# Supplementary material for: Genome Reduction in the Mosquito Symbiont Asaia
Source: Genome Biol Evol. 2018 Nov 23;11(1):1–10. doi: 10.1093/gbe/evy255 (PMC6317953; doi:10.1093/gbe/evy255)
Supplement: Supplementary Data [file evy255_supp.zip]

Archive with 4 entries (4 files):
- Supplementary Figure 1.docx
- Supporting Information Legends.pdf
- Supplementary table S1.xlsx
- Supplementary table S2.xlsx
