# Supplementary material for: Genome Reduction in the Mosquito Symbiont Asaia
Source: Genome Biol Evol. 2018 Nov 23;11(1):1–10. doi: 10.1093/gbe/evy255 (PMC6317953; doi:10.1093/gbe/evy255)
Supplement: Supplementary Data [file evy255_supp.zip › Supplementary table S1.xlsx]

## Sheet: AAeg
1	L-lactate dehydrogenase (EC 1.1.2.3)
2	D-galactonate transporter
3	AP endonuclease, family protein 2
4	Nitrate/nitrite transporter
5	Nucleoside-diphosphate-sugar epimerases
6	Phytochrome, two-component sensor histidine kinase (EC 2.7.3.-)
7	Biotin synthase related domain containing protein
8	Domain often clustered or fused with uracil-DNA glycosylase / Uracil-DNA glycosylase, putative family 6
9	Alpha-glucosidase (EC 3.2.1.20)
10	Various polyols ABC transporter, periplasmic substrate-binding protein
11	Signal recognition particle, subunit Ffh SRP54 (TC 3.A.5.1.1)
12	SSU ribosomal protein S16p
13	16S rRNA processing protein RimM
14	tRNA (Guanine37-N1) -methyltransferase (EC 2.1.1.31)
15	LSU ribosomal protein L19p
16	3-isopropylmalate dehydratase large subunit (EC 4.2.1.33)
17	3-isopropylmalate dehydratase small subunit (EC 4.2.1.33)
18	3-isopropylmalate dehydrogenase (EC 1.1.1.85)
19	Aspartate aminotransferase (EC 2.6.1.1)
20	Aspartate aminotransferase (EC 2.6.1.1)
21	Oligoendopeptidase F (EC 3.4.24.-)
22	Thiol-disulfide isomerase
23	ATP:Cob(I)alamin adenosyltransferase (EC 2.5.1.17)
24	oligopeptide transporter
25	FIG01225103: hypothetical protein
26	4-hydroxy-3-methylbut-2-enyl diphosphate reductase (EC 1.17.1.2)
27	Homoserine kinase (EC 2.7.1.39)
28	Ribonuclease HI (EC 3.1.26.4)
29	MFS general substrate transporter
30	Protein secretion chaperonin CsaA
31	Xanthine-guanine phosphoribosyltransferase (EC 2.4.2.22)
32	diguanylate cyclase/phosphodiesterase (GGDEF & EAL domains) with PAS/PAC sensor(s)
33	Optional hypothetical component of the B12 transporter BtuN
34	Nicotinamidase (EC 3.5.1.19)
35	FIG00689946: hypothetical protein
36	Hypothetical membrane-spanning protein
37	DNA ligase (EC 6.5.1.2)
38	DNA repair protein RecN
39	Hypothetical lipoprotein
40	UDP-3-O-[3-hydroxymyristoyl] N-acetylglucosamine deacetylase (EC 3.5.1.108)
41	Cell division protein FtsZ (EC 3.4.24.-)
42	Cell division protein FtsA
43	Cell division protein FtsQ
44	D-alanine--D-alanine ligase (EC 6.3.2.4)
45	UDP-N-acetylenolpyruvoylglucosamine reductase (EC 1.1.1.158)
46	UDP-N-acetylmuramate--alanine ligase (EC 6.3.2.8)
47	UDP-N-acetylglucosamine--N-acetylmuramyl-(pentapeptide) pyrophosphoryl-undecaprenol N-acetylglucosamine transferase (EC 2.4.1.227)
48	Cell division protein FtsW
49	UDP-N-acetylmuramoylalanine--D-glutamate ligase (EC 6.3.2.9)
50	Phospho-N-acetylmuramoyl-pentapeptide-transferase (EC 2.7.8.13)
51	UDP-N-acetylmuramoylalanyl-D-glutamyl-2,6-diaminopimelate--D-alanyl-D-alanine ligase (EC 6.3.2.10)
52	UDP-N-acetylmuramoylalanyl-D-glutamate--2,6-diaminopimelate ligase (EC 6.3.2.13)
53	Cell division protein FtsI [Peptidoglycan synthetase] (EC 2.4.1.129)
54	rRNA small subunit methyltransferase H
55	Cell division protein MraZ
56	FIG00543870: hypothetical protein
57	FIG00688616: hypothetical protein
58	Glucose-6-phosphate 1-dehydrogenase (EC 1.1.1.49)
59	FIG00688361: hypothetical protein
60	Periplasmic phosphoanhydride phosphohydrolase
61	3-oxoacyl-[acyl-carrier protein] reductase( EC:1.1.1.100 )
62	Glutamate 5-kinase (EC 2.7.2.11) / RNA-binding C-terminal domain PUA
63	GTP-binding protein Obg
64	LSU ribosomal protein L27p
65	LSU ribosomal protein L21p
66	Alkylphosphonate utilization operon protein PhnA
67	Twin-arginine translocation pathway signal sequence domain protein
68	Guanine deaminase (EC 3.5.4.3)
69	FIG00687482: hypothetical protein
70	Transcriptional regulator
71	macromolecule metabolism; macromolecule degradation; degradation of proteins, peptides, glycopeptides
72	Integration host factor beta subunit
73	Transcriptional regulator, LysR family
74	Thioredoxin reductase (EC 1.8.1.9)
75	Dolichol-phosphate mannosyltransferase (EC 2.4.1.83) homolog
76	FIG00688031: hypothetical protein
77	Prolyl endopeptidase (EC 3.4.21.26)
78	SSU ribosomal protein S21p
79	Peptide deformylase (EC 3.5.1.88)
80	DNA-binding response regulator PetR
81	Osmolarity sensor protein EnvZ (EC 2.7.3.-)
82	Outer membrane lipoprotein OmlA
83	Phosphate:acyl-ACP acyltransferase PlsX
84	3-oxoacyl-[acyl-carrier-protein] synthase, KASIII (EC 2.3.1.180)
85	Integration host factor alpha subunit
86	Transcriptional regulator, MerR family
87	COG0628: Predicted permease
88	NUDIX hydrolase, associated with Thiamin pyrophosphokinase
89	Translation elongation factor G
90	Ribose ABC transport system, permease protein RbsC (TC 3.A.1.2.1)
91	Transglycosylase-associated protein
92	Phosphoenolpyruvate carboxylase (EC 4.1.1.31); divergent?
93	Iron-sulfur cluster regulator IscR
94	Iron-sulfur cluster assembly protein SufB
95	Iron-sulfur cluster assembly ATPase protein SufC
96	Iron-sulfur cluster assembly protein SufD
97	Cysteine desulfurase (EC 2.8.1.7), SufS subfamily
98	PaaD-like protein (DUF59) involved in Fe-S cluster assembly
99	ATP-dependent RNA helicase Atu1833
100	FIG00688228: hypothetical protein
101	NAD(P)HX epimerase / NAD(P)HX dehydratase
102	Cell division trigger factor (EC 5.2.1.8)
103	ATP-dependent Clp protease proteolytic subunit (EC 3.4.21.92)
104	ATP-dependent Clp protease ATP-binding subunit ClpX
105	ATP-dependent protease La (EC 3.4.21.53) Type I
106	DNA-binding protein HU-beta
107	Pantothenate kinase type III, CoaX-like (EC 2.7.1.33)
108	Metallo-beta-lactamase family protein, RNA-specific
109	Prolyl-tRNA synthetase (EC 6.1.1.15), bacterial type
110	Lipoprotein releasing system transmembrane protein LolC
111	Lipoprotein releasing system ATP-binding protein LolD
112	DNA polymerase III alpha subunit (EC 2.7.7.7)
113	SSU ribosomal protein S2p (SAe)
114	Translation elongation factor Ts
115	DNA recombination and repair protein RecO
116	Topoisomerase IV subunit A (EC 5.99.1.-)
117	Arginine-tRNA-protein transferase (EC 2.3.2.8)
118	Cardiolipin synthetase (EC 2.7.8.-)
119	Hypothetical membrane-spanning protein
120	FIG00687366: hypothetical protein
121	Thiosulfate sulfurtransferase (EC 2.8.1.1)
122	Cystathionine beta-lyase (EC 4.4.1.8)
123	MG(2+) CHELATASE FAMILY PROTEIN / ComM-related protein
124	D-3-phosphoglycerate dehydrogenase (EC 1.1.1.95)
125	3-deoxy-manno-octulosonate cytidylyltransferase (EC 2.7.7.38)
126	Prephenate dehydratase (EC 4.2.1.51)
127	4-hydroxy-tetrahydrodipicolinate synthase (EC 4.3.3.7)
128	tmRNA-binding protein SmpB
129	Cold shock protein CspC
130	Type I secretion system, outer membrane component LapE
131	diguanylate cyclase/phosphodiesterase (GGDEF & EAL domains) with PAS/PAC sensor(s)
132	ATP-dependent DNA helicase RecG (EC 3.6.1.-)
133	Transcription-repair coupling factor
134	3-oxoacyl-[acyl-carrier protein] reductase (EC 1.1.1.100)
135	Aromatic-L-amino-acid decarboxylase (EC 4.1.1.28)
136	Aerobic cobaltochelatase CobT subunit (EC 6.6.1.2)
137	Aerobic cobaltochelatase CobS subunit (EC 6.6.1.2)
138	Cell division protein BolA
139	FIG003437: hypothetical with DnaJ-like domain
140	Octanoate-[acyl-carrier-protein]-protein-N-octanoyltransferase
141	UTP--glucose-1-phosphate uridylyltransferase (EC 2.7.7.9)
142	Phosphomannomutase (EC 5.4.2.8)
143	FIG00688383: hypothetical protein
144	3-demethylubiquinone-9 3-methyltransferase (EC 2.1.1.64)
145	Aspartokinase (EC 2.7.2.4)
146	Enoyl-[acyl-carrier-protein] reductase [FMN] (EC 1.3.1.9)
147	FIG00688460: hypothetical protein
148	1-hydroxy-2-methyl-2-(E)-butenyl 4-diphosphate synthase (EC 1.17.7.1)
149	Histidyl-tRNA synthetase (EC 6.1.1.21)
150	Peptide chain release factor 1
151	Protein-N(5)-glutamine methyltransferase PrmC, methylates polypeptide chain release factors RF1 and RF2
152	FIG00689276: hypothetical protein
153	FIG00688991: hypothetical protein
154	Phosphate acetyltransferase (EC 2.3.1.8)
155	N-formylglutamate deformylase (EC 3.5.1.68)
156	Malate:quinone oxidoreductase (EC 1.1.5.4)
157	Putative Holliday junction resolvase YqgF
158	Aspartyl-tRNA(Asn) amidotransferase subunit C (EC 6.3.5.6) @ Glutamyl-tRNA(Gln) amidotransferase subunit C (EC 6.3.5.7)
159	Aspartyl-tRNA(Asn) amidotransferase subunit A (EC 6.3.5.6) @ Glutamyl-tRNA(Gln) amidotransferase subunit A (EC 6.3.5.7)
160	Aspartyl-tRNA(Asn) amidotransferase subunit B (EC 6.3.5.6) @ Glutamyl-tRNA(Gln) amidotransferase subunit B (EC 6.3.5.7)
161	Mobile element protein
162	Type I secretion outer membrane protein, TolC precursor
163	Valyl-tRNA synthetase (EC 6.1.1.9)
164	FOG: TPR repeat, SEL1 subfamily
165	Ferrichrome-iron receptor
166	Dihydroxy-acid dehydratase (EC 4.2.1.9)
167	Glutaryl-7-ACA acylase
168	Peptide methionine sulfoxide reductase MsrA (EC 1.8.4.11)
169	ABC-type nitrate/sulfonate/bicarbonate transport system, ATPase component
170	Deoxyuridine 5'-triphosphate nucleotidohydrolase (EC 3.6.1.23)
171	Phosphopantothenoylcysteine decarboxylase (EC 4.1.1.36) / Phosphopantothenoylcysteine synthetase (EC 6.3.2.5)
172	Formamidopyrimidine-DNA glycosylase (EC 3.2.2.23)
173	SSU ribosomal protein S20p
174	Chromosomal replication initiator protein DnaA
175	DNA polymerase III beta subunit (EC 2.7.7.7)
176	DNA recombination and repair protein RecF
177	FIG01224471: hypothetical protein
178	Inosine-5'-monophosphate dehydrogenase (EC 1.1.1.205)
179	Sun protein
180	Na(+)/H(+) antiporter
181	Mll4235 protein
182	DNA-binding response regulator
183	Exodeoxyribonuclease III (EC 3.1.11.2)
184	Membrane dipeptidase( EC:3.4.13.19 )
185	Excinuclease ABC subunit C
186	CDP-diacylglycerol--glycerol-3-phosphate 3-phosphatidyltransferase (EC 2.7.8.5)
187	FIG00689714: hypothetical protein
188	SOS-response repressor and protease LexA (EC 3.4.21.88)
189	LSU ribosomal protein L33p @ LSU ribosomal protein L33p, zinc-independent
190	Cell division protein DivIC (FtsB), stabilizes FtsL against RasP cleavage
191	Enolase (EC 4.2.1.11)
192	OsmC/Ohr family protein
193	2-Keto-3-deoxy-D-manno-octulosonate-8-phosphate synthase (EC 2.5.1.55)
194	CTP synthase (EC 6.3.4.2)
195	Preprotein translocase subunit SecG (TC 3.A.5.1.1)
196	Triosephosphate isomerase (EC 5.3.1.1)
197	Anthranilate synthase, aminase component (EC 4.1.3.27)
198	Anthranilate synthase, amidotransferase component (EC 4.1.3.27) @ Para-aminobenzoate synthase, amidotransferase component (EC 2.6.1.85)
199	Anthranilate phosphoribosyltransferase (EC 2.4.2.18)
200	Indole-3-glycerol phosphate synthase (EC 4.1.1.48)
201	Pyruvate dehydrogenase E1 component alpha subunit (EC 1.2.4.1)
202	Pyruvate dehydrogenase E1 component beta subunit (EC 1.2.4.1)
203	Dihydrolipoamide acetyltransferase component of pyruvate dehydrogenase complex (EC 2.3.1.12)
204	Dihydrolipoamide dehydrogenase of pyruvate dehydrogenase complex (EC 1.8.1.4)
205	Lipoate synthase
206	Putative oligoketide cyclase/lipid transport protein, similarity with yeast ubiquinone-binding protein YOL008W
207	Transport ATP-binding protein CydD
208	Transport ATP-binding protein CydC
209	ATP-dependent DNA helicase RecQ
210	Ribonucleotide reductase transcriptional regulator NrdR
211	Transcription termination protein NusB
212	Thiamine-monophosphate kinase (EC 2.7.4.16)
213	FIG00688205: hypothetical protein
214	Oxidoreductase, short-chain dehydrogenase/reductase family (EC 1.1.1.-)
215	Glucokinase (EC 2.7.1.2)
216	C4-dicarboxylate transport protein
217	Oxidoreductase probably involved in sulfite reduction
218	Sulfite reductase [NADPH] hemoprotein beta-component (EC 1.8.1.2)
219	Conserved hypothetical protein probably involved in sulfate reduction
220	4-hydroxyphenylacetate 3-monooxygenase, reductase component (EC 1.6.8.-)
221	5-methylthioribose kinase (EC 2.7.1.100)
222	Oxidoreductase
223	Sucrose-6-phosphate hydrolase (EC 3.2.1.B3)
224	Metal-dependent hydrolase
225	Carbonic anhydrase (EC 4.2.1.1)
226	Alanyl-tRNA synthetase (EC 6.1.1.7)
227	Transporter, putative
228	Asp-tRNAAsn/Glu-tRNAGln amidotransferase A subunit and related amidases
229	NAD kinase (EC 2.7.1.23)
230	Molybdenum cofactor biosynthesis protein MoaB
231	Homoserine O-acetyltransferase (EC 2.3.1.31)
232	Homoserine O-acetyltransferase (EC 2.3.1.31)
233	Oxygen-insensitive NAD(P)H nitroreductase (EC 1.-.-.-) / Dihydropteridine reductase (EC 1.5.1.34)
234	ATP-dependent RNA helicase RhlE
235	Acetate kinase (EC 2.7.2.1)
236	Xylulose-5-phosphate phosphoketolase (EC 4.1.2.9) @ Fructose-6-phosphate phosphoketolase (EC 4.1.2.22)
237	HMP-PP hydrolase (pyridoxal phosphatase) Cof, detected in genetic screen for thiamin metabolic genes (PMID:15292217)
238	Glutathione S-transferase (EC 2.5.1.18)
239	Ribitol 2-dehydrogenase (EC 1.1.1.56)
240	Various polyols ABC transporter, ATP-binding component
241	Various polyols ABC transporter, permease component 2
242	Various polyols ABC transporter, permease component 1
243	D-ribulokinase (EC 2.7.1.47)
244	Phosphogluconate dehydratase (EC 4.2.1.12)
245	4-Hydroxy-2-oxoglutarate aldolase (EC 4.1.3.16) @ 2-dehydro-3-deoxyphosphogluconate aldolase (EC 4.1.2.14)
246	Inner membrane component of tripartite multidrug resistance system
247	Membrane fusion component of tripartite multidrug resistance system
248	IMP cyclohydrolase (EC 3.5.4.10) / Phosphoribosylaminoimidazolecarboxamide formyltransferase (EC 2.1.2.3)
249	N-acylglucosamine 2-epimerase (EC 5.1.3.8)
250	N-acylglucosamine 2-epimerase (EC 5.1.3.8)
251	ClpB protein
252	DNA gyrase subunit B (EC 5.99.1.3)
253	Phosphoglycolate phosphatase (EC 3.1.3.18)
254	N-acetylglucosamine-1-phosphate uridyltransferase (EC 2.7.7.23) / Glucosamine-1-phosphate N-acetyltransferase (EC 2.3.1.157)
255	Glucosamine--fructose-6-phosphate aminotransferase [isomerizing] (EC 2.6.1.16)
256	Glycine oxidase ThiO (EC 1.4.3.19)
257	Thiazole biosynthesis protein ThiG
258	Thiamin-phosphate pyrophosphorylase (EC 2.5.1.3)
259	FIG00687683: hypothetical protein
260	FIG004684: SpoVR-like protein
261	FIG002076: hypothetical protein
262	Serine protein kinase (prkA protein), P-loop containing
263	Serine protein kinase (prkA protein), P-loop containing
264	Metal-dependent hydrolases of the beta-lactamase superfamily I; PhnP protein
265	Putative deoxyribonuclease YcfH
266	Methionyl-tRNA synthetase (EC 6.1.1.10)
267	DNA polymerase III delta prime subunit (EC 2.7.7.7)
268	Thymidylate kinase (EC 2.7.4.9)
269	D-alanyl-D-alanine carboxypeptidase (EC 3.4.16.4)
270	Membrane-bound lytic murein transglycosylase B precursor (EC 3.2.1.-)
271	Putative transmembrane transport protein
272	2-keto-4-pentenoate hydratase (EC 4.2.1.80)
273	D-3-phosphoglycerate dehydrogenase (EC 1.1.1.95)
274	AP endonuclease, family protein 2
275	L-rhamnose-1-dehydrogenase ( EC 1.1.1.173)
276	FIG00687805: hypothetical protein
277	FIG00687643: hypothetical protein
278	Putative toluene tolerance protein
279	Undecaprenyl-diphosphatase (EC 3.6.1.27)
280	Amino acid permease
281	Dihydroxyacetone kinase, ATP-dependent (EC 2.7.1.29)
282	Ribose ABC transport system, permease protein RbsC (TC 3.A.1.2.1)
283	ABC transporter ATP-binding protein
284	Ribose ABC transport system, periplasmic ribose-binding protein RbsB (TC 3.A.1.2.1)
285	Ribose 5-phosphate isomerase B (EC 5.3.1.6)
286	Triosephosphate isomerase (EC 5.3.1.1)
287	Glycerol-3-phosphate dehydrogenase (EC 1.1.5.3)
288	Putative carbohydrate kinase
289	Transcriptional regulator
290	Alcohol dehydrogenase (EC 1.1.1.1)
291	Cobalt-zinc-cadmium resistance protein CzcA; Cation efflux system protein CusA
292	Heavy metal RND efflux outer membrane protein, CzcC family
293	RND efflux system, outer membrane lipoprotein CmeC
294	RND efflux system, inner membrane transporter CmeB
295	RND efflux system, membrane fusion protein CmeA
296	Amidophosphoribosyltransferase (EC 2.4.2.14)
297	Ethidium bromide-methyl viologen resistance protein EmrE
298	Hydroxymethylpyrimidine phosphate synthase ThiC (EC 4.1.99.17)
299	Dihydroorotate dehydrogenase (EC 1.3.3.1)
300	2-octaprenyl-6-methoxyphenol hydroxylase (EC 1.14.13.-); 2-octaprenyl-3-methyl-6-methoxy-1,4-benzoquinol hydroxylase (EC 1.14.13.-)
301	Imidazoleglycerol-phosphate dehydratase (EC 4.2.1.19)
302	Nitroreductase family protein
303	Imidazole glycerol phosphate synthase amidotransferase subunit (EC 2.4.2.-)
304	Phosphoribosylformimino-5-aminoimidazole carboxamide ribotide isomerase (EC 5.3.1.16)
305	Imidazole glycerol phosphate synthase cyclase subunit (EC 4.1.3.-)
306	Phosphoribosyl-ATP pyrophosphatase (EC 3.6.1.31)
307	Bis(5'-nucleosyl)-tetraphosphatase (asymmetrical) (EC 3.6.1.17)
308	Single-stranded DNA-binding protein
309	Replicative DNA helicase (EC 3.6.1.-)
310	Gene Transfer Agent terminase protein
311	Phage protein
312	COG4834: Uncharacterized protein conserved in bacteria
313	Phage-related protein
314	probable bacteriophage protein STY1063
315	FIG00643583: hypothetical protein
316	Shufflon-specific DNA recombinase
317	Putative monooxygenase
318	regulatory protein, MarR
319	Cobalt-zinc-cadmium resistance protein CzcD
320	Transcriptional regulator, MerR family
321	3-oxoacyl-[acyl-carrier protein] reductase (EC 1.1.1.100)
322	Dehydrogenase
323	Enoyl-[acyl-carrier-protein] reductase [NADPH] (EC 1.3.1.10)
324	Mobile element protein
325	Mobile element protein
326	Transcriptional regulator, LysR family
327	Conserved protein/domain typically associated with flavoprotein oxygenases DIM6/NTAB family-like
328	Antibiotic biosynthesis monooxygenase
329	Short-chain dehydrogenase/reductase SDR
330	Transcriptional regulator, GntR family domain / Aspartate aminotransferase (EC 2.6.1.1)
331	Permease of the drug/metabolite transporter (DMT) superfamily
332	Aspartate aminotransferase (EC 2.6.1.1)
333	4-hydroxy-tetrahydrodipicolinate synthase (EC 4.3.3.7)
334	HigA protein (antitoxin to HigB)
335	HigB toxin protein
336	Mobile element protein
337	NAD synthetase (EC 6.3.1.5) / Glutamine amidotransferase chain of NAD synthetase
338	FIG00688082: hypothetical protein
339	FIG00688042: hypothetical protein
340	Glucose dehydrogenase, PQQ-dependent (EC 1.1.5.2)
341	Ribose ABC transport system, ATP-binding protein RbsA (TC 3.A.1.2.1)
342	Putative ABC transporter, periplasmic sugar binding protein precursor
343	D-tagatose 3-epimerase (EC 5.3.1.-)
344	Alpha-ribazole-5'-phosphate phosphatase (EC 3.1.3.73)
345	FIG00688604: hypothetical protein
346	Transcriptional regulator, LysR family
347	Short-chain dehydrogenase/reductase SDR
348	Aldose 1-epimerase (EC 5.1.3.3)
349	Integral membrane protein
350	Na(+)/H(+) antiporter
351	Ketol-acid reductoisomerase (EC 1.1.1.86)
352	Acetolactate synthase small subunit (EC 2.2.1.6)
353	Acetolactate synthase large subunit (EC 2.2.1.6)
354	tRNA dimethylallyltransferase (EC 2.5.1.75)
355	Phosphoserine phosphatase (EC 3.1.3.3)
356	Methylmalonate-semialdehyde dehydrogenase (EC 1.2.1.27)
357	Inosine-uridine preferring nucleoside hydrolase (EC 3.2.2.1)
358	Outer membrane receptor for ferric coprogen and ferric-rhodotorulic acid
359	Arylesterase
360	FIG00689465: hypothetical protein
361	Low-specificity L-threonine aldolase (EC 4.1.2.48)
362	Methylenetetrahydrofolate dehydrogenase (NADP+) (EC 1.5.1.5) / Methenyltetrahydrofolate cyclohydrolase (EC 3.5.4.9)
363	5,10-Methylenetetrahydrofolate reductase( EC:1.7.99.5 )
364	FIG00688134: hypothetical protein
365	Large protein containing transglutaminase-like domain
366	Protein containing domains DUF404, DUF407
367	Protein containing domains DUF403
368	RecA protein
369	Gamma-glutamyltranspeptidase (EC 2.3.2.2)
370	Outer membrane protein assembly factor YaeT precursor
371	UDP-galactose-lipid carrier transferase (EC 2.-.-.-)
372	UPF0301 protein YqgE
373	Vitamin B12 ABC transporter, permease component BtuC
374	Lysine decarboxylase family
375	Transporter, putative
376	DNA polymerase IV (EC 2.7.7.7)
377	Ferrochelatase, protoheme ferro-lyase (EC 4.99.1.1)
378	Aspartate-semialdehyde dehydrogenase (EC 1.2.1.11)
379	FIG00687570: hypothetical protein
380	2-oxoglutarate dehydrogenase E1 component (EC 1.2.4.2)
381	Beta-lactamase (EC 3.5.2.6)
382	Dihydrolipoamide dehydrogenase of 2-oxoglutarate dehydrogenase (EC 1.8.1.4)
383	Dihydrolipoamide succinyltransferase component (E2) of 2-oxoglutarate dehydrogenase complex (EC 2.3.1.61)
384	Xylulose kinase (EC 2.7.1.17)
385	Shikimate 5-dehydrogenase I alpha (EC 1.1.1.25)
386	Multidrug resistance transporter, Bcr/CflA family
387	UDP-glucose dehydrogenase (EC 1.1.1.22)
388	ATP-dependent RNA helicase RhlE
389	Psp operon transcriptional activator
390	Phage shock protein A
391	ABC transporter permease protein
392	Methionine ABC transporter ATP-binding protein
393	DNA repair protein RadA
394	FIG000605: protein co-occurring with transport systems (COG1739)
395	Dipeptidyl carboxypeptidase Dcp (EC 3.4.15.5)
396	ATPase component BioM of energizing module of biotin ECF transporter
397	Succinate dehydrogenase flavoprotein subunit (EC 1.3.99.1)
398	Succinate dehydrogenase iron-sulfur protein (EC 1.3.99.1)
399	Permeases of the major facilitator superfamily
400	Guanylate kinase (EC 2.7.4.8)
401	Uncharacterized protein-like protein
402	FIG00688902: hypothetical protein
403	Nucleoside-diphosphate-sugar epimerases
404	Transcriptional regulator, HxlR family
405	Aldo-keto reductase
406	Transcriptional regulator
407	Transcriptional regulator, LysR family
408	3-oxoacyl-[acyl-carrier protein] reductase (EC 1.1.1.100)
409	4-carboxymuconolactone decarboxylase (EC 4.1.1.44)
410	Myo-inositol 2-dehydrogenase (EC 1.1.1.18)
411	Myo-inositol 2-dehydrogenase (EC 1.1.1.18)
412	Myo-inositol 2-dehydrogenase (EC 1.1.1.18)
413	Inosose dehydratase (EC 4.2.1.44)
414	2-Keto-D-gluconate dehydrogenase (EC 1.1.99.4), membrane-bound, flavoprotein
415	2-Keto-D-gluconate dehydrogenase (EC 1.1.99.4), membrane-bound, gamma subunit
416	Pyruvate decarboxylase (EC 4.1.1.1); Alpha-keto-acid decarboxylase (EC 4.1.1.-)
417	Catalase (EC 1.11.1.6)
418	Hydroxypyruvate isomerase (EC 5.3.1.22)
419	Probable tautomerase yrdN (EC 5.3.2.-)
420	Myo-inositol 2-dehydrogenase (EC 1.1.1.18)
421	Major myo-inositol transporter IolT
422	Myo-inositol 2-dehydrogenase (EC 1.1.1.18)
423	5-deoxy-glucuronate isomerase (EC 5.3.1.-)
424	Inosose dehydratase (EC 4.2.1.44)
425	Epi-inositol hydrolase (EC 3.7.1.-)
426	5-keto-2-deoxygluconokinase (EC 2.7.1.92) / uncharacterized domain
427	Predicted transcriptional regulator of the myo-inositol catabolic operon
428	D-3-phosphoglycerate dehydrogenase (EC 1.1.1.95)
429	NG,NG-dimethylarginine dimethylaminohydrolase 1 (EC 3.5.3.18)
430	Transcriptional regulator, LysR family
431	Cystine ABC transporter, permease protein
432	FIG00731982: hypothetical protein
433	2-Oxobutyrate oxidase, putative
434	Ribulose-5-phosphate 4-epimerase and related epimerases and aldolases
435	Ribitol/Xylitol/Arabitol transporter, MFS superfamily
436	Transketolase (EC 2.2.1.1)
437	Short-chain dehydrogenase/reductase SDR
438	Transcriptional regulator, AsnC family
439	Benzoylformate decarboxylase (EC 4.1.1.7)
440	GCN5-related N-acetyltransferase
441	FIG01210744: hypothetical protein
442	ABC transporter ATP-binding protein
443	O-antigen export system permease protein RfbD
444	3',5'-cyclic-nucleotide phosphodiesterase (EC 3.1.4.17)
445	Queuosine Biosynthesis QueE Radical SAM
446	Queuosine Biosynthesis QueC ATPase
447	6-carboxytetrahydropterin synthase (EC 4.1.2.50) @ Queuosine biosynthesis QueD, PTPS-I
448	Mg(2+) transport ATPase protein C
449	GTP cyclohydrolase I (EC 3.5.4.16) type 1
450	2-amino-4-hydroxy-6-hydroxymethyldihydropteridine pyrophosphokinase (EC 2.7.6.3)
451	Dihydropteroate synthase (EC 2.5.1.15)
452	Branched-chain amino acid aminotransferase (EC 2.6.1.42)
453	3-methyl-2-oxobutanoate hydroxymethyltransferase (EC 2.1.2.11)
454	Pantoate--beta-alanine ligase (EC 6.3.2.1)
455	Ribitol 2-dehydrogenase (EC 1.1.1.56)
456	Oxidoreductase
457	Transcriptional regulator, ArsR family
458	Arsenic resistance protein ArsH
459	xylose isomerase domain protein TIM barrel
460	Putative peroxidase
461	SSU ribosomal protein S9p (S16e)
462	LSU ribosomal protein L13p (L13Ae)
463	FIG00688215: hypothetical protein
464	Phosphomannomutase (EC 5.4.2.8)
465	Mannose-1-phosphate guanylyltransferase (GDP) (EC 2.7.7.22)
466	Sulfate permease
467	Nitrite-sensitive transcriptional repressor NsrR
468	Flavohemoprotein (Hemoglobin-like protein) (Flavohemoglobin) (Nitric oxide dioxygenase) (EC 1.14.12.17)
469	putative inositol monophosphatase
470	GTP-binding protein HflX
471	Nitrogen regulation protein NtrX
472	Nitrogen regulation protein NtrY (EC 2.7.3.-)
473	tRNA dihydrouridine synthase B (EC 1.-.-.-)
474	L-threonine 3-O-phosphate decarboxylase (EC 4.1.1.81)
475	Adenosylcobinamide-phosphate synthase (EC 6.3.1.10)
476	Cobalamin biosynthesis protein BluB @ 5,6-dimethylbenzimidazole synthase, flavin destructase family
477	Cobyric acid synthase (EC 6.3.5.10)
478	Cob(I)alamin adenosyltransferase (EC 2.5.1.17)
479	Nicotinate-nucleotide--dimethylbenzimidazole phosphoribosyltransferase (EC 2.4.2.21)
480	Superoxide dismutase [Cu-Zn] precursor (EC 1.15.1.1)
481	Catalase (EC 1.11.1.6)
482	Cytochrome B561
483	putative aldo/keto reductase
484	FIG00689489: hypothetical protein
485	Putative metal chaperone, involved in Zn homeostasis, GTPase of COG0523 family
486	FIG00688112: hypothetical protein
487	COGs COG3558
488	Adenosylmethionine-8-amino-7-oxononanoate aminotransferase (EC 2.6.1.62)
489	FIG00688331: hypothetical protein
490	Methylthioribose-1-phosphate isomerase (EC 5.3.1.23)
491	hydrolase, NUDIX family
492	glycosyl transferase, group 1
493	8-amino-7-oxononanoate synthase (EC 2.3.1.47)
494	Dethiobiotin synthetase (EC 6.3.3.3)
495	Cysteine synthase (EC 2.5.1.47)
496	DNA-binding heavy metal response regulator
497	Signal transduction histidine kinase
498	Methionine ABC transporter permease protein
499	Methionine ABC transporter ATP-binding protein
500	Methionine ABC transporter substrate-binding protein
501	Protein of unknown function UPF0060
502	FIG139438: lipoprotein B
503	FIG00687365: hypothetical protein
504	4-diphosphocytidyl-2-C-methyl-D-erythritol kinase (EC 2.7.1.148)
505	Uracil-DNA glycosylase, family 4
506	Soluble lytic murein transglycosylase precursor (EC 3.2.1.-)
507	Magnesium and cobalt efflux protein CorC
508	Radical SAM protein required for addition of adenosine to hopane skeleton, HpnH
509	ABC-type transport system involved in resistance to organic solvents, auxiliary component
510	Ceramide glucosyltransferase (EC 2.4.1.80)
511	Fe-S oxidoreductase
512	cellobiose phosphotransferase system celC
513	Thioredoxin
514	FIG061771: ATP-dependent nuclease subunit A
515	FIG041266: ATP-dependent nuclease subunit B
516	TsaE protein, required for threonylcarbamoyladenosine t(6)A37 formation in tRNA
517	Mobile element protein
518	UDP-glucose 4-epimerase (EC 5.1.3.2)
519	Low-specificity L-threonine aldolase (EC 4.1.2.48)
520	Thioredoxin reductase (EC 1.8.1.9)
521	Alanine racemase (EC 5.1.1.1)
522	D-amino acid dehydrogenase small subunit (EC 1.4.99.1)
523	Short-chain dehydrogenase/oxidoreductase
524	GTP-binding protein TypA/BipA
525	Fructokinase (EC 2.7.1.4)
526	FIG00689473: hypothetical protein
527	Ribonuclease D (EC 3.1.26.3)
528	NADPH dependent preQ0 reductase (EC 1.7.1.13)
529	ATP synthase epsilon chain (EC 3.6.3.14)
530	ATP synthase beta chain (EC 3.6.3.14)
531	ATP synthase gamma chain (EC 3.6.3.14)
532	ATP synthase alpha chain (EC 3.6.3.14)
533	ATP synthase delta chain (EC 3.6.3.14)
534	Preprotein translocase subunit SecE (TC 3.A.5.1.1)
535	Transcription antitermination protein NusG
536	FIG00687785: hypothetical protein
537	Paraquat-inducible protein B
538	Paraquat-inducible protein A
539	Integrase
540	Conjugative transfer protein TrbI
541	Conjugative transfer protein TrbG
542	Conjugative transfer protein TrbF
543	Conjugative transfer protein TrbL
544	Conjugative transfer protein TrbJ
545	Conjugative transfer protein TrbE
546	Conjugative transfer protein TrbD
547	Conjugative transfer protein TrbC
548	Conjugative transfer protein TrbB
549	CopG domain-containing protein
550	Type IV secretion system protein VirD4
551	Cobalt-zinc-cadmium resistance protein CzcA; Cation efflux system protein CusA
552	Heavy metal RND efflux outer membrane protein, CzcC family
553	Lead, cadmium, zinc and mercury transporting ATPase (EC 3.6.3.3) (EC 3.6.3.5); Copper-translocating P-type ATPase (EC 3.6.3.4)
554	Cobalt-zinc-cadmium resistance protein
555	Mobile element protein
556	Protein of unknown function UPF0060
557	Cobalt-zinc-cadmium resistance protein
558	Heavy metal resistance transcriptional regulator HmrR
559	Permease of the drug/metabolite transporter (DMT) superfamily
560	Probable Co/Zn/Cd efflux system membrane fusion protein
561	Cobalt-zinc-cadmium resistance protein CzcA; Cation efflux system protein CusA
562	monooxygenase, putative
563	Flagellar protein flbB
564	Chemotaxis protein CheD
565	Chemotaxis protein CheY
566	Chemotaxis response regulator protein-glutamate methylesterase CheB (EC 3.1.1.61)
567	Chemotaxis protein methyltransferase CheR (EC 2.1.1.80)
568	Positive regulator of CheA protein activity (CheW)
569	Signal transduction histidine kinase CheA (EC 2.7.3.-)
570	Chemotaxis regulator - transmits chemoreceptor signals to flagelllar motor components CheY
571	Methyl-accepting chemotaxis protein I (serine chemoreceptor protein)
572	Methyl-accepting chemotaxis protein I (serine chemoreceptor protein)
573	Flagellar biosynthesis protein FliP
574	Flagellar motor switch protein FliN
575	Flagellar motor switch protein FliG
576	Flagellar M-ring protein FliF
577	Flagellar basal-body rod protein FlgF
578	Flagellar basal-body rod protein FlgC
579	Flagellar basal-body rod modification protein FlgD
580	Flagellar motor rotation protein MotA
581	Flagellar motor rotation protein MotB
582	FIG00440799: hypothetical protein
583	Flagellum-specific ATP synthase FliI
584	Flagellar basal-body rod protein flgF
585	Flagellar biosynthesis protein FlhA
586	FIG00687673: hypothetical protein
587	Flagellar P-ring protein FlgI
588	Flagellar motor switch protein FliM
589	Flagellar hook protein FlgE
590	Methyl-accepting chemotaxis protein I (serine chemoreceptor protein)
591	Flagellar hook-associated protein FlgK
592	TPR repeat-containing protein
593	Flagellar basal-body rod protein FlgG
594	Flagellar L-ring protein FlgH
595	Putative predicted metal-dependent hydrolase
596	conserved protein of unknown function; putative YcgN protein
597	ABC transporter, periplasmic spermidine putrescine-binding protein PotD (TC 3.A.1.11.1)
598	Putative HlyD-family protein
599	RND efflux system, outer membrane lipoprotein CmeC
600	DnaJ-class molecular chaperone CbpA
601	Di/tripeptide permease DtpA
602	Alkyl hydroperoxide reductase subunit C-like protein
603	Membrane-bound lytic murein transglycosylase C precursor (EC 3.2.1.-)
604	Fructose-bisphosphate aldolase class I (EC 4.1.2.13)
605	FIG00688113: hypothetical protein
606	Formate dehydrogenase chain D (EC 1.2.1.2)
607	Putative formate dehydrogenase oxidoreductase protein
608	Manganese transport protein MntH
609	Mn-dependent transcriptional regulator MntR
610	Glutaminase (EC 3.5.1.2)
611	Alpha-acetolactate decarboxylase (EC 4.1.1.5)
612	N-acetylmuramic acid 6-phosphate etherase
613	Anhydro-N-acetylmuramic acid kinase (EC 2.7.1.-)
614	L-idonate 5-dehydrogenase (EC 1.1.1.264)
615	Cobalt-precorrin-6 synthase, anaerobic
616	Methylamine utilization protein mauG precursor
617	Acid phosphatase
618	TonB-dependent siderophore receptor
619	Major facilitator superfamily (MFS) transporter
620	Hydroxyacylglutathione hydrolase (EC 3.1.2.6)
621	Alkanesulfonate monooxygenase (EC 1.14.14.5)
622	Coenzyme F420-dependent N5,N10-methylene tetrahydromethanopterin reductase and related flavin-dependent oxidoreductases
623	Acyl-CoA dehydrogenase; probable dibenzothiophene desulfurization enzyme
624	Transcriptional regulator, GntR family domain / Aspartate aminotransferase (EC 2.6.1.1)
625	Glycosyltransferase (EC 2.4.1.-)
626	FIG00801367: hypothetical protein
627	FIG01143118: hypothetical protein
628	Sucrose phosphate synthase
629	Malto-oligosyltrehalose synthase (EC 5.4.99.15)
630	Malto-oligosyltrehalose trehalohydrolase (EC 3.2.1.141)
631	1,4-alpha-glucan (glycogen) branching enzyme, GH-13-type (EC 2.4.1.18)
632	Glycogen synthase, ADP-glucose transglucosylase (EC 2.4.1.21)
633	Glycogen debranching enzyme (EC 3.2.1.-)
634	Transcriptional regulator, AsnC family
635	Cysteine desulfurase (EC 2.8.1.7)
636	Sucrose-6-phosphate hydrolase (EC 3.2.1.B3)
637	Xylitol dehydrogenase (EC 1.1.1.9)
638	Transcriptional regulator of various polyols utilization, AraC family
639	3-oxoacyl-[acyl-carrier protein] reductase (EC 1.1.1.100)
640	D-xylose transport ATP-binding protein XylG
641	Ribose ABC transport system, permease protein RbsC (TC 3.A.1.2.1)
642	Putative metal chaperone, involved in Zn homeostasis, GTPase of COG0523 family
643	Glucose-methanol-choline (GMC) oxidoreductase:NAD binding site
644	FIG00455834: hypothetical protein
645	FIG00857989: hypothetical protein
646	Pyruvate oxidase (EC 1.2.3.3)
647	L-lactate dehydrogenase (EC 1.1.2.3)
648	Glucosamine-6-phosphate deaminase [isomerizing], alternative (EC 3.5.99.6)
649	Catalase (EC 1.11.1.6)
650	Phosphate-specific outer membrane porin OprP ; Pyrophosphate-specific outer membrane porin OprO
651	Paraquat-inducible protein B
652	ABC transporter, ATP-binding protein
653	ABC transporter permease protein
654	Ferric siderophore transport system, periplasmic binding protein TonB
655	Biopolymer transport protein ExbD/TolR
656	MotA/TolQ/ExbB proton channel family protein
657	Iron-uptake factor PiuC
658	ABC transporter, ATP-binding protein
659	Siderophore biosynthesis non-ribosomal peptide synthetase modules
660	Putative dihydroxyacetone kinase (EC 2.7.1.29), dihydroxyacetone binding subunit
661	Sorbitol dehydrogenase (EC 1.1.1.14)
662	Phenazine biosynthesis protein PhzF like
663	TonB-dependent siderophore receptor
664	Plasmid pIB6 ORFA DNA
665	Plasmid pIB6 ORFA DNA
666	Malonyl CoA-acyl carrier protein transacylase (EC 2.3.1.39)
667	Putative sugar transport protein
668	5-aminolevulinate synthase (EC 2.3.1.37)
669	5-keto-D-gluconate 5-reductase (EC 1.1.1.69)
670	Siroheme synthase / Precorrin-2 oxidase (EC 1.3.1.76) / Sirohydrochlorin ferrochelatase (EC 4.99.1.4) / Uroporphyrinogen-III methyltransferase (EC 2.1.1.107)
671	Phosphoadenylyl-sulfate reductase [thioredoxin] (EC 1.8.4.8) / Adenylyl-sulfate reductase [thioredoxin] (EC 1.8.4.10)
672	Sulfate adenylyltransferase subunit 2 (EC 2.7.7.4)
673	Sulfate adenylyltransferase subunit 1 (EC 2.7.7.4) / Adenylylsulfate kinase (EC 2.7.1.25)
674	Alkyl hydroperoxide reductase subunit C-like protein
675	FIG146518: Zn-dependent hydrolases, including glyoxylases
676	FIG003847: Oxidoreductase (flavoprotein)
677	Arginine/ornithine antiporter ArcD
678	Free methionine-(R)-sulfoxide reductase, contains GAF domain
679	SAM-dependent methyltransferase YafE (UbiE paralog)
680	Purine nucleoside permease
681	Adenosine deaminase (EC 3.5.4.4)
682	Xanthine dehydrogenase, iron-sulfur cluster and FAD-binding subunit A (1.17.1.4)
683	Xanthine dehydrogenase, molybdenum binding subunit (EC 1.17.1.4)
684	XdhC protein (assists in molybdopterin insertion into xanthine dehydrogenase)
685	Ferrous iron transport protein B
686	Adenine deaminase (EC 3.5.4.2)
687	Carbohydrate-selective porin
688	N-acetylglucosamine-6-phosphate deacetylase (EC 3.5.1.25)
689	N-acetyl glucosamine transporter, NagP
690	Cytoplasmic copper homeostasis protein cutC
691	Beta-hexosaminidase (EC 3.2.1.52)
692	Glucosamine-6-phosphate deaminase (EC 3.5.99.6)
693	N-acetylglucosamine kinase of eukaryotic type (EC 2.7.1.59)
694	FIG003879: Predicted amidohydrolase
695	Aldehyde dehydrogenase (EC 1.2.1.3)
696	Carboxypeptidase-related protein
697	Fumarate hydratase class II (EC 4.2.1.2)
698	NAD-dependent malic enzyme (EC 1.1.1.38)
699	Peptidase, T4 family
700	Ornithine decarboxylase (EC 4.1.1.17) / Arginine decarboxylase (EC 4.1.1.19)
701	Ribonuclease BN (EC 3.1.-.-)
702	Rare lipoprotein A precursor
703	3-dehydroquinate dehydratase II (EC 4.2.1.10)
704	Biotin carboxyl carrier protein of acetyl-CoA carboxylase
705	Biotin carboxylase of acetyl-CoA carboxylase (EC 6.3.4.14)
706	Tricorn protease homolog (EC 3.4.21.-)
707	ABC transporter involved in cytochrome c biogenesis, CcmB subunit
708	ABC transporter involved in cytochrome c biogenesis, ATPase component CcmA
709	Aconitate hydratase (EC 4.2.1.3)
710	FIG00688799: hypothetical protein
711	FIG00687951: hypothetical protein
712	ATP-dependent Clp protease ATP-binding subunit ClpA
713	FIG000325: clustered with transcription termination protein NusA
714	Transcription termination protein NusA
715	COG2740: Predicted nucleic-acid-binding protein implicated in transcription termination / ribosomal protein L7Ae family protein
716	Translation initiation factor 2
717	Ribosome-binding factor A
718	tRNA pseudouridine synthase B (EC 4.2.1.70)
719	SSU ribosomal protein S15p (S13e)
720	Polyribonucleotide nucleotidyltransferase (EC 2.7.7.8)
721	Dioxygenases related to 2-nitropropane dioxygenase
722	Inosine-uridine preferring nucleoside hydrolase (EC 3.2.2.1)
723	Radical SAM family enzyme, similar to coproporphyrinogen III oxidase, oxygen-independent, clustered with nucleoside-triphosphatase RdgB
724	Kup system potassium uptake protein
725	Hypothetical protein YggS, proline synthase co-transcribed bacterial homolog PROSC
726	Ribosomal RNA small subunit methyltransferase B (EC 2.1.1.-)
727	Ribulose-phosphate 3-epimerase (EC 5.1.3.1)
728	Heparinase II/III-like
729	Tyrosyl-tRNA synthetase (EC 6.1.1.1)
730	Alpha/beta hydrolase
731	Cysteine desulfurase (EC 2.8.1.7)
732	Cysteine desulfurase (EC 2.8.1.7)
733	Ferredoxin, 2Fe-2S
734	tRNA-specific 2-thiouridylase MnmA
735	Glutathione S-transferase (EC 2.5.1.18)
736	C4-type zinc finger protein, DksA/TraR family
737	Quaternary ammonium compound-resistance protein SugE
738	Sucrose-6-phosphate hydrolase (EC 3.2.1.B3)
739	FIG00687567: hypothetical protein
740	Arsenic efflux pump protein
741	FIG00687400: hypothetical protein
742	Kup system potassium uptake protein
743	Mll1902 protein
744	NAD(FAD)-utilizing dehydrogenases
745	D-mannonate oxidoreductase (EC 1.1.1.57)
746	DipZ protein
747	Quinolinate phosphoribosyltransferase [decarboxylating] (EC 2.4.2.19)
748	L-aspartate oxidase (EC 1.4.3.16)
749	Quinolinate synthetase (EC 2.5.1.72)
750	Predicted NAD regulator in Alphaproteobacteria
751	3'(2'),5'-bisphosphate nucleotidase (EC 3.1.3.7)
752	TsaC protein (YrdC domain) required for threonylcarbamoyladenosine t(6)A37 modification in tRNA
753	ABC transporter, ATP-binding protein
754	FIG00688420: hypothetical protein
755	Uracil phosphoribosyltransferase (EC 2.4.2.9)
756	Peptide methionine sulfoxide reductase MsrB (EC 1.8.4.12)
757	3-hydroxybutyryl-CoA dehydrogenase (EC 1.1.1.157)
758	2,3-bisphosphoglycerate-independent phosphoglycerate mutase (EC 5.4.2.1)
759	Carboxyl-terminal protease (EC 3.4.21.102)
760	Lipid A export ATP-binding/permease protein MsbA
761	tRNA nucleotidyltransferase (EC 2.7.7.21) (EC 2.7.7.25)
762	FIG003620: Proteophosphoglycan precursor (Fragment)
763	FIG017823: ATPase, MoxR family
764	FIG139612: Possible conserved membrane protein
765	FIG003603: membrane protein, putative
766	FIG003492: Threonine dehydrogenase and related Zn-dependent dehydrogenases
767	FIG00687356: hypothetical protein
768	Beta-glucosidase (EC 3.2.1.21)
769	Modification methylase
770	Ribonuclease HII (EC 3.1.26.4)
771	Probable Co/Zn/Cd efflux system membrane fusion protein
772	Cobalt-zinc-cadmium resistance protein CzcA; Cation efflux system protein CusA
773	Cobalt-zinc-cadmium resistance protein CzcA; Cation efflux system protein CusA
774	RND efflux system, outer membrane lipoprotein, NodT family
775	Major facilitator superfamily
776	LSU ribosomal protein L17p
777	DNA-directed RNA polymerase alpha subunit (EC 2.7.7.6)
778	SSU ribosomal protein S11p (S14e)
779	SSU ribosomal protein S13p (S18e)
780	Adenylate kinase (EC 2.7.4.3)
781	Preprotein translocase secY subunit (TC 3.A.5.1.1)
782	LSU ribosomal protein L15p (L27Ae)
783	LSU ribosomal protein L30p (L7e)
784	SSU ribosomal protein S5p (S2e)
785	LSU ribosomal protein L18p (L5e)
786	LSU ribosomal protein L6p (L9e)
787	SSU ribosomal protein S8p (S15Ae)
788	SSU ribosomal protein S14p (S29e) @ SSU ribosomal protein S14p (S29e), zinc-independent
789	LSU ribosomal protein L5p (L11e)
790	LSU ribosomal protein L24p (L26e)
791	LSU ribosomal protein L14p (L23e)
792	SSU ribosomal protein S17p (S11e)
793	LSU ribosomal protein L29p (L35e)
794	LSU ribosomal protein L16p (L10e)
795	SSU ribosomal protein S3p (S3e)
796	LSU ribosomal protein L22p (L17e)
797	SSU ribosomal protein S19p (S15e)
798	LSU ribosomal protein L2p (L8e)
799	LSU ribosomal protein L23p (L23Ae)
800	LSU ribosomal protein L4p (L1e)
801	LSU ribosomal protein L3p (L3e)
802	SSU ribosomal protein S10p (S20e)
803	Translation elongation factor Tu
804	SSU ribosomal protein S7p (S5e)
805	SSU ribosomal protein S12p (S23e)
806	DNA-directed RNA polymerase beta' subunit (EC 2.7.7.6)
807	DNA-directed RNA polymerase beta subunit (EC 2.7.7.6)
808	LSU ribosomal protein L7/L12 (P1/P2)
809	LSU ribosomal protein L10p (P0)
810	LSU ribosomal protein L1p (L10Ae)
811	LSU ribosomal protein L11p (L12e)
812	Outer membrane component of tripartite multidrug resistance system
813	Probable Co/Zn/Cd efflux system membrane fusion protein
814	Cobalt-zinc-cadmium resistance protein CzcA; Cation efflux system protein CusA
815	sensor histidine kinase
816	response regulator in two-component regulatory system with PhoQ
817	DNA recombination protein RmuC
818	ThiJ/PfpI family protein
819	NAD(FAD)-utilizing dehydrogenases
820	Glutathione S-transferase family protein
821	Septum site-determining protein MinC
822	Septum site-determining protein MinD
823	Cell division topological specificity factor MinE
824	FIG00687991: hypothetical protein
825	Zinc-regulated outer membrane receptor
826	Oligopeptide transport ATP-binding protein OppF (TC 3.A.1.5.1)
827	Oligopeptide transport system permease protein OppB (TC 3.A.1.5.1)
828	permease of oligopeptide ABC transporter
829	DNA polymerase III delta subunit (EC 2.7.7.7)
830	FIG00688177: hypothetical protein
831	Leucyl-tRNA synthetase (EC 6.1.1.4)
832	FIG00688120: hypothetical protein
833	L-asparagine permease
834	Dihydroxyacetone kinase, ATP-dependent (EC 2.7.1.29)
835	COG1830: DhnA-type fructose-1,6-bisphosphate aldolase and related enzymes
836	Low molecular weight protein tyrosine phosphatase (EC 3.1.3.48)
837	Phosphate ABC transporter, periplasmic phosphate-binding protein PstS (TC 3.A.1.7.1)
838	Phosphate regulon sensor protein PhoR (SphS) (EC 2.7.13.3)
839	Phosphate regulon transcriptional regulatory protein PhoB (SphR)
840	Phosphate transport system regulatory protein PhoU
841	Phosphate transport ATP-binding protein PstB (TC 3.A.1.7.1)
842	Phosphate transport system permease protein PstA (TC 3.A.1.7.1)
843	Phosphate transport system permease protein PstC (TC 3.A.1.7.1)
844	Glycosyl transferase, group 2 family protein
845	MFS transporter
846	Non-specific DNA-binding protein Dps / Iron-binding ferritin-like antioxidant protein / Ferroxidase (EC 1.16.3.1)
847	Aldo-keto reductase
848	DNA topoisomerase IB (poxvirus type) (EC 5.99.1.2)
849	Alkyl hydroperoxide reductase protein F (EC 1.6.4.-)
850	Alkyl hydroperoxide reductase protein C (EC 1.6.4.-)
851	Hydrogen peroxide-inducible genes activator
852	Thymidylate synthase thyX (EC 2.1.1.-)
853	FIG00688714: hypothetical protein
854	Nicotinamidase/isochorismatase family protein
855	biphenyl-2,3-diol 1,2-dioxygenase III-related protein
856	FIG00688289: hypothetical protein
857	Cytochrome B561
858	FMN-dependent NADH-azoreductase
859	Transcriptional regulator, LysR family
860	S-adenosylmethionine:tRNA ribosyltransferase-isomerase (EC 5.-.-.-)
861	tRNA-guanine transglycosylase (EC 2.4.2.29)
862	Epoxyqueuosine (oQ) reductase QueG
863	Multi-sensor hybrid histidine kinase
864	DnaJ-like protein DjlA
865	Aldose 1-epimerase (EC 5.1.3.3)
866	FIG00687700: hypothetical protein
867	ABC transporter, ATP-binding protein
868	SelT/selW/selH selenoprotein domain
869	Inorganic pyrophosphatase (EC 3.6.1.1)
870	Probable glycosyltransferase
871	FIG00687870: hypothetical protein
872	FIG00688277: hypothetical protein
873	HlyD family secretion protein
874	Probable secretion ATP-binding protein
875	5-methyltetrahydrofolate--homocysteine methyltransferase (EC 2.1.1.13)
876	Protein ydcF
877	Mobile element protein
878	N-ethylmaleimide reductase (EC 1.-.-.-)
879	Ribosomal large subunit pseudouridine synthase D (EC 4.2.1.70)
880	RNA polymerase sigma factor RpoH
881	2-hydroxy-3-oxopropionate reductase (EC 1.1.1.60)
882	Adenylosuccinate synthetase (EC 6.3.4.4)
883	ATP phosphoribosyltransferase regulatory subunit (EC 2.4.2.17)
884	Phosphoserine aminotransferase (EC 2.6.1.52)
885	diguanylate cyclase/phosphodiesterase (GGDEF & EAL domains) with PAS/PAC sensor(s)
886	N-acetyl-gamma-glutamyl-phosphate reductase (EC 1.2.1.38)
887	Aromatic amino acid transport protein AroP
888	Nucleoside triphosphate pyrophosphohydrolase MazG (EC 3.6.1.8)
889	Sigma-fimbriae chaperone protein
890	Sigma-fimbriae usher protein
891	Plasmid pIB6 ORFA DNA
892	3-oxoacyl-[acyl-carrier protein] reductase (EC 1.1.1.100)
893	FIG01224389: hypothetical protein
894	Para-aminobenzoate synthase, aminase component (EC 2.6.1.85)
895	Aminodeoxychorismate lyase (EC 4.1.3.38)
896	Cardiolipin synthetase (EC 2.7.8.-)
897	Cytochrome O ubiquinol oxidase subunit II (EC 1.10.3.-)
898	Cytochrome O ubiquinol oxidase subunit I (EC 1.10.3.-)
899	Cytochrome O ubiquinol oxidase subunit III (EC 1.10.3.-)
900	Cytochrome O ubiquinol oxidase subunit IV (EC 1.10.3.-)
901	putative oxidoreductase protein
902	NAD(FAD)-utilizing dehydrogenase, sll0175 homolog
903	Peptidase
904	Cobalt-zinc-cadmium resistance protein CzcD
905	Cobalt-zinc-cadmium resistance protein
906	Chloride channel protein
907	Glucoamylase (EC 3.2.1.3)
908	Carbohydrate-selective porin OprB
909	Outer membrane receptor proteins, mostly Fe transport
910	Alpha-ribazole-5'-phosphate phosphatase (EC 3.1.3.73)
911	Cobyrinic acid A,C-diamide synthase
912	CobN component of cobalt chelatase involved in B12 biosynthesis
913	CobW GTPase involved in cobalt insertion for B12 biosynthesis
914	L-arabinose-binding periplasmic protein precursor AraF (TC 3.A.1.2.2)
915	L-arabinose transport ATP-binding protein AraG (TC 3.A.1.2.2)
916	L-arabinose transport system permease protein (TC 3.A.1.2.2)
917	Similarity with glutathionylspermidine synthase (EC 6.3.1.8), group 1
918	DNA polymerase III alpha subunit (EC 2.7.7.7)
919	DNA polymerase-like protein PA0670
920	GMP synthase [glutamine-hydrolyzing] (EC 6.3.5.2)
921	Cytidine deaminase (EC 3.5.4.5)
922	Diaminopimelate decarboxylase (EC 4.1.1.20)
923	FIG00688855: hypothetical protein
924	Uricase (urate oxidase) (EC 1.7.3.3)
925	Gamma-glutamyltranspeptidase (EC 2.3.2.2)
926	Asp-tRNAAsn/Glu-tRNAGln amidotransferase A subunit and related amidases
927	FIG00687705: hypothetical protein
928	Putative drug efflux protein
929	Omega-amino acid--pyruvate aminotransferase (EC 2.6.1.18)
930	CDP-diacylglycerol pyrophosphatase (EC 3.6.1.26)
931	Exopolyphosphatase (EC 3.6.1.11)
932	Polyphosphate kinase (EC 2.7.4.1)
933	Chromosomal replication initiator protein DnaA
934	Phosphoribosylformylglycinamidine cyclo-ligase (EC 6.3.3.1)
935	Phosphoribosylglycinamide formyltransferase (EC 2.1.2.2)
936	RfbJ protein
937	Inosose isomerase (EC 5.3.99.-)
938	Major myo-inositol transporter IolT
939	Permease of the drug/metabolite transporter (DMT) superfamily
940	Nucleoside diphosphate kinase (EC 2.7.4.6)
941	Glutathione-regulated potassium-efflux system ATP-binding protein
942	protein of unknown function UPF0118
943	UDP-N-acetylglucosamine 4,6-dehydratase (EC 4.2.1.-)
944	Undecaprenyl-phosphate N-acetylglucosaminyl 1-phosphate transferase (EC 2.7.8.-)
945	Transcriptional regulator, MarR family
946	Peptidase B (EC 3.4.11.23)
947	ATP-DEPENDENT DNA HELICASE
948	Ribosome-associated heat shock protein implicated in the recycling of the 50S subunit (S4 paralog)
949	4Fe-4S ferredoxin, iron-sulfur binding
950	Cytochrome O ubiquinol oxidase subunit IV (EC 1.10.3.-)
951	Cytochrome O ubiquinol oxidase subunit III (EC 1.10.3.-)
952	Cytochrome O ubiquinol oxidase subunit I (EC 1.10.3.-)
953	Cytochrome O ubiquinol oxidase subunit II (EC 1.10.3.-)
954	FIG005935: membrane protein
955	2'-5' RNA ligase
956	Hypothetical protein VC0266 (sugar utilization related?)
957	FIG00688197: hypothetical protein
958	Lysyl-tRNA synthetase (class I) (EC 6.1.1.6)
959	DinG family ATP-dependent helicase YoaA
960	ADA regulatory protein / Methylated-DNA--protein-cysteine methyltransferase (EC 2.1.1.63)
961	Heat shock protein 60 family chaperone GroEL
962	Heat shock protein 60 family co-chaperone GroES
963	Dienelactone hydrolase family
964	5'-methylthioadenosine phosphorylase (EC 2.4.2.28)
965	Coproporphyrinogen III oxidase, aerobic (EC 1.3.3.3)
966	Cytochrome c551 peroxidase (EC 1.11.1.5)
967	Probable DNA-methyltransferase (DNA-modification methylase) protein
968	Membrane-bound lytic murein transglycosylase A precursor (EC 3.2.1.-)
969	Protein export cytoplasm chaperone protein (SecB, maintains protein to be exported in unfolded state)
970	TsaD/Kae1/Qri7 protein, required for threonylcarbamoyladenosine t(6)A37 formation in tRNA
971	Porphobilinogen deaminase (EC 2.5.1.61)
972	Uroporphyrinogen-III synthase (EC 4.2.1.75)
973	Protein involved in catabolism of external DNA
974	Glycerol-3-phosphate dehydrogenase [NAD(P)+] (EC 1.1.1.94)
975	Nucleoside permease NupC
976	Glutathione peroxidase family protein
977	Proposed peptidoglycan lipid II flippase MurJ
978	DNA mismatch repair protein MutS
979	[Protein-PII] uridylyltransferase (EC 2.7.7.59)
980	4-amino-4-deoxy-L-arabinose transferase
981	Threonine synthase (EC 4.2.3.1)
982	Mitochondrial processing peptidase-like protein (EC 3.4.24.64)
983	TldE protein, part of TldE/TldD proteolytic complex
984	Putative transmembrane protein
985	Cytochrome c oxidase polypeptide I (EC 1.9.3.1)
986	Phosphatidylethanolamine N-methyltransferase (EC 2.1.1.17)
987	Glutathione synthetase (EC 6.3.2.3)
988	Transcription elongation factor GreB
989	Excinuclease ABC subunit B
990	Glycerol-3-phosphate regulon repressor, DeoR family
991	Aerobic glycerol-3-phosphate dehydrogenase (EC 1.1.5.3)
992	Glycerol uptake facilitator protein
993	Glycerol kinase (EC 2.7.1.30)
994	Gluconolactonase (EC 3.1.1.17)
995	ATP-binding protein of ABC transporter
996	COG2124: Cytochrome P450
997	Ubiquinone biosynthesis monooxygenase UbiB
998	Oligoendopeptidase F (EC 3.4.24.-)
999	AMP nucleosidase (EC 3.2.2.4)
1000	RND efflux system, outer membrane lipoprotein, NodT family
1001	Predicted mannose transporter, GGP family
1002	Glutamate synthase [NADPH] large chain (EC 1.4.1.13)
1003	Glutamate synthase [NADPH] small chain (EC 1.4.1.13)
1004	NAD-dependent epimerase/dehydratase
1005	Ribonuclease D related protein
1006	Arabinose 5-phosphate isomerase (EC 5.3.1.13)
1007	FIG01010611: hypothetical protein
1008	FIG01010325: hypothetical protein
1009	Lipopolysaccharide ABC transporter, ATP-binding protein LptB
1010	RNA polymerase sigma-54 factor RpoN
1011	RidA/YER057c/UK114 superfamily, group 2, YoaB-like protein
1012	Small heat shock protein
1013	Peptide deformylase (EC 3.5.1.88)
1014	Methionyl-tRNA formyltransferase (EC 2.1.2.9)
1015	tRNA pseudouridine synthase A (EC 4.2.1.70)
1016	N-succinyl-L,L-diaminopimelate desuccinylase (EC 3.5.1.18)
1017	2,3,4,5-tetrahydropyridine-2,6-dicarboxylate N-succinyltransferase (EC 2.3.1.117)
1018	Acetylglutamate kinase (EC 2.7.2.8)
1019	GTP-binding protein EngB
1020	Inner membrane protein translocase component YidC, long form
1021	Protein YidD
1022	Ribonuclease P protein component (EC 3.1.26.5)
1023	LSU ribosomal protein L34p
1024	Lactoylglutathione lyase (EC 4.4.1.5)
1025	Acyl-[acyl-carrier-protein]--UDP-N-acetylglucosamine O-acyltransferase (EC 2.3.1.129)
1026	3-hydroxyacyl-[acyl-carrier-protein] dehydratase, FabZ form (EC 4.2.1.59)
1027	UDP-3-O-[3-hydroxymyristoyl] glucosamine N-acyltransferase (EC 2.3.1.191)
1028	Outer membrane protein H precursor
1029	Outer membrane protein assembly factor YaeT precursor
1030	Membrane-associated zinc metalloprotease
1031	1-deoxy-D-xylulose 5-phosphate reductoisomerase (EC 1.1.1.267)
1032	Phosphatidate cytidylyltransferase (EC 2.7.7.41)
1033	Undecaprenyl diphosphate synthase (EC 2.5.1.31)
1034	Ribosome recycling factor
1035	Uridine monophosphate kinase (EC 2.7.4.22)
1036	GTP-binding protein Era
1037	Ribonuclease III (EC 3.1.26.3)
1038	Signal peptidase I (EC 3.4.21.89)
1039	Holo-[acyl-carrier protein] synthase (EC 2.7.8.7)
1040	GTP pyrophosphokinase (EC 2.7.6.5), (p)ppGpp synthetase II / Guanosine-3',5'-bis(diphosphate) 3'-pyrophosphohydrolase (EC 3.1.7.2)
1041	DNA-directed RNA polymerase omega subunit (EC 2.7.7.6)
1042	2-hydroxy-3-oxopropionate reductase (EC 1.1.1.60)
1043	Superoxide dismutase [Fe] (EC 1.15.1.1)
1044	Preprotein translocase subunit YajC (TC 3.A.5.1.1)
1045	ATP-DEPENDENT PROTEASE SUBUNIT
1046	TonB-dependent receptor; Outer membrane receptor for ferrienterochelin and colicins
1047	Putative ferredoxin subunit of ring-hydroxylating dioxygenases
1048	5-methyl-dCTP pyrophosphohydrolase (EC 3.6.1.-)
1049	Acetyl-coenzyme A carboxyl transferase alpha chain (EC 6.4.1.2)
1050	Tyrosine recombinase XerD
1051	Shikimate kinase I (EC 2.7.1.71) / 3-dehydroquinate synthase (EC 4.2.3.4)
1052	Outer membrane protein A precursor
1053	Peptide chain release factor 3
1054	SSU ribosomal protein S4p (S9e)
1055	Cysteinyl-tRNA synthetase (EC 6.1.1.16)
1056	tRNA:Cm32/Um32 methyltransferase
1057	FIG01280259: hypothetical protein
1058	Major facilitator family transporter
1059	Gluconokinase (EC 2.7.1.12)
1060	Ribose 5-phosphate isomerase A (EC 5.3.1.6)
1061	6-phosphogluconolactonase (EC 3.1.1.31), eukaryotic type
1062	FIG00688753: hypothetical protein
1063	Glucose-6-phosphate 1-dehydrogenase (EC 1.1.1.49)
1064	6-phosphogluconate dehydrogenase, decarboxylating (EC 1.1.1.44)
1065	Transaldolase (EC 2.2.1.2) / Glucose-6-phosphate isomerase (EC 5.3.1.9)
1066	Transketolase (EC 2.2.1.1)
1067	Ankyrin-like protein
1068	Histidinol-phosphate aminotransferase (EC 2.6.1.9)
1069	Aminopeptidase S (Leu, Val, Phe, Tyr preference) (EC 3.4.11.24)
1070	Hydroxymethylpyrimidine phosphate kinase ThiD (EC 2.7.4.7)
1071	Phosphoglucosamine mutase (EC 5.4.2.10)
1072	Cell division protein FtsH (EC 3.4.24.-)
1073	tRNA(Ile)-lysidine synthetase (EC 6.3.4.19)
1074	TPR repeat containing exported protein; Putative periplasmic protein contains a protein prenylyltransferase domain
1075	18K peptidoglycan-associated outer membrane lipoprotein; Peptidoglycan-associated lipoprotein precursor; Outer membrane protein P6; OmpA/MotB precursor
1076	tolB protein precursor, periplasmic protein involved in the tonb-independent uptake of group A colicins
1077	Putative TolA protein
1078	Tol biopolymer transport system, TolR protein
1079	MotA/TolQ/ExbB proton channel family protein
1080	4-hydroxybenzoyl-CoA thioesterase family active site
1081	Holliday junction DNA helicase RuvB
1082	Holliday junction DNA helicase RuvA
1083	Crossover junction endodeoxyribonuclease RuvC (EC 3.1.22.4)
1084	FIG000859: hypothetical protein YebC
1085	Protein export cytoplasm protein SecA ATPase RNA helicase (TC 3.A.5.1.1)
1086	Proline dehydrogenase (EC 1.5.99.8) (Proline oxidase) / Delta-1-pyrroline-5-carboxylate dehydrogenase (EC 1.5.1.12)
1087	Leucine-responsive regulatory protein, regulator for leucine (or lrp) regulon and high-affinity branched-chain amino acid transport system
1088	Peptidyl-prolyl cis-trans isomerase (EC 5.2.1.8)
1089	Phosphopantetheine adenylyltransferase (EC 2.7.7.3)
1090	DNA gyrase subunit A (EC 5.99.1.3)
1091	Single-stranded DNA-binding protein
1092	Excinuclease ABC subunit A
1093	D-3-phosphoglycerate dehydrogenase (EC 1.1.1.95)
1094	Outer membrane component of tripartite multidrug resistance system
1095	Probable Co/Zn/Cd efflux system membrane fusion protein
1096	Cobalt-zinc-cadmium resistance protein CzcA; Cation efflux system protein CusA
1097	Probable transcriptional regulator
1098	Gene Transfer Agent terminase protein
1099	Phage portal protein
1100	Putative phage protein
1101	Phage tail sheath protein
1102	Putative phage protein
1103	Putative phage tail protein
1104	Phage baseplate
1105	Gluconate 2-dehydrogenase (EC 1.1.99.3), membrane-bound, flavoprotein
1106	Gluconate 2-dehydrogenase (EC 1.1.99.3), membrane-bound, gamma subunit
1107	FIG00687573: hypothetical protein
1108	Chaperone protein Hsp33
1109	Ornithine carbamoyltransferase (EC 2.1.3.3)
1110	Acetylornithine aminotransferase (EC 2.6.1.11)
1111	D-alanyl-D-alanine carboxypeptidase (EC 3.4.16.4)
1112	FIG00687859: hypothetical protein
1113	Twin-arginine translocation protein TatA
1114	Methylthioribulose-1-phosphate dehydratase (EC 4.2.1.109)
1115	1,2-dihydroxy-3-keto-5-methylthiopentene dioxygenase (EC 1.13.11.54)
1116	2,3-diketo-5-methylthiopentyl-1-phosphate enolase-phosphatase (EC 3.1.3.77)
1117	Riboflavin kinase (EC 2.7.1.26) / FMN adenylyltransferase (EC 2.7.7.2)
1118	Fosfomycin resistance protein FosA
1119	Isoleucyl-tRNA synthetase (EC 6.1.1.5)
1120	Lipoprotein signal peptidase (EC 3.4.23.36)
1121	FIG00688149: hypothetical protein
1122	DNA mismatch repair protein MutL
1123	PecM-related protein
1124	Topoisomerase IV subunit B (EC 5.99.1.-)
1125	FIG00687689: hypothetical protein
1126	hypothetical secreted protein
1127	Cysteine synthase (EC 2.5.1.47)
1128	Outer membrane protein A precursor
1129	DNA topoisomerase I (EC 5.99.1.2)
1130	Rossmann fold nucleotide-binding protein Smf possibly involved in DNA uptake
1131	Acyl-phosphate:glycerol-3-phosphate O-acyltransferase PlsY
1132	Dihydroorotase (EC 3.5.2.3)
1133	Aspartate carbamoyltransferase (EC 2.1.3.2)
1134	Glutamyl-tRNA synthetase (EC 6.1.1.17)
1135	Purine nucleoside permease
1136	Na+/H+ antiporter NhaP
1137	Endonuclease III (EC 4.2.99.18)
1138	Transport ATP-binding protein CydCD
1139	FIG00801812: hypothetical protein
1140	Colicin V secretion protein cvaA
1141	Nucleoside 5-triphosphatase RdgB (dHAPTP, dITP, XTP-specific) (EC 3.6.1.15)
1142	Ribonuclease PH (EC 2.7.7.56)
1143	Flavodoxin reductases (ferredoxin-NADPH reductases) family 1
1144	Heat-inducible transcription repressor HrcA
1145	Bacterioferritin
1146	ATP-dependent RNA helicase
1147	FIG00687482: hypothetical protein
1148	Inosose isomerase (EC 5.3.99.-)
1149	Diaminopimelate epimerase (EC 5.1.1.7)
1150	tRNA-t(6)A37 methylthiotransferase
1151	Signal recognition particle receptor protein FtsY (=alpha subunit) (TC 3.A.5.1.1)
1152	Nitrogen regulation protein NR(I)
1153	Phosphoglycerate kinase (EC 2.7.2.3)
1154	NAD-dependent glyceraldehyde-3-phosphate dehydrogenase (EC 1.2.1.12)
1155	Protein RtcB
1156	Transcriptional regulatory protein RtcR
1157	Transcriptional regulator, GntR family domain / Aspartate aminotransferase (EC 2.6.1.1)
1158	4-carboxymuconolactone decarboxylase domain/alkylhydroperoxidase AhpD family core domain protein
1159	Selenoprotein O and cysteine-containing homologs
1160	Oxidoreductase, aldo/keto reductase family
1161	L-serine dehydratase (EC 4.3.1.17)
1162	2,3-butanediol dehydrogenase, S-alcohol forming, (S)-acetoin-specific (EC 1.1.1.76)
1163	DNA polymerase III chi subunit (EC 2.7.7.7)
1164	Cytosol aminopeptidase PepA (EC 3.4.11.1)
1165	Putative sulfate permease
1166	Molybdenum cofactor biosynthesis protein MoaE
1167	Molybdenum cofactor biosynthesis protein MoaC
1168	Molybdenum cofactor biosynthesis protein MoaA
1169	Molybdopterin biosynthesis protein MoeA
1170	Membrane fusion component of tripartite multidrug resistance system
1171	Inner membrane component of tripartite multidrug resistance system
1172	Outer membrane component of tripartite multidrug resistance system
1173	Glucose-6-phosphate 1-dehydrogenase (EC 1.1.1.49)
1174	Glucoamylase (EC 3.2.1.3)
1175	NADH ubiquinone oxidoreductase chain A (EC 1.6.5.3)
1176	NADH-ubiquinone oxidoreductase chain B (EC 1.6.5.3)
1177	NADH-ubiquinone oxidoreductase chain C (EC 1.6.5.3) / NADH-ubiquinone oxidoreductase chain D (EC 1.6.5.3)
1178	NADH-ubiquinone oxidoreductase chain E (EC 1.6.5.3)
1179	NADH-ubiquinone oxidoreductase chain F (EC 1.6.5.3)
1180	NADH-ubiquinone oxidoreductase chain G (EC 1.6.5.3)
1181	NADH-ubiquinone oxidoreductase chain H (EC 1.6.5.3)
1182	NADH-ubiquinone oxidoreductase chain I (EC 1.6.5.3)
1183	NADH-ubiquinone oxidoreductase chain J (EC 1.6.5.3)
1184	NADH-ubiquinone oxidoreductase chain K (EC 1.6.5.3)
1185	NADH-ubiquinone oxidoreductase chain L (EC 1.6.5.3)
1186	NADH-ubiquinone oxidoreductase chain M (EC 1.6.5.3)
1187	NADH-ubiquinone oxidoreductase chain N (EC 1.6.5.3)
1188	Cobalamin biosynthesis protein CobG
1189	Cobalt-precorrin-8x methylmutase (EC 5.4.1.2)
1190	Cobalt-precorrin-2 C20-methyltransferase (EC 2.1.1.130)
1191	Cobalt-precorrin-3b C17-methyltransferase
1192	Cobalt-precorrin-6x reductase (EC 1.3.1.54)
1193	Cobalt-precorrin-6y C5-methyltransferase (EC 2.1.1.-) / Cobalt-precorrin-6y C15-methyltransferase [decarboxylating] (EC 2.1.1.-)
1194	Cobalt-precorrin-4 C11-methyltransferase (EC 2.1.1.133)
1195	Transcriptional regulator, LysR family
1196	Pirin
1197	Probable Co/Zn/Cd efflux system membrane fusion protein
1198	Cobalt-zinc-cadmium resistance protein CzcA; Cation efflux system protein CusA
1199	Lactoylglutathione lyase and related lyases
1200	Dolichol-phosphate mannosyltransferase (EC 2.4.1.83) homolog
1201	FIG00553873: hypothetical protein
1202	Succinate-semialdehyde dehydrogenase [NAD] (EC 1.2.1.24); Succinate-semialdehyde dehydrogenase [NAD(P)+] (EC 1.2.1.16)
1203	HoxN/HupN/NixA family nickel/cobalt transporter
1204	FIG01224591: hypothetical protein
1205	YfdE protein
1206	Oxalyl-CoA decarboxylase (EC 4.1.1.8)
1207	Formyl-coenzyme A transferase (EC 2.8.3.16)
1208	Glutamate synthase [NADPH] small chain (EC 1.4.1.13)
1209	Pyruvate-flavodoxin oxidoreductase (EC 1.2.7.-)
1210	Phosphate acetyltransferase (EC 2.3.1.8)
1211	General secretion pathway protein D
1212	dTDP-glucose 4,6-dehydratase (EC 4.2.1.46)
1213	Endoribonuclease L-PSP
1214	FIG00688280: hypothetical protein
1215	LSU m3Psi1915 methyltransferase RlmH
1216	Ribosomal silencing factor RsfA (former Iojap)
1217	Nicotinate-nucleotide adenylyltransferase (EC 2.7.7.18)
1218	Gamma-glutamyl phosphate reductase (EC 1.2.1.41)
1219	Glycerate kinase (EC 2.7.1.31)
1220	GTP-binding and nucleic acid-binding protein YchF
1221	Peptidyl-tRNA hydrolase (EC 3.1.1.29)
1222	LSU ribosomal protein L25p
1223	Ribose-phosphate pyrophosphokinase (EC 2.7.6.1)
1224	COG1496: Uncharacterized conserved protein
1225	Prolipoprotein diacylglyceryl transferase (EC 2.4.99.-)
1226	FIG018229: hypothetical protein
1227	ADP-L-glycero-D-manno-heptose-6-epimerase (EC 5.1.3.20)
1228	FIG00687307: hypothetical protein
1229	Pyrroline-5-carboxylate reductase (EC 1.5.1.2)
1230	Chromosome (plasmid) partitioning protein ParB
1231	Chromosome (plasmid) partitioning protein ParA
1232	rRNA small subunit 7-methylguanosine (m7G) methyltransferase GidB
1233	tRNA uridine 5-carboxymethylaminomethyl modification enzyme GidA
1234	GTPase and tRNA-U34 5-formylation enzyme TrmE
1235	Methylated-DNA--protein-cysteine methyltransferase (EC 2.1.1.63)
1236	Transcription termination factor Rho
1237	Magnesium and cobalt transport protein CorA
1238	Tryptophan synthase beta chain (EC 4.2.1.20)
1239	Tryptophan synthase alpha chain (EC 4.2.1.20)
1240	1-acyl-sn-glycerol-3-phosphate acyltransferase (EC 2.3.1.51)
1241	Ferrichrome-iron receptor
1242	Scaffold protein for [4Fe-4S] cluster assembly ApbC, MRP-like
1243	OpgC protein
1244	HtrA protease/chaperone protein
1245	Multiple polyol-specific dehydrogenase (EC 1.1.1.-)
1246	Glucans biosynthesis protein G precursor
1247	Glucans biosynthesis glucosyltransferase H (EC 2.4.1.-)
1248	Protease II (EC 3.4.21.83)
1249	Helicase PriA essential for oriC/DnaA-independent DNA replication
1250	Tyrosine recombinase XerC
1251	FIG00688175: hypothetical protein
1252	D-galactonate regulator, IclR family
1253	transcriptional regulator, TetR family
1254	Fructose-bisphosphate aldolase class II (EC 4.1.2.13)
1255	S-adenosylmethionine decarboxylase proenzyme (EC 4.1.1.50), prokaryotic class 1B
1256	Spermidine synthase (EC 2.5.1.16)
1257	prolyl oligopeptidase family protein
1258	Endonuclease
1259	Ferrichrome-iron receptor
1260	Rhodanese domain protein UPF0176, cyanobacterial/alphaproteobacterial subgroup
1261	Zinc transport protein ZntB
1262	Adenosylhomocysteinase (EC 3.3.1.1)
1263	Cytochrome oxidase biogenesis protein Sco1/SenC/PrrC, putative copper metallochaperone
1264	Uncharacterized iron-regulated membrane protein; Iron-uptake factor PiuB
1265	probable aminopeptidase
1266	FIG110192: hypothetical protein
1267	Ribonucleotide reductase of class II (coenzyme B12-dependent) (EC 1.17.4.1)
1268	ABC transporter substrate binding protein
1269	Trehalose-6-phosphate phosphatase (EC 3.1.3.12)
1270	Alpha,alpha-trehalose-phosphate synthase [UDP-forming] (EC 2.4.1.15)
1271	Periplasmic thiol:disulfide oxidoreductase DsbB, required for DsbA reoxidation
1272	Sensor histidine kinase ChvG (EC 2.7.3.-)
1273	DNA-binding response regulator ChvI
1274	Heat shock protein GrpE
1275	Chaperone protein DnaK
1276	Chaperone protein DnaJ
1277	4-hydroxy-tetrahydrodipicolinate reductase (EC 1.17.1.8)
1278	S-adenosylmethionine synthetase (EC 2.5.1.6)
1279	tRNA (guanine46-N7-)-methyltransferase (EC 2.1.1.33)
1280	Electron transfer flavoprotein-ubiquinone oxidoreductase (EC 1.5.5.1)
1281	Electron transfer flavoprotein, beta subunit
1282	Electron transfer flavoprotein, alpha subunit
1283	N-carbamoyl-L-amino acid hydrolase (EC 3.5.1.87)
1284	Serine--pyruvate aminotransferase (EC 2.6.1.51) / L-alanine:glyoxylate aminotransferase (EC 2.6.1.44)
1285	Permease of the drug/metabolite transporter (DMT) superfamily
1286	Septum formation protein Maf
1287	Uroporphyrinogen III decarboxylase (EC 4.1.1.37)
1288	Putative phosphatase YieH
1289	Protoporphyrinogen IX oxidase, novel form, HemJ (EC 1.3.-.-)
1290	Coenzyme PQQ synthesis protein E
1291	Coenzyme PQQ synthesis protein D
1292	Pyrroloquinoline-quinone synthase (EC 1.3.3.11)
1293	Coenzyme PQQ synthesis protein B
1294	Coenzyme PQQ synthesis protein A
1295	FIG00687897: hypothetical protein
1296	Short-chain dehydrogenase/oxidoreductase
1297	Probable Co/Zn/Cd efflux system membrane fusion protein
1298	Cobalt-zinc-cadmium resistance protein CzcA; Cation efflux system protein CusA
1299	RND efflux system, outer membrane lipoprotein, NodT family
1300	Multidrug and toxin extrusion (MATE) family efflux pump YdhE/NorM, homolog
1301	dTDP-glucose 4,6-dehydratase (EC 4.2.1.46)
1302	Glucose-1-phosphate thymidylyltransferase (EC 2.7.7.24)
1303	dTDP-4-dehydrorhamnose 3,5-epimerase (EC 5.1.3.13)
1304	dTDP-4-dehydrorhamnose reductase (EC 1.1.1.133)
1305	Alpha-L-Rha alpha-1,3-L-rhamnosyltransferase (EC 2.4.1.-)
1306	Ribosomal large subunit pseudouridine synthase C (EC 4.2.1.70)
1307	Cell division protein FtsK
1308	Ribosomal large subunit pseudouridine synthase B (EC 4.2.1.70)
1309	glutamine amidotransferase (GATase1)
1310	tRNA-specific adenosine-34 deaminase (EC 3.5.4.-)
1311	HtrA protease/chaperone protein
1312	2-keto-4-pentenoate hydratase (EC 4.2.1.80)
1313	D-3-phosphoglycerate dehydrogenase (EC 1.1.1.95)
1314	Hypothetical Zinc-finger containing protein
1315	TldD protein, part of TldE/TldD proteolytic complex
1316	Membrane protein mosC
1317	Trehalase (EC 3.2.1.28); Periplasmic trehalase precursor (EC 3.2.1.28)
1318	Aspartate aminotransferase (EC 2.6.1.1)
1319	Glutamine synthetase type I (EC 6.3.1.2)
1320	Subtilisin-like serine proteases
1321	putative ATPase
1322	Replicative DNA helicase (EC 3.6.1.-)
1323	L-Proline/Glycine betaine transporter ProP
1324	L-Proline/Glycine betaine transporter ProP
1325	MotA/TolQ/ExbB proton channel family protein, probably associated with flagella
1326	Flagellar motor rotation protein MotB
1327	Translation elongation factor LepA
1328	FIG00688222: hypothetical protein
1329	Alkaline phosphodiesterase I (EC 3.1.4.1) / Nucleotide pyrophosphatase (EC 3.6.1.9)
1330	Xanthine/uracil/thiamine/ascorbate permease family protein
1331	N-acetyl-L,L-diaminopimelate deacetylase (EC 3.5.1.47)
1332	Alcohol dehydrogenase (EC 1.1.1.1)
1333	Squalene--hopene cyclase (EC 5.4.99.17)
1334	Phytoene synthase (EC 2.5.1.32)
1335	Periplasmic aromatic amino acid aminotransferase beta precursor (EC 2.6.1.57)
1336	Phytoene synthase (EC 2.5.1.32)
1337	Phytoene synthase (EC 2.5.1.32)
1338	Dihydroflavonol-4-reductase (EC 1.1.1.219)
1339	FIG00687727: hypothetical protein
1340	Cyclohexadienyl dehydrogenase (EC 1.3.1.12)(EC 1.3.1.43)
1341	Pyruvate kinase (EC 2.7.1.40)
1342	FIG00688388: hypothetical protein
1343	Sulfur carrier protein adenylyltransferase ThiF
1344	Beta-1,3-glucosyltransferase
1345	FIG00688206: hypothetical protein
1346	Pyridoxine 5'-phosphate synthase (EC 2.6.99.2)
1347	4-hydroxythreonine-4-phosphate dehydrogenase (EC 1.1.1.262)
1348	Acetylornithine deacetylase/Succinyl-diaminopimelate desuccinylase and related deacylases
1349	Orotidine 5'-phosphate decarboxylase (EC 4.1.1.23)
1350	Phosphoribosylanthranilate isomerase (EC 5.3.1.24)
1351	Translation initiation factor 3
1352	Threonyl-tRNA synthetase (EC 6.1.1.3)
1353	ADP-heptose--lipooligosaccharide heptosyltransferase II (EC 2.4.1.-)
1354	Ribokinase (EC 2.7.1.15)
1355	Nucleoside-diphosphate-sugar epimerases
1356	Outer membrane component of tripartite multidrug resistance system
1357	Membrane fusion component of tripartite multidrug resistance system
1358	Inner membrane component of tripartite multidrug resistance system
1359	Broad-specificity glycerol dehydrogenase (EC 1.1.99.22), subunit SldA
1360	Glycosyltransferase
1361	Deoxycytidine triphosphate deaminase (EC 3.5.4.13)
1362	Glucose-methanol-choline (GMC) oxidoreductase:NAD binding site
1363	UDP-N-acetylglucosamine 1-carboxyvinyltransferase (EC 2.5.1.7)
1364	transcriptional regulator, Crp/Fnr family
1365	FIG00688012: hypothetical protein
1366	MFS transporter
1367	Glycerophosphoryl diester phosphodiesterase (EC 3.1.4.46)
1368	Putative phosphatase YfbT
1369	Nudix hydrolase family protein PA3470
1370	Chaperone protein HtpG
1371	putative iron-regulated membrane protein
1372	Ferrichrome-iron receptor
1373	UDP-glucose dehydrogenase (EC 1.1.1.22)
1374	Glycosyl transferase, group 2 family protein
1375	benzoate MFS transporter BenK
1376	Sorbitol dehydrogenase (EC 1.1.1.14)
1377	6-phosphofructokinase (EC 2.7.1.11), PF08013 family
1378	Fructokinase (EC 2.7.1.4)
1379	Nudix hydrolase family protein YffH
1380	Sodium - Bile acid symporter
1381	FIG00688991: hypothetical protein
1382	Glyceraldehyde-3-phosphate ketol-isomerase (EC 5.3.1.1)
1383	Na+/H+ antiporter
1384	DNA repair exonuclease family protein YhaO
1385	Oxidoreductase, short-chain dehydrogenase/reductase family (EC 1.1.1.-)
1386	Cobalt-zinc-cadmium resistance protein CzcA; Cation efflux system protein CusA
1387	tolB protein precursor, periplasmic protein involved in the tonb-independent uptake of group A colicins
1388	Vanillate O-demethylase oxygenase subunit (EC 1.14.13.82)
1389	Aspartate ammonia-lyase (EC 4.3.1.1)
1390	Mg(2+) transport ATPase protein C
1391	Replicative DNA helicase (EC 3.6.1.-)
1392	ATP phosphoribosyltransferase (EC 2.4.2.17)
1393	Histidinol dehydrogenase (EC 1.1.1.23)
1394	Translation initiation factor 1
1395	Septum formation protein Maf
1396	capsular polysaccharide biosynthesis protein, putative
1397	capsular polysaccharide biosynthesis protein
1398	Nucleoside-diphosphate-sugar pyrophosphorylase involved in lipopolysaccharide biosynthesis/translation initiation factor 2B, gamma/epsilon subunits (eIF-2Bgamma/eIF-2Bepsilon)
1399	3-oxoacyl-[acyl-carrier protein] reductase (EC 1.1.1.100)
1400	Cytochrome c-type biogenesis protein DsbD, protein-disulfide reductase (EC 1.8.1.8)
1401	FIG003033: Helicase domain protein
1402	Ferrichrome-iron receptor
1403	Glycolate dehydrogenase (EC 1.1.99.14), subunit GlcD
1404	two component system histidine kinase( EC:2.7.3.- )
1405	response regulator in two-component regulatory system with PhoQ
1406	ADP-heptose synthase (EC 2.7.-.-) / D-glycero-beta-D-manno-heptose 7-phosphate kinase
1407	Mannose-6-phosphate isomerase (EC 5.3.1.8)
1408	Transcriptional regulator, LysR family
1409	Glutathione S-transferase (EC 2.5.1.18)
1410	NADH:flavin oxidoreductases, Old Yellow Enzyme family
1411	NADH:flavin oxidoreductases, Old Yellow Enzyme family
1412	Peroxiredoxin
1413	3-oxoacyl-[acyl-carrier protein] reductase (EC 1.1.1.100)
1414	Glutathione S-transferase (EC 2.5.1.18)
1415	Glutathione S-transferase (EC 2.5.1.18)
1416	RNA polymerase sigma-70 factor, ECF subfamily
1417	Peptide methionine sulfoxide reductase MsrA (EC 1.8.4.11)
1418	Peptide methionine sulfoxide reductase MsrB (EC 1.8.4.12)
1419	Thiosulfate reductase cytochrome B subunit (membrane anchoring protein)
1420	COG2041: Sulfite oxidase and related enzymes
1421	Hypothetical protein YaeJ with similarity to translation release factor
1422	Cellulose synthase catalytic subunit [UDP-forming] (EC 2.4.1.12)
1423	Cellulose synthase, putative
1424	Endoglucanase precursor (EC 3.2.1.4)
1425	RNA polymerase sigma factor
1426	DNA-binding heavy metal response regulator
1427	ABC transporter, ATP-binding protein
1428	FIG00688441: hypothetical protein
1429	Protein-export membrane protein SecD (TC 3.A.5.1.1)
1430	Protein-export membrane protein SecF (TC 3.A.5.1.1)
1431	Large-conductance mechanosensitive channel
1432	LSU ribosomal protein L31p @ LSU ribosomal protein L31p, zinc-independent
1433	16 kDa heat shock protein A
1434	FIG00687691: hypothetical protein
1435	Phosphoribosylaminoimidazole carboxylase catalytic subunit (EC 4.1.1.21)
1436	Phosphoribosylaminoimidazole carboxylase ATPase subunit (EC 4.1.1.21)
1437	DNA repair protein RadC
1438	Phosphoglycolate phosphatase (EC 3.1.3.18)
1439	DNA repair protein RadC
1440	ATP-dependent DNA helicase UvrD/PcrA
1441	Ribosomal protein L11 methyltransferase (EC 2.1.1.-)
1442	Xaa-Pro aminopeptidase (EC 3.4.11.9)
1443	Isocitrate dehydrogenase [NAD] (EC 1.1.1.41)
1444	Alcohol dehydrogenase (EC 1.1.1.1)
1445	Aldehyde dehydrogenase (EC 1.2.1.3)
1446	Phytoene desaturase, neurosporene or lycopene producing (EC 1.3.-.-)
1447	Phytoene desaturase, neurosporene or lycopene producing (EC 1.3.-.-) / 4,4'-diapolycopene oxidase
1448	Lead, cadmium, zinc and mercury transporting ATPase (EC 3.6.3.3) (EC 3.6.3.5); Copper-translocating P-type ATPase (EC 3.6.3.4)
1449	Multicopper oxidase
1450	Copper resistance protein B
1451	Porin B precursur
1452	Phosphate ABC transporter, periplasmic phosphate-binding protein PstS (TC 3.A.1.7.1)
1453	Major facilitator family transporter
1454	TonB dependent receptor
1455	Predicted dye-decolorizing peroxidase (DyP), YfeX-like subgroup
1456	FIG00456119: hypothetical protein
1457	Carbohydrate-selective porin
1458	TonB-dependent receptor; Outer membrane receptor for ferrienterochelin and colicins
1459	Sorbitol-6-phosphate 2-dehydrogenase (EC 1.1.1.140)
1460	Ethanolamine ammonia-lyase heavy chain (EC 4.3.1.7)
1461	Ethanolamine ammonia-lyase light chain (EC 4.3.1.7)
1462	Ethanolamine permease
1463	FIG01224676: hypothetical protein
1464	Putative deoxyribose-specific ABC transporter, permease protein
1465	ABC transporter ATP-binding protein
1466	Nucleoside ABC transporter, periplasmic nucleoside-binding protein
1467	FIG00688210: hypothetical protein
1468	cytidine/deoxycytidylate deaminase family protein
1469	Dihydroorotase (EC 3.5.2.3)
1470	TrkA-N:Sodium/hydrogen exchanger
1471	FIG00688431: hypothetical protein
1472	DUF1022 domain-containing protein
1473	Acetylornithine deacetylase (EC 3.5.1.16)
1474	Succinylglutamate desuccinylase/aspartoacylase
1475	Serine hydroxymethyltransferase (EC 2.1.2.1)
1476	Amino acid permease
1477	Porphobilinogen synthase (EC 4.2.1.24)
1478	Uncharacterized monothiol glutaredoxin ycf64-like
1479	YrbA protein
1480	Phosphoribosylformylglycinamidine synthase, synthetase subunit (EC 6.3.5.3)
1481	Phosphoribosylformylglycinamidine synthase, glutamine amidotransferase subunit (EC 6.3.5.3)
1482	Phosphoribosylformylglycinamidine synthase, PurS subunit (EC 6.3.5.3)
1483	Phosphoribosylaminoimidazole-succinocarboxamide synthase (EC 6.3.2.6)
1484	Sugar-proton symporter
1485	Adenylosuccinate lyase (EC 4.3.2.2)
1486	Integral membrane protein TerC family
1487	Soluble lytic murein transglycosylase precursor (EC 3.2.1.-)
1488	Hypothetical, distant similarity with heme-degrading oxygenase IsdG
1489	Hemin ABC transporter, permease protein
1490	Periplasmic hemin-binding protein
1491	YOAT
1492	Phospholipase C
1493	Outer membrane vitamin B12 receptor BtuB
1494	Na(+)/H(+) antiporter
1495	Exopolyphosphatase (EC 3.6.1.11)
1496	Heat shock protein FtsJ/RrmJ @ Ribosomal RNA large subunit methyltransferase E (EC 2.1.1.-)
1497	ROK family Glucokinase with ambiguous substrate specificity
1498	Molybdopterin biosynthesis protein MoeB
1499	Exodeoxyribonuclease VII small subunit (EC 3.1.11.6)
1500	Octaprenyl diphosphate synthase (EC 2.5.1.90) / Dimethylallyltransferase (EC 2.5.1.1) / (2E,6E)-farnesyl diphosphate synthase (EC 2.5.1.10) / Geranylgeranyl pyrophosphate synthetase (EC 2.5.1.29)
1501	1-deoxy-D-xylulose 5-phosphate synthase (EC 2.2.1.7)
1502	RNA binding methyltransferase FtsJ like
1503	Ribosomal RNA large subunit methyltransferase N (EC 2.1.1.-)
1504	Argininosuccinate synthase (EC 6.3.4.5)
1505	Peptidyl-prolyl cis-trans isomerase( EC:5.2.1.8 )
1506	Thymidine kinase (EC 2.7.1.21)
1507	Tryptophanyl-tRNA synthetase (EC 6.1.1.2)
1508	Uncharacterized protein sll1880 (YjbQ family)
1509	Ribonuclease I precursor (EC 3.1.27.6)
1510	S-formylglutathione hydrolase (EC 3.1.2.12)
1511	S-(hydroxymethyl)glutathione dehydrogenase (EC 1.1.1.284)
1512	FIG00690019: hypothetical protein
1513	CarD-like transcriptional regulator
1514	Glucose 1-dehydrogenase (EC 1.1.1.47)
1515	FOG: TPR repeat
1516	Pantothenate kinase (EC 2.7.1.33)
1517	FIG00688564: hypothetical protein
1518	Outer membrane protein assembly factor YaeT precursor
1519	1-acyl-sn-glycerol-3-phosphate acyltransferase (EC 2.3.1.51)
1520	tRNA-i(6)A37 methylthiotransferase
1521	Phosphate starvation-inducible protein PhoH, predicted ATPase
1522	Metal-dependent hydrolase YbeY, involved in rRNA and/or ribosome maturation and assembly
1523	Magnesium and cobalt efflux protein CorC
1524	Periplasmic thiol:disulfide interchange protein DsbA
1525	Chromosome partition protein smc
1526	Chorismate mutase I (EC 5.4.99.5)
1527	Citrate synthase (si) (EC 2.3.3.1)
1528	FIG00695110: hypothetical protein
1529	Orotate phosphoribosyltransferase (EC 2.4.2.10)
1530	Glutamate racemase (EC 5.1.1.3)
1531	Octaprenyl-diphosphate synthase (EC 2.5.1.-) / Dimethylallyltransferase (EC 2.5.1.1) / Geranyltranstransferase (farnesyldiphosphate synthase) (EC 2.5.1.10) / Geranylgeranyl pyrophosphate synthetase (EC 2.5.1.29)
1532	tRNA (adenine37-N(6))-methyltransferase TrmN6 (EC 2.1.1.223)
1533	Ribonucleotide reductase of class Ia (aerobic), beta subunit (EC 1.17.4.1)
1534	Ribonucleotide reductase of class Ia (aerobic), alpha subunit (EC 1.17.4.1)
1535	Osmotically inducible protein C
1536	Chorismate synthase (EC 4.2.3.5)
1537	Enoyl-[acyl-carrier-protein] reductase [NADH] (EC 1.3.1.9)
1538	Pyridoxamine 5'-phosphate oxidase (EC 1.4.3.5)
1539	Universal stress protein UspA and related nucleotide-binding proteins
1540	Lipid IVA 3-deoxy-D-manno-octulosonic acid transferase (EC 2.4.99.12) [often with (EC 2.4.99.13) also]
1541	Tetraacyldisaccharide 4'-kinase (EC 2.7.1.130)
1542	Lipid A biosynthesis lauroyl acyltransferase (EC 2.3.1.-)
1543	FIG00688349: hypothetical protein
1544	rRNA small subunit methyltransferase I
1545	Glutamate--cysteine ligase (EC 6.3.2.2)
1546	Ribosomal RNA small subunit methyltransferase E (EC 2.1.1.-)
1547	4-hydroxybenzoate polyprenyltransferase (EC 2.5.1.39)
1548	Mlr4229 protein
1549	Putative transport protein
1550	Candidate 1: dienelactone hydrolase
1551	Gluconate transporter family protein
1552	Isochorismatase (EC 3.3.2.1)
1553	GTP-binding protein EngA
1554	Outer membrane protein YfgL, lipoprotein component of the protein assembly complex (forms a complex with YaeT, YfiO, and NlpB)
1555	Beta-lactamase (EC 3.5.2.6)
1556	Dihydroorotase (EC 3.5.2.3)
1557	Asparagine synthetase [glutamine-hydrolyzing] (EC 6.3.5.4)
1558	Glycosyltransferase
1559	ADP-heptose--lipooligosaccharide heptosyltransferase II (EC 2.4.1.-)
1560	DNA polymerase III epsilon subunit (EC 2.7.7.7)
1561	Dephospho-CoA kinase (EC 2.7.1.24)
1562	Shikimate 5-dehydrogenase I alpha (EC 1.1.1.25)
1563	FIG00687622: hypothetical protein
1564	Argininosuccinate lyase (EC 4.3.2.1)
1565	glutamyl-Q-tRNA synthetase
1566	HNH endonuclease family protein
1567	FIG138056: a glutathione-dependent thiol reductase
1568	Sensory box histidine kinase
1569	Enoyl-[acyl-carrier-protein] reductase [NADH] (EC 1.3.1.9)
1570	3-oxoacyl-[acyl-carrier protein] reductase (EC 1.1.1.100)
1571	putative unknown enzyme
1572	FIG00687338: hypothetical protein
1573	ATP-dependent Clp protease ATP-binding subunit ClpA
1574	ATP-dependent Clp protease adaptor protein ClpS
1575	D-alanyl-D-alanine carboxypeptidase (EC 3.4.16.4)
1576	Methionine aminopeptidase (EC 3.4.11.18)
1577	Gamma-glutamyltranspeptidase (EC 2.3.2.2)
1578	DNA polymerase III subunits gamma and tau (EC 2.7.7.7)
1579	FIG000557: hypothetical protein co-occurring with RecR
1580	Recombination protein RecR
1581	FolM Alternative dihydrofolate reductase 1
1582	FIG00689406: hypothetical protein
1583	5-Enolpyruvylshikimate-3-phosphate synthase (EC 2.5.1.19)
1584	Cytidylate kinase (EC 2.7.4.25)
1585	SSU ribosomal protein S1p
1586	Glycosyltransferase
1587	Threonine dehydratase (EC 4.3.1.19)
1588	Transcription elongation factor GreA
1589	Carbamoyl-phosphate synthase large chain (EC 6.3.5.5)
1590	Carbamoyl-phosphate synthase small chain (EC 6.3.5.5)
1591	Transamidase GatB domain protein
1592	DNA primase (EC 2.7.7.-)
1593	RNA polymerase sigma factor RpoD
1594	SSU ribosomal protein S6p
1595	LSU ribosomal protein L9p
1596	Cyclopropane-fatty-acyl-phospholipid synthase (EC 2.1.1.79)
1597	Ferrichrome-iron receptor
1598	SSU rRNA (adenine(1518)-N(6)/adenine(1519)-N(6))-dimethyltransferase (EC 2.1.1.182)
1599	Survival protein SurA precursor (Peptidyl-prolyl cis-trans isomerase SurA) (EC 5.2.1.8)
1600	Organic solvent tolerance protein precursor
1601	Bll4106 protein
1602	Hypothetical transmembrane protein
1603	Cytochrome c heme lyase subunit CcmH
1604	Cytochrome c heme lyase subunit CcmL
1605	Cytochrome c-type biogenesis protein CcmG/DsbE, thiol:disulfide oxidoreductase
1606	Cytochrome c heme lyase subunit CcmF
1607	Cytochrome c-type biogenesis protein CcmE, heme chaperone
1608	Cytochrome c-type biogenesis protein CcmC, putative heme lyase for CcmE
1609	FIG006231: RNA-binding protein
1610	Transcriptional regulator, GntR family domain / Aspartate aminotransferase (EC 2.6.1.1)
1611	Pyridoxamine 5'-phosphate oxidase (EC 1.4.3.5)
1612	Protein involved in biosynthesis of mitomycin antibiotics/polyketide fumonisin
1613	iron-chelator utilization protein
1614	Transcriptional regulator, PadR family
1615	Succinate-semialdehyde dehydrogenase [NAD] (EC 1.2.1.24); Succinate-semialdehyde dehydrogenase [NAD(P)+] (EC 1.2.1.16)
1616	FIG00688301: hypothetical protein
1617	Leucyl/phenylalanyl-tRNA--protein transferase (EC 2.3.2.6)
1618	Thiol peroxidase, Bcp-type (EC 1.11.1.15)
1619	FIG065221: Holliday junction DNA helicase
1620	Ribosomal large subunit pseudouridine synthase C (EC 4.2.1.70)
1621	2-C-methyl-D-erythritol 4-phosphate cytidylyltransferase (EC 2.7.7.60) / 2-C-methyl-D-erythritol 2,4-cyclodiphosphate synthase (EC 4.6.1.12)
1622	Arabinose-proton symporter
1623	ApaG protein
1624	O-acetylhomoserine sulfhydrylase (EC 2.5.1.49) / O-succinylhomoserine sulfhydrylase (EC 2.5.1.48)
1625	FIG00687939: hypothetical protein
1626	NADH dehydrogenase (EC 1.6.99.3)
1627	Glutamate N-acetyltransferase (EC 2.3.1.35) / N-acetylglutamate synthase (EC 2.3.1.1)
1628	Mobile element protein
1629	FIG000557: hypothetical protein co-occurring with RecR
1630	Inner membrane component of tripartite multidrug resistance system
1631	Membrane fusion component of tripartite multidrug resistance system
1632	Outer membrane component of tripartite multidrug resistance system
1633	Fumarylacetoacetate hydrolase family protein
1634	outer membrane protein
1635	HigB toxin protein
1636	HigA protein (antitoxin to HigB)
1637	Outer membrane component of tripartite multidrug resistance system
1638	COG1289: Predicted membrane protein
1639	Mobile element protein
1640	Cysteine desulfurase (EC 2.8.1.7)
1641	Outer membrane vitamin B12 receptor BtuB
1642	Optional hypothetical component of the B12 transporter BtuN
1643	Isoflavone reductase homolog P3 (EC 1.3.1.-)
1644	Epoxide hydrolase (EC 3.3.2.9)
1645	unknown, without homologous in databases
1646	Phage integrase family protein
1647	Shufflon-specific DNA recombinase
1648	Single-stranded-DNA-specific exonuclease RecJ (EC 3.1.-.-)
1649	Fructose-1,6-bisphosphatase, GlpX type (EC 3.1.3.11)
1650	Homoserine dehydrogenase (EC 1.1.1.3)
1651	Aspartate aminotransferase (EC 2.6.1.1)
1652	ATP-dependent Clp protease proteolytic subunit (EC 3.4.21.92)
1653	FIG00689748: hypothetical protein
1654	Gamma-glutamyltranspeptidase (EC 2.3.2.2)
1655	probable aminopeptidase
1656	Aerobic C4-dicarboxylate transporter for fumarate, L-malate, D-malate, succunate
1657	Outer membrane receptor proteins, mostly Fe transport
1658	Porphobilinogen deaminase (EC 2.5.1.61)
1659	Catalase (EC 1.11.1.6) / Peroxidase (EC 1.11.1.7)
1660	Phosphoglucomutase (EC 5.4.2.2)
1661	Gluconolactonase (EC 3.1.1.17)
1662	Aldo-keto reductase
1663	Multimodular transpeptidase-transglycosylase (EC 2.4.1.129) (EC 3.4.-.-)
1664	Peptide chain release factor 2; programmed frameshift-containing
1665	Ferric siderophore transport system, periplasmic binding protein TonB
1666	MotA/TolQ/ExbB proton channel family protein
1667	Biopolymer transport protein ExbD/TolR
1668	Biopolymer transport protein ExbD/TolR
1669	TPR domain protein, putative component of TonB system
1670	Phosphate regulon transcriptional regulatory protein PhoB (SphR)
1671	two component system histidine kinase( EC:2.7.3.- )
1672	Predicted reductase RutE in novel pyrimidine catabolism pathway
1673	TsaB protein, required for threonylcarbamoyladenosine (t(6)A) formation in tRNA
1674	Ribosomal-protein-S18p-alanine acetyltransferase (EC 2.3.1.-)
1675	Transcriptional regulator
1676	Ferric uptake regulation protein FUR
1677	Putative hemolysin
1678	Apolipoprotein N-acyltransferase (EC 2.3.1.-)
1679	FIG00687862: hypothetical protein
1680	SAM-dependent methyltransferase YafE (UbiE paralog)
1681	FIG002473: Protein YcaR in KDO2-Lipid A biosynthesis cluster
1682	FIG000875: Thioredoxin domain-containing protein EC-YbbN
1683	PROBABLE TRANSMEMBRANE PROTEIN
1684	Transcriptional regulator, MarR family
1685	DNA polymerase III alpha subunit (EC 2.7.7.7)
1686	DNA polymerase-like protein PA0670
1687	hypothetical protein related to DNA replication/repair
1688	Mll7390 protein
1689	A/G-specific adenine glycosylase (EC 3.2.2.-)
1690	Deoxyribodipyrimidine photolyase (EC 4.1.99.3)
1691	Diaminohydroxyphosphoribosylaminopyrimidine deaminase (EC 3.5.4.26) / 5-amino-6-(5-phosphoribosylamino)uracil reductase (EC 1.1.1.193)
1692	Riboflavin synthase eubacterial/eukaryotic (EC 2.5.1.9)
1693	3,4-dihydroxy-2-butanone 4-phosphate synthase (EC 4.1.99.12) / GTP cyclohydrolase II (EC 3.5.4.25)
1694	6,7-dimethyl-8-ribityllumazine synthase (EC 2.5.1.78)
1695	Hopanoid-associated RND transporter, HpnN
1696	Serine acetyltransferase (EC 2.3.1.30)
1697	2-octaprenyl-6-methoxyphenol hydroxylase (EC 1.14.13.-); 2-octaprenyl-3-methyl-6-methoxy-1,4-benzoquinol hydroxylase (EC 1.14.13.-)
1698	Nitrogen regulatory protein P-II
1699	Ammonium transporter
1700	FIG00687971: hypothetical protein
1701	Transaldolase (EC 2.2.1.2)
1702	Fructokinase (EC 2.7.1.4)
1703	Inosine-uridine preferring nucleoside hydrolase (EC 3.2.2.1)
1704	23S rRNA (guanosine-2'-O-) -methyltransferase rlmB (EC 2.1.1.-)
1705	Bifunctional protein: zinc-containing alcohol dehydrogenase; quinone oxidoreductase ( NADPH:quinone reductase) (EC 1.1.1.-); Similar to arginate lyase
1706	Phosphoenolpyruvate-protein phosphotransferase of PTS system (EC 2.7.3.9)
1707	Phosphocarrier protein, nitrogen regulation associated
1708	PTS system permease (IIAMan), nitrogen regulatory IIA protein
1709	ATP-binding protein ManX
1710	PDZ domain family protein
1711	Proline dehydrogenase (EC 1.5.99.8) (Proline oxidase) / Delta-1-pyrroline-5-carboxylate dehydrogenase (EC 1.5.1.12)
1712	Antibiotic biosynthesis monooxygenase
1713	Aminomethyltransferase (glycine cleavage system T protein) (EC 2.1.2.10)
1714	Glycine cleavage system H protein
1715	Glycine dehydrogenase [decarboxylating] (glycine cleavage system P protein) (EC 1.4.4.2)
1716	Mobile element protein
1717	Glucans biosynthesis glucosyltransferase H (EC 2.4.1.-)
1718	tRNA proofreading protein STM4549
1719	FIG00688523: hypothetical protein
1720	DNA-3-methyladenine glycosylase II (EC 3.2.2.21)
1721	FIG00689409: hypothetical protein
1722	Putative esterase/lipase
1723	Chloride channel protein
1724	ATP synthase F0 sector subunit a
1725	ATP synthase F0 sector subunit c
1726	ATP synthase B' chain (EC 3.6.3.14)
1727	ATP synthase F0 sector subunit b
1728	Dolichol-phosphate mannosyltransferase
1729	FIG00687483: hypothetical protein
1730	FIG00688539: hypothetical protein
1731	Creatinine amidohydrolase (EC 3.5.2.10)
1732	surface antigen gene
1733	L-lactate dehydrogenase (EC 1.1.2.3)
1734	Nitrilase (EC 3.5.5.7)
1735	L-fuco-beta-pyranose dehydrogenase (EC 1.1.1.122)
1736	FIG00553873: hypothetical protein
1737	Adenine phosphoribosyltransferase (EC 2.4.2.7)
1738	Cys-tRNA(Pro) deacylase YbaK
1739	Permease of the drug/metabolite transporter (DMT) superfamily
1740	Signal peptidase I (EC 3.4.21.89)
1741	Twitching motility protein PilT
1742	Conjugal transfer protein TraA
1743	ATP-dependent DNA helicase UvrD/PcrA
1744	Mobile element protein
1745	Single-stranded DNA-binding protein
1746	C-5 cytosine-specific DNA methylase
1747	Retron-type RNA-directed DNA polymerase (EC 2.7.7.49)
1748	Antirestriction protein
1749	carboxypeptidase-related protein
1750	Ferredoxin--NADP(+) reductase (EC 1.18.1.2)
1751	Glutathione reductase (EC 1.8.1.7)
1752	Non-heme chloroperoxidase (EC 1.11.1.10)
1753	Arabinose-proton symporter
1754	Arabinose-proton symporter
1755	Arabinose-proton symporter
1756	Beta-glucosidase (EC 3.2.1.21)
1757	FIG00688074: hypothetical protein
1758	Alkylated DNA repair protein AlkB
1759	2-keto-3-deoxy-D-arabino-heptulosonate-7-phosphate synthase II (EC 2.5.1.54)
1760	Nicotinate phosphoribosyltransferase (EC 2.4.2.11)
1761	FIG00687303: hypothetical protein
1762	Glutamyl-tRNA(Gln) synthetase (EC 6.1.1.24)
1763	Outer membrane receptor proteins, mostly Fe transport
1764	CDP-diacylglycerol--serine O-phosphatidyltransferase (EC 2.7.8.8)
1765	Phosphatidylserine decarboxylase (EC 4.1.1.65)
1766	SAM-dependent methyltransferase 2, in cluster with Hydroxyacylglutathione hydrolase (EC 3.1.2.6)
1767	Hydroxyacylglutathione hydrolase (EC 3.1.2.6)
1768	putative Cytochrome bd2, subunit II
1769	putative Cytochrome bd2, subunit I
1770	1-acyl-sn-glycerol-3-phosphate acyltransferase (EC 2.3.1.51)
1771	FIG00688004: hypothetical protein
1772	Cell division transporter, ATP-binding protein FtsE (TC 3.A.5.1.1)
1773	Sensory Transduction Protein Kinase
1774	ATP-dependent protease HslV (EC 3.4.25.-)
1775	ATP-dependent hsl protease ATP-binding subunit HslU
1776	Sulfur acceptor protein SufE for iron-sulfur cluster assembly
1777	Glucose dehydrogenase, PQQ-dependent (EC 1.1.5.2)
1778	LSU ribosomal protein L35p
1779	LSU ribosomal protein L20p
1780	Phenylalanyl-tRNA synthetase alpha chain (EC 6.1.1.20)
1781	Phenylalanyl-tRNA synthetase beta chain (EC 6.1.1.20)
1782	Lipid-A-disaccharide synthase (EC 2.4.1.182)
1783	Phosphoribosyl-AMP cyclohydrolase (EC 3.5.4.19)
1784	Folate-dependent protein for Fe/S cluster synthesis/repair in oxidative stress
1785	Adenylate cyclase (EC 4.6.1.1)
1786	Putative ABC transport system permease protein
1787	FIG00688519: hypothetical protein
1788	FIG138928: iron-regulated membrane protein
1789	Ferrichrome-iron receptor
1790	Biotin synthase (EC 2.8.1.6)
1791	FIG00688056: hypothetical protein
1792	Metallopeptidase
1793	Malonyl CoA-acyl carrier protein transacylase (EC 2.3.1.39)
1794	3-oxoacyl-[acyl-carrier protein] reductase (EC 1.1.1.100)
1795	Acyl carrier protein
1796	3-oxoacyl-[acyl-carrier-protein] synthase, KASII (EC 2.3.1.179)
1797	FIG004453: protein YceG like
1798	Phage antirepressor protein
1799	FIG01200701: possible membrane protein
1800	Probable low-affinity inorganic phosphate transporter
1801	Arabinose-proton symporter
1802	Hypothetical protein of L-Asparaginase type 2-like superfamily
1803	Zinc uptake regulation protein ZUR
1804	Zinc ABC transporter, inner membrane permease protein ZnuB
1805	benzoate MFS transporter BenK
1806	Acetyl-coenzyme A carboxyl transferase beta chain (EC 6.4.1.2)
1807	Dihydrofolate synthase (EC 6.3.2.12) @ Folylpolyglutamate synthase (EC 6.3.2.17)
1808	UDP-glucose 4-epimerase (EC 5.1.3.2)
1809	Dihydropyrimidinase (EC 3.5.2.2)
1810	Cytosine/purine/uracil/thiamine/allantoin permease family protein
1811	Beta-ureidopropionase (EC 3.5.1.6)
1812	Dihydropyrimidine dehydrogenase [NADP+] (EC 1.3.1.2)
1813	Pyridine nucleotide-disulphide oxidoreductase associated with reductive pyrimidine catabolism
1814	Aspartate racemase (EC 5.1.1.13)
1815	putative phosphoesterase
1816	Formyltetrahydrofolate deformylase (EC 3.5.1.10)
1817	5,10-methylenetetrahydrofolate reductase (EC 1.5.1.20)
1818	Nitrilotriacetate monooxygenase component B (EC 1.14.13.-)
1819	5-methyltetrahydropteroyltriglutamate--homocysteine methyltransferase (EC 2.1.1.14)
1820	FIG00919961: hypothetical protein
1821	Transcriptional activator MetR
1822	Nucleoside-diphosphate-sugar epimerases
1823	16 kDa heat shock protein A
1824	Mobile element protein
1825	FIG00687883: hypothetical protein
1826	D-Lactate dehydrogenase (EC 1.1.2.5)
1827	Seryl-tRNA synthetase (EC 6.1.1.11)
1828	Twin-arginine translocation protein TatC
1829	Twin-arginine translocation protein TatB
1830	Segregation and condensation protein B
1831	Segregation and condensation protein A
1832	FIG00481789: hypothetical protein
1833	Arginyl-tRNA synthetase (EC 6.1.1.19)
1834	Deoxyguanosinetriphosphate triphosphohydrolase (EC 3.1.5.1)
1835	probable iron binding protein from the HesB_IscA_SufA family
1836	Exodeoxyribonuclease III (EC 3.1.11.2)
1837	Aspartyl-tRNA synthetase (EC 6.1.1.12) @ Aspartyl-tRNA(Asn) synthetase (EC 6.1.1.23)
1838	Ferredoxin reductase
1839	5-nucleotidase SurE (EC 3.1.3.5)
1840	Glycyl-tRNA synthetase alpha chain (EC 6.1.1.14)
1841	Glycyl-tRNA synthetase beta chain (EC 6.1.1.14)
1842	Hydroxyacylglutathione hydrolase (EC 3.1.2.6)
1843	Rod shape-determining protein RodA
1844	Penicillin-binding protein 2 (PBP-2)
1845	Rod shape-determining protein MreC
1846	Rod shape-determining protein MreB
1847	2-isopropylmalate synthase (EC 2.3.3.13)
1848	N-acetylmuramoyl-L-alanine amidase (EC 3.5.1.28)
1849	Ribonuclease E (EC 3.1.26.12)
1850	Exodeoxyribonuclease VII large subunit (EC 3.1.11.6)
1851	Phosphoribosylamine--glycine ligase (EC 6.3.4.13)
1852	putative acyltransferase
1853	Dipeptide-binding ABC transporter, periplasmic substrate-binding component (TC 3.A.1.5.2)
1854	DNA polymerase I (EC 2.7.7.7)
1855	Lysophospholipase (EC 3.1.1.5)
1856	putative secreted protein
1857	FIG00688361: hypothetical protein
1858	Hypothetical membrane protein
1859	IncF plasmid conjugative transfer surface exclusion protein TraT
1860	DNA polymerase III alpha subunit (EC 2.7.7.7)
1861	DNA polymerase-like protein PA0670
1862	Type I secretion system ATPase, LssB family LapB
1863	DNA integration/recombination/invertion protein
1864	Aldehyde dehydrogenase (EC 1.2.1.3)
1865	Arsenic resistance protein ArsH
1866	Arsenic efflux pump protein
1867	Arsenate reductase (EC 1.20.4.1)
1868	Transcriptional regulator, ArsR family
1869	Type IV secretory pathway, VirD2 components (relaxase)
1870	Membrane-bound lytic murein transglycosylase C precursor (EC 3.2.1.-)
1871	Mlr9743 protein
1872	Type IV secretory pathway, protease TraF
1873	Mlr9741 protein
1874	Bsl0049 protein
1875	Chromosome (plasmid) partitioning protein ParA
1876	Plasmid replication initiator protein
1877	FIG00793325: hypothetical protein
1878	transcriptional regulator, XRE family
1879	Bll0057 protein
1880	Putative DNA-binding protein in cluster with Type I restriction-modification system
1881	Bll0063 protein
1882	Bll0064 protein
1883	FIG00853817: hypothetical protein
1884	Bll0066 protein
1885	FIG01097640: hypothetical protein
1886	putative plasmid stabilization protein
1887	Flavodoxin reductases (ferredoxin-NADPH reductases) family 1
1888	Copper resistance protein B
1889	Multicopper oxidase
1890	Lead, cadmium, zinc and mercury transporting ATPase (EC 3.6.3.3) (EC 3.6.3.5); Copper-translocating P-type ATPase (EC 3.6.3.4)
1891	Putative type II restriction enzyme NmeDIP (EC 3.1.21.4) (Endonuclease NmeDIP) (R.NmeDIP)
1892	Cytochrome c-type biogenesis protein DsbD, protein-disulfide reductase (EC 1.8.1.8)
1893	monooxygenase, putative
1894	General secretion pathway protein F
1895	General secretion pathway protein E
1896	General secretion pathway protein G
1897	BfpH protein (involved in biogenesis of type IV pili)
1898	Sucrose-6-phosphate hydrolase (EC 3.2.1.B3)
1899	Levansucrase (EC 2.4.1.10)
1900	sensor histidine kinase
1901	Osmosensitive K+ channel histidine kinase KdpD (EC 2.7.3.-)
1902	Potassium-transporting ATPase C chain (EC 3.6.3.12) (TC 3.A.3.7.1)
1903	Potassium-transporting ATPase B chain (EC 3.6.3.12) (TC 3.A.3.7.1)
1904	Potassium-transporting ATPase A chain (EC 3.6.3.12) (TC 3.A.3.7.1)
1905	Penicillin acylase (Penicillin amidase) (EC 3.5.1.11)
1906	D-amino acid dehydrogenase small subunit (EC 1.4.99.1)
1907	Beta-lactamase class C and other penicillin binding proteins
1908	D-alanyl-D-alanine carboxypeptidase (EC 3.4.16.4)
1909	Catalase (EC 1.11.1.6)
1910	Inner membrane protein
1911	Mobile element protein
1912	Nitrate ABC transporter, nitrate-binding protein
1913	Response regulator NasT
1914	Assimilatory nitrate reductase large subunit (EC:1.7.99.4)
1915	Nitrite reductase [NAD(P)H] large subunit (EC 1.7.1.4)
1916	Nitrate/nitrite transporter
1917	Plasmid replication protein RepA
1918	Mobile element protein
1919	Mobile element protein
1920	Mobile element protein
1921	Mobile element protein
1922	Mobile element protein
1923	Mobile element protein
1924	Mobile element protein
1925	Mobile element protein
1926	Mobile element protein
1927	Mobile element protein
1928	Mobile element protein
1929	HigB toxin protein
1930	HigA protein (antitoxin to HigB)
1931	16 kDa heat shock protein A
1932	FIG00688041: hypothetical protein
1933	Inositol-1-monophosphatase (EC 3.1.3.25)
1934	FIG00688116: hypothetical protein
1935	Fatty acid hydroxylase-like protein
1936	FIG00687882: hypothetical protein
1937	putative phosphohydrolases, Icc family
1938	FIG00687662: hypothetical protein
1939	8-amino-7-oxononanoate synthase (EC 2.3.1.47)
1940	Acyl carrier protein
1941	FIG00688741: hypothetical protein
1942	COG3740: Phage head maturation protease
1943	Phage major capsid protein
1944	Chloramphenicol acetyltransferase (EC 2.3.1.28)
1945	Beta-galactosidase (EC 3.2.1.23)
1946	Lactose permease
1947	FIG00688665: hypothetical protein
1948	5-formyltetrahydrofolate cyclo-ligase (EC 6.3.3.2)
1949	PROBABLE LIPOPROTEIN
1950	Translation elongation factor P Lys34:lysine transferase
1951	Lysine 2,3-aminomutase (EC 5.4.3.2)
1952	Translation elongation factor P
1953	Inositol-1-monophosphatase (EC 3.1.3.25)
1954	Phage portal protein
1955	Phage terminase, large subunit
1956	Flagellar hook-basal body complex protein FliE
1957	Flagellar biosynthesis protein FliQ
1958	Flagellar biosynthesis protein FliR
1959	Flagellar biosynthesis protein FlhB
1960	Mobile element protein
1961	COG3740: Phage head maturation protease
1962	Phage major capsid protein
1963	COG3740: Phage head maturation protease
1964	Flagellin protein FlaA

## Sheet: AAlb
1	Gluconokinase (EC 2.7.1.12)
2	Ribose 5-phosphate isomerase A (EC 5.3.1.6)
3	6-phosphogluconolactonase (EC 3.1.1.31), eukaryotic type
4	Glucose-6-phosphate 1-dehydrogenase (EC 1.1.1.49)
5	6-phosphogluconate dehydrogenase, decarboxylating (EC 1.1.1.44)
6	Transaldolase (EC 2.2.1.2) / Glucose-6-phosphate isomerase (EC 5.3.1.9)
7	Transketolase (EC 2.2.1.1)
8	Ankyrin-like protein
9	Histidinol-phosphate aminotransferase (EC 2.6.1.9)
10	Aminopeptidase S (Leu, Val, Phe, Tyr preference) (EC 3.4.11.24)
11	Hydroxymethylpyrimidine phosphate kinase ThiD (EC 2.7.4.7)
12	Phosphoglucosamine mutase (EC 5.4.2.10)
13	Cell division protein FtsH (EC 3.4.24.-)
14	tRNA(Ile)-lysidine synthetase (EC 6.3.4.19)
15	TPR repeat containing exported protein; Putative periplasmic protein contains a protein prenylyltransferase domain
16	18K peptidoglycan-associated outer membrane lipoprotein; Peptidoglycan-associated lipoprotein precursor; Outer membrane protein P6; OmpA/MotB precursor
17	tolB protein precursor, periplasmic protein involved in the tonb-independent uptake of group A colicins
18	Putative TolA protein
19	Tol biopolymer transport system, TolR protein
20	MotA/TolQ/ExbB proton channel family protein
21	4-hydroxybenzoyl-CoA thioesterase family active site
22	Holliday junction DNA helicase RuvB
23	Holliday junction DNA helicase RuvA
24	Crossover junction endodeoxyribonuclease RuvC (EC 3.1.22.4)
25	FIG000859: hypothetical protein YebC
26	Protein export cytoplasm protein SecA ATPase RNA helicase (TC 3.A.5.1.1)
27	Glutamate N-acetyltransferase (EC 2.3.1.35) / N-acetylglutamate synthase (EC 2.3.1.1)
28	NADH dehydrogenase (EC 1.6.99.3)
29	FIG00687939: hypothetical protein
30	O-acetylhomoserine sulfhydrylase (EC 2.5.1.49) / O-succinylhomoserine sulfhydrylase (EC 2.5.1.48)
31	ApaG protein
32	Arabinose-proton symporter
33	2-C-methyl-D-erythritol 4-phosphate cytidylyltransferase (EC 2.7.7.60) / 2-C-methyl-D-erythritol 2,4-cyclodiphosphate synthase (EC 4.6.1.12)
34	Ribosomal large subunit pseudouridine synthase C (EC 4.2.1.70)
35	FIG065221: Holliday junction DNA helicase
36	Thiol peroxidase, Bcp-type (EC 1.11.1.15)
37	Leucyl/phenylalanyl-tRNA--protein transferase (EC 2.3.2.6)
38	FIG00688301: hypothetical protein
39	Succinate-semialdehyde dehydrogenase [NAD] (EC 1.2.1.24); Succinate-semialdehyde dehydrogenase [NAD(P)+] (EC 1.2.1.16)
40	Transcriptional regulator, PadR family
41	iron-chelator utilization protein
42	Protein involved in biosynthesis of mitomycin antibiotics/polyketide fumonisin
43	Pyridoxamine 5'-phosphate oxidase (EC 1.4.3.5)
44	Transcriptional regulator, GntR family domain / Aspartate aminotransferase (EC 2.6.1.1)
45	FIG006231: RNA-binding protein
46	Cytochrome c-type biogenesis protein CcmC, putative heme lyase for CcmE
47	Cytochrome c-type biogenesis protein CcmE, heme chaperone
48	Cytochrome c heme lyase subunit CcmF
49	Cytochrome c-type biogenesis protein CcmG/DsbE, thiol:disulfide oxidoreductase
50	Cytochrome c heme lyase subunit CcmL
51	Cytochrome c heme lyase subunit CcmH
52	Hypothetical transmembrane protein
53	Bll4106 protein
54	Organic solvent tolerance protein precursor
55	Survival protein SurA precursor (Peptidyl-prolyl cis-trans isomerase SurA) (EC 5.2.1.8)
56	SSU rRNA (adenine(1518)-N(6)/adenine(1519)-N(6))-dimethyltransferase (EC 2.1.1.182)
57	Cyclopropane-fatty-acyl-phospholipid synthase (EC 2.1.1.79)
58	LSU ribosomal protein L9p
59	SSU ribosomal protein S6p
60	RNA polymerase sigma factor RpoD
61	DNA primase (EC 2.7.7.-)
62	Transamidase GatB domain protein
63	Carbamoyl-phosphate synthase small chain (EC 6.3.5.5)
64	Carbamoyl-phosphate synthase large chain (EC 6.3.5.5)
65	Transcription elongation factor GreA
66	Threonine dehydratase (EC 4.3.1.19)
67	Glycosyltransferase
68	SSU ribosomal protein S1p
69	Cytidylate kinase (EC 2.7.4.25)
70	5-Enolpyruvylshikimate-3-phosphate synthase (EC 2.5.1.19)
71	FIG00689406: hypothetical protein
72	FolM Alternative dihydrofolate reductase 1
73	Recombination protein RecR
74	FIG000557: hypothetical protein co-occurring with RecR
75	DNA polymerase III subunits gamma and tau (EC 2.7.7.7)
76	Gamma-glutamyltranspeptidase (EC 2.3.2.2)
77	Methionine aminopeptidase (EC 3.4.11.18)
78	D-alanyl-D-alanine carboxypeptidase (EC 3.4.16.4)
79	ATP-dependent Clp protease adaptor protein ClpS
80	ATP-dependent Clp protease ATP-binding subunit ClpA
81	FIG00687338: hypothetical protein
82	putative unknown enzyme
83	3-oxoacyl-[acyl-carrier protein] reductase (EC 1.1.1.100)
84	Enoyl-[acyl-carrier-protein] reductase [NADH] (EC 1.3.1.9)
85	C4-type zinc finger protein, DksA/TraR family
86	Glutathione S-transferase (EC 2.5.1.18)
87	tRNA-specific 2-thiouridylase MnmA
88	Ferredoxin, 2Fe-2S
89	Cysteine desulfurase (EC 2.8.1.7)
90	Cysteine desulfurase (EC 2.8.1.7)
91	Alpha/beta hydrolase
92	Tyrosyl-tRNA synthetase (EC 6.1.1.1)
93	glycosyl transferase, group 1 family protein
94	Heparinase II/III-like
95	Ribulose-phosphate 3-epimerase (EC 5.1.3.1)
96	Ribosomal RNA small subunit methyltransferase B (EC 2.1.1.-)
97	Hypothetical protein YggS, proline synthase co-transcribed bacterial homolog PROSC
98	Kup system potassium uptake protein
99	Radical SAM family enzyme, similar to coproporphyrinogen III oxidase, oxygen-independent, clustered with nucleoside-triphosphatase RdgB
100	Inosine-uridine preferring nucleoside hydrolase (EC 3.2.2.1)
101	Dioxygenases related to 2-nitropropane dioxygenase
102	Polyribonucleotide nucleotidyltransferase (EC 2.7.7.8)
103	SSU ribosomal protein S15p (S13e)
104	tRNA pseudouridine synthase B (EC 4.2.1.70)
105	Ribosome-binding factor A
106	Translation initiation factor 2
107	COG2740: Predicted nucleic-acid-binding protein implicated in transcription termination / ribosomal protein L7Ae family protein
108	Transcription termination protein NusA
109	FIG000325: clustered with transcription termination protein NusA
110	ATP-dependent Clp protease ATP-binding subunit ClpA
111	FIG00688799: hypothetical protein
112	Aconitate hydratase (EC 4.2.1.3)
113	ABC transporter involved in cytochrome c biogenesis, ATPase component CcmA
114	ABC transporter involved in cytochrome c biogenesis, CcmB subunit
115	Tricorn protease homolog (EC 3.4.21.-)
116	Biotin carboxylase of acetyl-CoA carboxylase (EC 6.3.4.14)
117	Biotin carboxyl carrier protein of acetyl-CoA carboxylase
118	3-dehydroquinate dehydratase II (EC 4.2.1.10)
119	Rare lipoprotein A precursor
120	Ribonuclease BN (EC 3.1.-.-)
121	Ornithine decarboxylase (EC 4.1.1.17) / Arginine decarboxylase (EC 4.1.1.19)
122	Peptidase, T4 family
123	L-fuconolactone hydrolase
124	2-keto-3-deoxy-L-fuconate dehydrogenase
125	Fumarylacetoacetate hydrolase family protein
126	Fucose permease
127	2-keto-3-deoxy-L-fuconate dehydrogenase
128	L-fuconate dehydratase (EC 4.2.1.68)
129	NAD-dependent malic enzyme (EC 1.1.1.38)
130	Fumarate hydratase class II (EC 4.2.1.2)
131	Carboxypeptidase-related protein
132	Aldehyde dehydrogenase (EC 1.2.1.3)
133	Aliphatic amidase AmiE (EC 3.5.1.4)
134	N-acetylglucosamine kinase of eukaryotic type (EC 2.7.1.59)
135	Glucosamine-6-phosphate deaminase (EC 3.5.99.6)
136	Beta-hexosaminidase (EC 3.2.1.52)
137	Cytoplasmic copper homeostasis protein cutC
138	N-acetyl glucosamine transporter, NagP
139	N-acetylglucosamine-6-phosphate deacetylase (EC 3.5.1.25)
140	Carbohydrate-selective porin
141	Adenine deaminase (EC 3.5.4.2)
142	Ferrous iron transport protein B
143	XdhC protein (assists in molybdopterin insertion into xanthine dehydrogenase)
144	Xanthine dehydrogenase, molybdenum binding subunit (EC 1.17.1.4)
145	Xanthine dehydrogenase, iron-sulfur cluster and FAD-binding subunit A (1.17.1.4)
146	Adenosine deaminase (EC 3.5.4.4)
147	Purine nucleoside permease
148	SAM-dependent methyltransferase YafE (UbiE paralog)
149	Enoyl-[acyl-carrier-protein] reductase [NADPH] (EC 1.3.1.10)
150	Dehydrogenase
151	Free methionine-(R)-sulfoxide reductase, contains GAF domain
152	Arginine/ornithine antiporter ArcD
153	FIG003847: Oxidoreductase (flavoprotein)
154	FIG146518: Zn-dependent hydrolases, including glyoxylases
155	Alkyl hydroperoxide reductase subunit C-like protein
156	Sulfate adenylyltransferase subunit 1 (EC 2.7.7.4) / Adenylylsulfate kinase (EC 2.7.1.25)
157	Sulfate adenylyltransferase subunit 2 (EC 2.7.7.4)
158	Phosphoadenylyl-sulfate reductase [thioredoxin] (EC 1.8.4.8) / Adenylyl-sulfate reductase [thioredoxin] (EC 1.8.4.10)
159	Siroheme synthase / Precorrin-2 oxidase (EC 1.3.1.76) / Sirohydrochlorin ferrochelatase (EC 4.99.1.4) / Uroporphyrinogen-III methyltransferase (EC 2.1.1.107)
160	5-keto-D-gluconate 5-reductase (EC 1.1.1.69)
161	5-aminolevulinate synthase (EC 2.3.1.37)
162	Putative sugar transport protein
163	Malonyl CoA-acyl carrier protein transacylase (EC 2.3.1.39)
164	TonB-dependent siderophore receptor
165	Phenazine biosynthesis protein PhzF like
166	Sorbitol dehydrogenase (EC 1.1.1.14)
167	Putative dihydroxyacetone kinase (EC 2.7.1.29), dihydroxyacetone binding subunit
168	Amidase (EC 3.5.1.4)
169	Iron-uptake factor PiuC
170	MotA/TolQ/ExbB proton channel family protein
171	Biopolymer transport protein ExbD/TolR
172	Ferric siderophore transport system, periplasmic binding protein TonB
173	ABC transporter permease protein
174	ABC transporter, ATP-binding protein
175	Paraquat-inducible protein B
176	Phosphate-specific outer membrane porin OprP ; Pyrophosphate-specific outer membrane porin OprO
177	Catalase (EC 1.11.1.6)
178	L-lactate dehydrogenase (EC 1.1.2.3)
179	Pyruvate oxidase (EC 1.2.3.3)
180	FIG00857989: hypothetical protein
181	FIG00455834: hypothetical protein
182	Glucose-methanol-choline (GMC) oxidoreductase:NAD binding site
183	Putative metal chaperone, involved in Zn homeostasis, GTPase of COG0523 family
184	Ribose ABC transport system, permease protein RbsC (TC 3.A.1.2.1)
185	D-xylose transport ATP-binding protein XylG
186	Xylose ABC transporter, periplasmic xylose-binding protein XylF
187	3-oxoacyl-[acyl-carrier protein] reductase (EC 1.1.1.100)
188	Transcriptional regulator of various polyols utilization, AraC family
189	Xylitol dehydrogenase (EC 1.1.1.9)
190	Sucrose-6-phosphate hydrolase (EC 3.2.1.B3)
191	Cysteine desulfurase (EC 2.8.1.7)
192	Transcriptional regulator, AsnC family
193	Glycogen debranching enzyme (EC 3.2.1.-)
194	Glycogen synthase, ADP-glucose transglucosylase (EC 2.4.1.21)
195	1,4-alpha-glucan (glycogen) branching enzyme, GH-13-type (EC 2.4.1.18)
196	Malto-oligosyltrehalose trehalohydrolase (EC 3.2.1.141)
197	Malto-oligosyltrehalose synthase (EC 5.4.99.15)
198	Sucrose phosphate synthase
199	FIG01143118: hypothetical protein
200	FIG00801367: hypothetical protein
201	Glycosyltransferase (EC 2.4.1.-)
202	Transcriptional regulator, GntR family domain / Aspartate aminotransferase (EC 2.6.1.1)
203	Acyl-CoA dehydrogenase; probable dibenzothiophene desulfurization enzyme
204	Coenzyme F420-dependent N5,N10-methylene tetrahydromethanopterin reductase and related flavin-dependent oxidoreductases
205	Alkanesulfonate monooxygenase (EC 1.14.14.5)
206	Hydroxyacylglutathione hydrolase (EC 3.1.2.6)
207	Major facilitator superfamily (MFS) transporter
208	TonB-dependent siderophore receptor
209	Acid phosphatase
210	Methylamine utilization protein mauG precursor
211	Lactoylglutathione lyase and related lyases
212	sensor histidine kinase
213	Osmosensitive K+ channel histidine kinase KdpD (EC 2.7.3.-)
214	Potassium-transporting ATPase C chain (EC 3.6.3.12) (TC 3.A.3.7.1)
215	Potassium-transporting ATPase B chain (EC 3.6.3.12) (TC 3.A.3.7.1)
216	Potassium-transporting ATPase A chain (EC 3.6.3.12) (TC 3.A.3.7.1)
217	Cobalt-precorrin-6 synthase, anaerobic
218	L-idonate 5-dehydrogenase (EC 1.1.1.264)
219	D-galactonate transporter
220	Anhydro-N-acetylmuramic acid kinase (EC 2.7.1.-)
221	N-acetylmuramic acid 6-phosphate etherase
222	Putative transmembrane protein
223	Glutaminase (EC 3.5.1.2)
224	Mn-dependent transcriptional regulator MntR
225	Manganese transport protein MntH
226	Putative formate dehydrogenase oxidoreductase protein
227	Formate dehydrogenase chain D (EC 1.2.1.2)
228	FIG00688113: hypothetical protein
229	Fructose-bisphosphate aldolase class I (EC 4.1.2.13)
230	O-antigen export system permease protein RfbD
231	Membrane-bound lytic murein transglycosylase C precursor (EC 3.2.1.-)
232	Alkyl hydroperoxide reductase subunit C-like protein
233	Di/tripeptide permease DtpA
234	DnaJ-class molecular chaperone CbpA
235	RND efflux system, outer membrane lipoprotein CmeC
236	Putative HlyD-family protein
237	conserved protein of unknown function; putative YcgN protein
238	Putative predicted metal-dependent hydrolase
239	FIG00455092: hypothetical protein
240	Arginase (EC 3.5.3.1)
241	Ornithine cyclodeaminase (EC 4.3.1.12)
242	Urease accessory protein UreG
243	Urease accessory protein UreF
244	Urease accessory protein UreE
245	Urease alpha subunit (EC 3.5.1.5)
246	Urease beta subunit (EC 3.5.1.5)
247	Urease gamma subunit (EC 3.5.1.5)
248	Urease accessory protein UreD
249	HoxN/HupN/NixA family nickel/cobalt transporter
250	Cystine ABC transporter, permease protein
251	Phytanoyl-CoA dioxygenase
252	Biosynthetic Aromatic amino acid aminotransferase beta (EC 2.6.1.57)
253	D-Lactate dehydrogenase, cytochrome c-dependent (EC 1.1.2.4)
254	Conserved hypothetical protein (perhaps related to histidine degradation)
255	2-Oxobutyrate oxidase, putative
256	L-lactate dehydrogenase (EC 1.1.2.3)
257	Histidine ammonia-lyase (EC 4.3.1.3)
258	Urocanate hydratase (EC 4.2.1.49)
259	Histidine utilization repressor
260	Imidazolonepropionase (EC 3.5.2.7)
261	Formiminoglutamic iminohydrolase (EC 3.5.3.13)
262	N-formylglutamate deformylase (EC 3.5.1.68)
263	Omega-amino acid--pyruvate aminotransferase (EC 2.6.1.18)
264	Aldehyde dehydrogenase (EC 1.2.1.3)
265	Cytosine/purine/uracil/thiamine/allantoin permease family protein
266	3-oxoacyl-[acyl-carrier protein] reductase (EC 1.1.1.100)
267	Histidinol dehydrogenase (EC 1.1.1.23)
268	Cytosine/purine/uracil/thiamine/allantoin permease family protein
269	Bona fide RidA/YjgF/TdcF/RutC subgroup
270	Choline dehydrogenase (EC 1.1.99.1)
271	major pilin protein fimA
272	Acetylornithine deacetylase (EC 3.5.1.16)
273	monooxygenase, putative
274	Plasmid pIB6 ORFA DNA
275	Transcriptional activator MetR
276	Levansucrase (EC 2.4.1.10)
277	Sucrose-6-phosphate hydrolase (EC 3.2.1.B3)
278	BfpH protein (involved in biogenesis of type IV pili)
279	General secretion pathway protein G
280	General secretion pathway protein E
281	General secretion pathway protein F
282	General secretion pathway protein D
283	Two-component response regulator
284	Two-component hybrid sensor and regulator
285	Urea ABC transporter, urea binding protein
286	Urea ABC transporter, permease protein UrtB
287	Urea ABC transporter, permease protein UrtC
288	Urea ABC transporter, ATPase protein UrtD
289	Urea ABC transporter, ATPase protein UrtE
290	5-methyltetrahydropteroyltriglutamate--homocysteine methyltransferase (EC 2.1.1.14)
291	FIG00919961: hypothetical protein
292	Phosphate acetyltransferase (EC 2.3.1.8)
293	Pyruvate-flavodoxin oxidoreductase (EC 1.2.7.-)
294	Formyl-coenzyme A transferase (EC 2.8.3.16)
295	Oxalyl-CoA decarboxylase (EC 4.1.1.8)
296	YfdE protein
297	FIG01224591: hypothetical protein
298	HoxN/HupN/NixA family nickel/cobalt transporter
299	Succinate-semialdehyde dehydrogenase [NAD] (EC 1.2.1.24); Succinate-semialdehyde dehydrogenase [NAD(P)+] (EC 1.2.1.16)
300	FIG00553873: hypothetical protein
301	Lactoylglutathione lyase and related lyases
302	Cobalt-zinc-cadmium resistance protein CzcA; Cation efflux system protein CusA
303	Probable Co/Zn/Cd efflux system membrane fusion protein
304	Pirin
305	Cobalt-precorrin-4 C11-methyltransferase (EC 2.1.1.133)
306	Cobalt-precorrin-6y C5-methyltransferase (EC 2.1.1.-) / Cobalt-precorrin-6y C15-methyltransferase [decarboxylating] (EC 2.1.1.-)
307	Cobalt-precorrin-6x reductase (EC 1.3.1.54)
308	Cobalt-precorrin-3b C17-methyltransferase
309	Cobalt-precorrin-2 C20-methyltransferase (EC 2.1.1.130)
310	Cobalt-precorrin-8x methylmutase (EC 5.4.1.2)
311	Cobalamin biosynthesis protein CobG
312	NADH-ubiquinone oxidoreductase chain N (EC 1.6.5.3)
313	NADH-ubiquinone oxidoreductase chain M (EC 1.6.5.3)
314	NADH-ubiquinone oxidoreductase chain L (EC 1.6.5.3)
315	NADH-ubiquinone oxidoreductase chain K (EC 1.6.5.3)
316	NADH-ubiquinone oxidoreductase chain J (EC 1.6.5.3)
317	NADH-ubiquinone oxidoreductase chain I (EC 1.6.5.3)
318	NADH-ubiquinone oxidoreductase chain H (EC 1.6.5.3)
319	NADH-ubiquinone oxidoreductase chain G (EC 1.6.5.3)
320	NADH-ubiquinone oxidoreductase chain F (EC 1.6.5.3)
321	NADH-ubiquinone oxidoreductase chain E (EC 1.6.5.3)
322	NADH-ubiquinone oxidoreductase chain C (EC 1.6.5.3) / NADH-ubiquinone oxidoreductase chain D (EC 1.6.5.3)
323	NADH-ubiquinone oxidoreductase chain B (EC 1.6.5.3)
324	NADH ubiquinone oxidoreductase chain A (EC 1.6.5.3)
325	Glucoamylase (EC 3.2.1.3)
326	Glucose-6-phosphate 1-dehydrogenase (EC 1.1.1.49)
327	Outer membrane component of tripartite multidrug resistance system
328	Inner membrane component of tripartite multidrug resistance system
329	Membrane fusion component of tripartite multidrug resistance system
330	Molybdopterin biosynthesis protein MoeA
331	Molybdenum cofactor biosynthesis protein MoaA
332	Molybdenum cofactor biosynthesis protein MoaC
333	Molybdenum cofactor biosynthesis protein MoaE
334	Putative sulfate permease
335	Cytosol aminopeptidase PepA (EC 3.4.11.1)
336	DNA polymerase III chi subunit (EC 2.7.7.7)
337	2,3-butanediol dehydrogenase, S-alcohol forming, (S)-acetoin-specific (EC 1.1.1.76)
338	L-serine dehydratase (EC 4.3.1.17)
339	Oxidoreductase, aldo/keto reductase family
340	Selenoprotein O and cysteine-containing homologs
341	Transcriptional regulator, GntR family domain / Aspartate aminotransferase (EC 2.6.1.1)
342	Transcriptional regulatory protein RtcR
343	Protein RtcB
344	NAD-dependent glyceraldehyde-3-phosphate dehydrogenase (EC 1.2.1.12)
345	Phosphoglycerate kinase (EC 2.7.2.3)
346	Nitrogen regulation protein NR(I)
347	Signal recognition particle receptor protein FtsY (=alpha subunit) (TC 3.A.5.1.1)
348	tRNA-t(6)A37 methylthiotransferase
349	Diaminopimelate epimerase (EC 5.1.1.7)
350	FIG00688825: hypothetical protein
351	Inosose isomerase (EC 5.3.99.-)
352	FIG00687482: hypothetical protein
353	ATP-dependent RNA helicase
354	Bacterioferritin
355	Heat-inducible transcription repressor HrcA
356	Flavodoxin reductases (ferredoxin-NADPH reductases) family 1
357	Ribonuclease PH (EC 2.7.7.56)
358	Nucleoside 5-triphosphatase RdgB (dHAPTP, dITP, XTP-specific) (EC 3.6.1.15)
359	Transport ATP-binding protein CydCD
360	Endonuclease III (EC 4.2.99.18)
361	Uncharacterized conserved protein
362	Na+/H+ antiporter NhaP
363	DNA internalization-related competence protein ComEC/Rec2
364	Purine nucleoside permease
365	Glutamyl-tRNA synthetase (EC 6.1.1.17)
366	Aspartate carbamoyltransferase (EC 2.1.3.2)
367	Dihydroorotase (EC 3.5.2.3)
368	Acyl-phosphate:glycerol-3-phosphate O-acyltransferase PlsY
369	Rossmann fold nucleotide-binding protein Smf possibly involved in DNA uptake
370	DNA topoisomerase I (EC 5.99.1.2)
371	Outer membrane protein A precursor
372	Cysteine synthase (EC 2.5.1.47)
373	Predicted transcriptional regulator of cysteine synthase, Rrf2 family
374	hypothetical secreted protein
375	FIG00687689: hypothetical protein
376	Topoisomerase IV subunit B (EC 5.99.1.-)
377	PecM-related protein
378	DNA mismatch repair protein MutL
379	FIG00688149: hypothetical protein
380	Lipoprotein signal peptidase (EC 3.4.23.36)
381	Isoleucyl-tRNA synthetase (EC 6.1.1.5)
382	Fosfomycin resistance protein FosA
383	Riboflavin kinase (EC 2.7.1.26) / FMN adenylyltransferase (EC 2.7.7.2)
384	2,3-diketo-5-methylthiopentyl-1-phosphate enolase-phosphatase (EC 3.1.3.77)
385	1,2-dihydroxy-3-keto-5-methylthiopentene dioxygenase (EC 1.13.11.54)
386	Methylthioribulose-1-phosphate dehydratase (EC 4.2.1.109)
387	Twin-arginine translocation protein TatA
388	FIG00687859: hypothetical protein
389	D-alanyl-D-alanine carboxypeptidase (EC 3.4.16.4)
390	Acetylornithine aminotransferase (EC 2.6.1.11)
391	Ornithine carbamoyltransferase (EC 2.1.3.3)
392	Chaperone protein Hsp33
393	FIG00687573: hypothetical protein
394	Gluconate 2-dehydrogenase (EC 1.1.99.3), membrane-bound, gamma subunit
395	Gluconate 2-dehydrogenase (EC 1.1.99.3), membrane-bound, flavoprotein
396	Putative diheme cytochrome c-553
397	Phage tail sheath protein
398	Putative phage protein
399	Phage portal protein
400	Gene Transfer Agent terminase protein
401	Probable transcriptional regulator
402	Cobalt-zinc-cadmium resistance protein CzcA; Cation efflux system protein CusA
403	Probable Co/Zn/Cd efflux system membrane fusion protein
404	Outer membrane component of tripartite multidrug resistance system
405	D-3-phosphoglycerate dehydrogenase (EC 1.1.1.95)
406	Excinuclease ABC subunit A
407	Single-stranded DNA-binding protein
408	DNA gyrase subunit A (EC 5.99.1.3)
409	Phosphopantetheine adenylyltransferase (EC 2.7.7.3)
410	Peptidyl-prolyl cis-trans isomerase (EC 5.2.1.8)
411	Leucine-responsive regulatory protein, regulator for leucine (or lrp) regulon and high-affinity branched-chain amino acid transport system
412	Proline dehydrogenase (EC 1.5.99.8) (Proline oxidase) / Delta-1-pyrroline-5-carboxylate dehydrogenase (EC 1.5.1.12)
413	salicylate esterase
414	Flagellar protein flbB
415	Chemotaxis protein CheD
416	Chemotaxis protein CheY
417	Chemotaxis response regulator protein-glutamate methylesterase CheB (EC 3.1.1.61)
418	Chemotaxis protein methyltransferase CheR (EC 2.1.1.80)
419	Positive regulator of CheA protein activity (CheW)
420	Signal transduction histidine kinase CheA (EC 2.7.3.-)
421	Chemotaxis regulator - transmits chemoreceptor signals to flagelllar motor components CheY
422	Methyl-accepting chemotaxis protein I (serine chemoreceptor protein)
423	Flagellar biosynthesis protein FliP
424	Flagellar motor switch protein FliN
425	Flagellar motor switch protein FliG
426	Flagellar M-ring protein FliF
427	Flagellar basal-body rod protein FlgF
428	Flagellar basal-body rod protein FlgC
429	Flagellar basal-body rod modification protein FlgD
430	Flagellar motor rotation protein MotA
431	Flagellar motor rotation protein MotB
432	FIG00440799: hypothetical protein
433	Flagellum-specific ATP synthase FliI
434	Flagellar basal-body rod protein flgF
435	Flagellar biosynthesis protein FlhA
436	FIG00687673: hypothetical protein
437	Flagellar P-ring protein FlgI
438	Flagellar motor switch protein FliM
439	Flagellar hook protein FlgE
440	Methyl-accepting chemotaxis protein
441	Methyl-accepting chemotaxis protein I (serine chemoreceptor protein)
442	Flagellar hook-associated protein FlgK
443	Flagellar basal-body rod protein FlgG
444	Flagellar L-ring protein FlgH
445	Chaperone protein DnaK
446	Glyceraldehyde-3-phosphate ketol-isomerase (EC 5.3.1.1)
447	Na(+)/H(+) antiporter
448	Phospholipase C
449	YOAT
450	Periplasmic hemin-binding protein
451	Hemin ABC transporter, permease protein
452	Hypothetical, distant similarity with heme-degrading oxygenase IsdG
453	Soluble lytic murein transglycosylase precursor (EC 3.2.1.-)
454	Integral membrane protein TerC family
455	Adenylosuccinate lyase (EC 4.3.2.2)
456	Sugar-proton symporter
457	Phosphoribosylaminoimidazole-succinocarboxamide synthase (EC 6.3.2.6)
458	Phosphoribosylformylglycinamidine synthase, PurS subunit (EC 6.3.5.3)
459	Phosphoribosylformylglycinamidine synthase, glutamine amidotransferase subunit (EC 6.3.5.3)
460	Phosphoribosylformylglycinamidine synthase, synthetase subunit (EC 6.3.5.3)
461	YrbA protein
462	Uncharacterized monothiol glutaredoxin ycf64-like
463	Porphobilinogen synthase (EC 4.2.1.24)
464	Amino acid permease
465	Serine hydroxymethyltransferase (EC 2.1.2.1)
466	Succinylglutamate desuccinylase/aspartoacylase
467	Acetylornithine deacetylase (EC 3.5.1.16)
468	DUF1022 domain-containing protein
469	FIG00688431: hypothetical protein
470	Mobile element protein
471	Mobile element protein
472	TrkA-N:Sodium/hydrogen exchanger
473	Dihydroorotase (EC 3.5.2.3)
474	cytidine/deoxycytidylate deaminase family protein
475	FIG00688210: hypothetical protein
476	Nucleoside ABC transporter, periplasmic nucleoside-binding protein
477	ABC transporter ATP-binding protein
478	COG4603: ABC-type uncharacterized transport system, permease component
479	Putative deoxyribose-specific ABC transporter, permease protein
480	Sorbitol-6-phosphate 2-dehydrogenase (EC 1.1.1.140)
481	Beta-lactamase class C and other penicillin binding proteins
482	FIG01224837: hypothetical protein
483	TonB-dependent receptor; Outer membrane receptor for ferrienterochelin and colicins
484	Carbohydrate-selective porin
485	FIG00456119: hypothetical protein
486	Predicted dye-decolorizing peroxidase (DyP), YfeX-like subgroup
487	TonB dependent receptor
488	Major facilitator family transporter
489	Phosphate ABC transporter, periplasmic phosphate-binding protein PstS (TC 3.A.1.7.1)
490	Porin B precursur
491	Copper resistance protein B
492	Multicopper oxidase
493	Lead, cadmium, zinc and mercury transporting ATPase (EC 3.6.3.3) (EC 3.6.3.5); Copper-translocating P-type ATPase (EC 3.6.3.4)
494	Phytoene desaturase, neurosporene or lycopene producing (EC 1.3.-.-) / 4,4'-diapolycopene oxidase
495	Phytoene desaturase, neurosporene or lycopene producing (EC 1.3.-.-)
496	Glycerol kinase (EC 2.7.1.30)
497	Alcohol dehydrogenase (EC 1.1.1.1)
498	Isocitrate dehydrogenase [NAD] (EC 1.1.1.41)
499	Xaa-Pro aminopeptidase (EC 3.4.11.9)
500	Phosphinothricin N-acetyltransferase (EC 2.3.1.-)
501	Ribosomal protein L11 methyltransferase (EC 2.1.1.-)
502	ATP-dependent DNA helicase UvrD/PcrA
503	DNA repair protein RadC
504	Phosphoglycolate phosphatase (EC 3.1.3.18)
505	DNA repair protein RadC
506	Phosphoribosylaminoimidazole carboxylase ATPase subunit (EC 4.1.1.21)
507	Phosphoribosylaminoimidazole carboxylase catalytic subunit (EC 4.1.1.21)
508	FIG00687691: hypothetical protein
509	16 kDa heat shock protein A
510	LSU ribosomal protein L31p @ LSU ribosomal protein L31p, zinc-independent
511	Large-conductance mechanosensitive channel
512	Protein-export membrane protein SecF (TC 3.A.5.1.1)
513	Protein-export membrane protein SecD (TC 3.A.5.1.1)
514	FIG00688441: hypothetical protein
515	ABC transporter, ATP-binding protein
516	DNA-binding heavy metal response regulator
517	Putative RNA polymerase sigma-E factor (sigma-24) protein 1
518	RNA polymerase sigma factor
519	Endoglucanase precursor (EC 3.2.1.4)
520	Cellulose synthase catalytic subunit [UDP-forming] (EC 2.4.1.12)
521	Cellulose synthase operon protein C
522	Nucleoside-diphosphate-sugar epimerases
523	putative DNA-binding protein
524	Cupin 2 conserved barrel domain protein
525	Bifunctional protein: zinc-containing alcohol dehydrogenase; quinone oxidoreductase ( NADPH:quinone reductase) (EC 1.1.1.-); Similar to arginate lyase
526	Transcriptional regulator, MarR family; Cinnamoyl ester hydrolase
527	Alcohol dehydrogenase (EC 1.1.1.1)
528	Uricase (urate oxidase) (EC 1.7.3.3)
529	Inner membrane protein
530	Predicted transcriptional regulator of NADH dehydrogenase, Rrf2 family
531	Cupin 2, conserved barrel domain protein
532	Putative large exoprotein involved in heme utilization or adhesion of ShlA/HecA/FhaA family
533	Mobile element protein
534	hicB
535	Phage tail sheath protein
536	Putative phage protein
537	Phage portal protein
538	Gene Transfer Agent terminase protein
539	FIG00688361: hypothetical protein
540	macromolecule metabolism; macromolecule synthesis, modification; dna - replication, repair, restr./modif.
541	Recombinational DNA repair protein RecT (prophage associated)
542	FIG00456664: hypothetical protein
543	Bis(5'-nucleosyl)-tetraphosphatase (asymmetrical) (EC 3.6.1.17)
544	Phosphoribosyl-ATP pyrophosphatase (EC 3.6.1.31)
545	Imidazole glycerol phosphate synthase cyclase subunit (EC 4.1.3.-)
546	Phosphoribosylformimino-5-aminoimidazole carboxamide ribotide isomerase (EC 5.3.1.16)
547	Imidazole glycerol phosphate synthase amidotransferase subunit (EC 2.4.2.-)
548	Imidazoleglycerol-phosphate dehydratase (EC 4.2.1.19)
549	Nitroreductase family protein
550	2-octaprenyl-6-methoxyphenol hydroxylase (EC 1.14.13.-); 2-octaprenyl-3-methyl-6-methoxy-1,4-benzoquinol hydroxylase (EC 1.14.13.-)
551	Dihydroorotate dehydrogenase (EC 1.3.3.1)
552	Hydroxymethylpyrimidine phosphate synthase ThiC (EC 4.1.99.17)
553	Ethidium bromide-methyl viologen resistance protein EmrE
554	Amidophosphoribosyltransferase (EC 2.4.2.14)
555	RND efflux system, membrane fusion protein CmeA
556	RND efflux system, inner membrane transporter CmeB
557	RND efflux system, outer membrane lipoprotein CmeC
558	Heavy metal RND efflux outer membrane protein, CzcC family
559	Cobalt-zinc-cadmium resistance protein CzcA; Cation efflux system protein CusA
560	Alcohol dehydrogenase (EC 1.1.1.1)
561	Transcriptional regulator
562	Putative carbohydrate kinase
563	Glycerol-3-phosphate dehydrogenase (EC 1.1.5.3)
564	Triosephosphate isomerase (EC 5.3.1.1)
565	Ribose 5-phosphate isomerase B (EC 5.3.1.6)
566	Ribose ABC transport system, periplasmic ribose-binding protein RbsB (TC 3.A.1.2.1)
567	ABC transporter ATP-binding protein
568	Ribose ABC transport system, permease protein RbsC (TC 3.A.1.2.1)
569	Dihydroxyacetone kinase, ATP-dependent (EC 2.7.1.29)
570	Undecaprenyl-diphosphatase (EC 3.6.1.27)
571	Putative toluene tolerance protein
572	FIG00687643: hypothetical protein
573	FIG00687805: hypothetical protein
574	L-rhamnose-1-dehydrogenase ( EC 1.1.1.173)
575	Dihydroxyacetone kinase, ATP-dependent (EC 2.7.1.29)
576	D-3-phosphoglycerate dehydrogenase (EC 1.1.1.95)
577	2-keto-4-pentenoate hydratase (EC 4.2.1.80)
578	Putative transmembrane transport protein
579	Membrane-bound lytic murein transglycosylase B precursor (EC 3.2.1.-)
580	Rare lipoprotein A precursor
581	D-alanyl-D-alanine carboxypeptidase (EC 3.4.16.4)
582	Thymidylate kinase (EC 2.7.4.9)
583	DNA polymerase III delta prime subunit (EC 2.7.7.7)
584	Methionyl-tRNA synthetase (EC 6.1.1.10)
585	Putative deoxyribonuclease YcfH
586	Metal-dependent hydrolases of the beta-lactamase superfamily I; PhnP protein
587	Serine protein kinase (prkA protein), P-loop containing
588	FIG002076: hypothetical protein
589	FIG004684: SpoVR-like protein
590	FIG00687683: hypothetical protein
591	Thiamin-phosphate pyrophosphorylase (EC 2.5.1.3)
592	Thiazole biosynthesis protein ThiG
593	Glycine oxidase ThiO (EC 1.4.3.19)
594	Glucosamine--fructose-6-phosphate aminotransferase [isomerizing] (EC 2.6.1.16)
595	N-acetylglucosamine-1-phosphate uridyltransferase (EC 2.7.7.23) / Glucosamine-1-phosphate N-acetyltransferase (EC 2.3.1.157)
596	Phosphoglycolate phosphatase (EC 3.1.3.18)
597	DNA gyrase subunit B (EC 5.99.1.3)
598	ClpB protein
599	N-acylglucosamine 2-epimerase (EC 5.1.3.8)
600	IMP cyclohydrolase (EC 3.5.4.10) / Phosphoribosylaminoimidazolecarboxamide formyltransferase (EC 2.1.2.3)
601	Membrane fusion component of tripartite multidrug resistance system
602	Inner membrane component of tripartite multidrug resistance system
603	4-Hydroxy-2-oxoglutarate aldolase (EC 4.1.3.16) @ 2-dehydro-3-deoxyphosphogluconate aldolase (EC 4.1.2.14)
604	Phosphogluconate dehydratase (EC 4.2.1.12)
605	D-ribulokinase (EC 2.7.1.47)
606	Various polyols ABC transporter, permease component 1
607	Various polyols ABC transporter, permease component 2
608	Various polyols ABC transporter, ATP-binding component
609	Ribitol 2-dehydrogenase (EC 1.1.1.56)
610	Glutathione S-transferase (EC 2.5.1.18)
611	HMP-PP hydrolase (pyridoxal phosphatase) Cof, detected in genetic screen for thiamin metabolic genes (PMID:15292217)
612	Xylulose-5-phosphate phosphoketolase (EC 4.1.2.9) @ Fructose-6-phosphate phosphoketolase (EC 4.1.2.22)
613	Acetate kinase (EC 2.7.2.1)
614	ATP-dependent RNA helicase RhlE
615	Oxygen-insensitive NAD(P)H nitroreductase (EC 1.-.-.-) / Dihydropteridine reductase (EC 1.5.1.34)
616	Homoserine O-acetyltransferase (EC 2.3.1.31)
617	Homoserine O-acetyltransferase (EC 2.3.1.31)
618	Molybdenum cofactor biosynthesis protein MoaB
619	NAD kinase (EC 2.7.1.23)
620	Transporter, putative
621	Alanyl-tRNA synthetase (EC 6.1.1.7)
622	Carbonic anhydrase (EC 4.2.1.1)
623	Metal-dependent hydrolase
624	Oxidoreductase
625	5-methylthioribose kinase (EC 2.7.1.100)
626	4-hydroxyphenylacetate 3-monooxygenase, reductase component (EC 1.6.8.-)
627	Conserved hypothetical protein probably involved in sulfate reduction
628	Sulfite reductase [NADPH] hemoprotein beta-component (EC 1.8.1.2)
629	Oxidoreductase probably involved in sulfite reduction
630	Glucokinase (EC 2.7.1.2)
631	Oxidoreductase, short-chain dehydrogenase/reductase family (EC 1.1.1.-)
632	Thiamine-monophosphate kinase (EC 2.7.4.16)
633	Transcription termination protein NusB
634	Ribonucleotide reductase transcriptional regulator NrdR
635	ATP-dependent DNA helicase RecQ
636	Transport ATP-binding protein CydC
637	Transport ATP-binding protein CydD
638	Putative oligoketide cyclase/lipid transport protein, similarity with yeast ubiquinone-binding protein YOL008W
639	Lipoate synthase
640	Dihydrolipoamide dehydrogenase of pyruvate dehydrogenase complex (EC 1.8.1.4)
641	Dihydrolipoamide acetyltransferase component of pyruvate dehydrogenase complex (EC 2.3.1.12)
642	Pyruvate dehydrogenase E1 component beta subunit (EC 1.2.4.1)
643	Pyruvate dehydrogenase E1 component alpha subunit (EC 1.2.4.1)
644	Indole-3-glycerol phosphate synthase (EC 4.1.1.48)
645	Anthranilate phosphoribosyltransferase (EC 2.4.2.18)
646	Anthranilate synthase, amidotransferase component (EC 4.1.3.27) @ Para-aminobenzoate synthase, amidotransferase component (EC 2.6.1.85)
647	Anthranilate synthase, aminase component (EC 4.1.3.27)
648	Peptidyl-prolyl cis-trans isomerase PpiD (EC 5.2.1.8)
649	Triosephosphate isomerase (EC 5.3.1.1)
650	Preprotein translocase subunit SecG (TC 3.A.5.1.1)
651	CTP synthase (EC 6.3.4.2)
652	2-Keto-3-deoxy-D-manno-octulosonate-8-phosphate synthase (EC 2.5.1.55)
653	OsmC/Ohr family protein
654	Enolase (EC 4.2.1.11)
655	Cell division protein DivIC (FtsB), stabilizes FtsL against RasP cleavage
656	LSU ribosomal protein L33p @ LSU ribosomal protein L33p, zinc-independent
657	SOS-response repressor and protease LexA (EC 3.4.21.88)
658	Transcriptional regulator, GntR family domain / Aspartate aminotransferase (EC 2.6.1.1)
659	Permease of the drug/metabolite transporter (DMT) superfamily
660	FIG00689714: hypothetical protein
661	CDP-diacylglycerol--glycerol-3-phosphate 3-phosphatidyltransferase (EC 2.7.8.5)
662	Excinuclease ABC subunit C
663	Membrane dipeptidase( EC:3.4.13.19 )
664	Exodeoxyribonuclease III (EC 3.1.11.2)
665	DNA-binding response regulator
666	Mll4235 protein
667	Na(+)/H(+) antiporter
668	Sun protein
669	Inosine-5'-monophosphate dehydrogenase (EC 1.1.1.205)
670	FIG01224471: hypothetical protein
671	DNA recombination and repair protein RecF
672	DNA polymerase III beta subunit (EC 2.7.7.7)
673	Chromosomal replication initiator protein DnaA
674	SSU ribosomal protein S20p
675	Formamidopyrimidine-DNA glycosylase (EC 3.2.2.23)
676	Ubiquinone/menaquinone biosynthesis methyltransferase UbiE (EC 2.1.1.-)
677	Phosphopantothenoylcysteine decarboxylase (EC 4.1.1.36) / Phosphopantothenoylcysteine synthetase (EC 6.3.2.5)
678	Deoxyuridine 5'-triphosphate nucleotidohydrolase (EC 3.6.1.23)
679	ABC-type nitrate/sulfonate/bicarbonate transport system, ATPase component
680	outer membrane protein
681	Peptide methionine sulfoxide reductase MsrA (EC 1.8.4.11)
682	Glutaryl-7-ACA acylase
683	Dihydroxy-acid dehydratase (EC 4.2.1.9)
684	FmdC precursor
685	Ferrichrome-iron receptor
686	Transcriptional regulator, DeoR family
687	FIG00986889: hypothetical protein
688	Valyl-tRNA synthetase (EC 6.1.1.9)
689	Type I secretion outer membrane protein, TolC precursor
690	Phage related integrase
691	Phage antirepressor protein
692	Nitrite-sensitive transcriptional repressor NsrR
693	Flavohemoprotein (Hemoglobin-like protein) (Flavohemoglobin) (Nitric oxide dioxygenase) (EC 1.14.12.17)
694	FIG01200701: possible membrane protein
695	Probable low-affinity inorganic phosphate transporter
696	Arabinose-proton symporter
697	Hypothetical protein of L-Asparaginase type 2-like superfamily
698	Zinc uptake regulation protein ZUR
699	Zinc ABC transporter, inner membrane permease protein ZnuB
700	benzoate MFS transporter BenK
701	Acetyl-coenzyme A carboxyl transferase beta chain (EC 6.4.1.2)
702	Dihydrofolate synthase (EC 6.3.2.12) @ Folylpolyglutamate synthase (EC 6.3.2.17)
703	Dihydropyrimidinase (EC 3.5.2.2)
704	Cytosine/purine/uracil/thiamine/allantoin permease family protein
705	Beta-ureidopropionase (EC 3.5.1.6)
706	Dihydropyrimidine dehydrogenase [NADP+] (EC 1.3.1.2)
707	Pyridine nucleotide-disulphide oxidoreductase associated with reductive pyrimidine catabolism
708	Aspartate racemase (EC 5.1.1.13)
709	Putative monooxygenase
710	putative phosphoesterase
711	Mobile element protein
712	FIG131328: Predicted ATP-dependent endonuclease of the OLD family
713	ATP-dependent DNA helicase pcrA (EC 3.6.1.-)
714	Shufflon-specific DNA recombinase
715	Single-stranded-DNA-specific exonuclease RecJ (EC 3.1.-.-)
716	Fructose-1,6-bisphosphatase, GlpX type (EC 3.1.3.11)
717	Homoserine dehydrogenase (EC 1.1.1.3)
718	Aspartate aminotransferase (EC 2.6.1.1)
719	ATP-dependent Clp protease proteolytic subunit (EC 3.4.21.92)
720	FIG00689748: hypothetical protein
721	Aerobic C4-dicarboxylate transporter for fumarate, L-malate, D-malate, succunate
722	Outer membrane receptor proteins, mostly Fe transport
723	Porphobilinogen deaminase (EC 2.5.1.61)
724	L-fuco-beta-pyranose dehydrogenase (EC 1.1.1.122)
725	Catalase (EC 1.11.1.6) / Peroxidase (EC 1.11.1.7)
726	Phosphoglucomutase (EC 5.4.2.2)
727	Gluconolactonase (EC 3.1.1.17)
728	Multimodular transpeptidase-transglycosylase (EC 2.4.1.129) (EC 3.4.-.-)
729	Peptide chain release factor 2; programmed frameshift-containing
730	MotA/TolQ/ExbB proton channel family protein
731	Biopolymer transport protein ExbD/TolR
732	Biopolymer transport protein ExbD/TolR
733	TPR domain protein, putative component of TonB system
734	Phosphate regulon transcriptional regulatory protein PhoB (SphR)
735	two component system histidine kinase( EC:2.7.3.- )
736	Predicted reductase RutE in novel pyrimidine catabolism pathway
737	TsaB protein, required for threonylcarbamoyladenosine (t(6)A) formation in tRNA
738	Ribosomal-protein-S18p-alanine acetyltransferase (EC 2.3.1.-)
739	Transcriptional regulator
740	Ferric uptake regulation protein FUR
741	Putative hemolysin
742	Apolipoprotein N-acyltransferase (EC 2.3.1.-)
743	FIG00687862: hypothetical protein
744	SAM-dependent methyltransferase YafE (UbiE paralog)
745	FIG002473: Protein YcaR in KDO2-Lipid A biosynthesis cluster
746	FIG000875: Thioredoxin domain-containing protein EC-YbbN
747	Paraquat-inducible protein A
748	Paraquat-inducible protein B
749	Transcription antitermination protein NusG
750	Preprotein translocase subunit SecE (TC 3.A.5.1.1)
751	ATP synthase delta chain (EC 3.6.3.14)
752	ATP synthase alpha chain (EC 3.6.3.14)
753	ATP synthase gamma chain (EC 3.6.3.14)
754	ATP synthase beta chain (EC 3.6.3.14)
755	ATP synthase epsilon chain (EC 3.6.3.14)
756	NADPH dependent preQ0 reductase (EC 1.7.1.13)
757	Ribonuclease D (EC 3.1.26.3)
758	FIG00689473: hypothetical protein
759	Fructokinase (EC 2.7.1.4)
760	GTP-binding protein TypA/BipA
761	D-amino acid dehydrogenase small subunit (EC 1.4.99.1)
762	Alanine racemase (EC 5.1.1.1)
763	Thioredoxin reductase (EC 1.8.1.9)
764	Low-specificity L-threonine aldolase (EC 4.1.2.48)
765	UDP-glucose 4-epimerase (EC 5.1.3.2)
766	Mobile element protein
767	Mobile element protein
768	TsaE protein, required for threonylcarbamoyladenosine t(6)A37 formation in tRNA
769	FIG041266: ATP-dependent nuclease subunit B
770	FIG061771: ATP-dependent nuclease subunit A
771	Thioredoxin
772	cellobiose phosphotransferase system celC
773	Fe-S oxidoreductase
774	Radical SAM protein required for addition of adenosine to hopane skeleton, HpnH
775	Magnesium and cobalt efflux protein CorC
776	Soluble lytic murein transglycosylase precursor (EC 3.2.1.-)
777	Uracil-DNA glycosylase, family 4
778	4-diphosphocytidyl-2-C-methyl-D-erythritol kinase (EC 2.7.1.148)
779	FIG00687365: hypothetical protein
780	3-oxoacyl-[acyl-carrier protein] reductase (EC 1.1.1.100)
781	FIG139438: lipoprotein B
782	Protein of unknown function UPF0060
783	UDP-glucose 4-epimerase (EC 5.1.3.2)
784	Methionine ABC transporter substrate-binding protein
785	Methionine ABC transporter ATP-binding protein
786	Methionine ABC transporter permease protein
787	Signal transduction histidine kinase
788	DNA-binding heavy metal response regulator
789	Cysteine synthase (EC 2.5.1.47)
790	Dethiobiotin synthetase (EC 6.3.3.3)
791	8-amino-7-oxononanoate synthase (EC 2.3.1.47)
792	glycosyl transferase, group 1
793	hydrolase, NUDIX family
794	Methylthioribose-1-phosphate isomerase (EC 5.3.1.23)
795	FIG00688331: hypothetical protein
796	Adenosylmethionine-8-amino-7-oxononanoate aminotransferase (EC 2.6.1.62)
797	COGs COG3558
798	Superoxide dismutase [Cu-Zn] precursor (EC 1.15.1.1)
799	Catalase (EC 1.11.1.6)
800	FIG00689489: hypothetical protein
801	Putative metal chaperone, involved in Zn homeostasis, GTPase of COG0523 family
802	FIG00688112: hypothetical protein
803	Nicotinate-nucleotide--dimethylbenzimidazole phosphoribosyltransferase (EC 2.4.2.21)
804	Cob(I)alamin adenosyltransferase (EC 2.5.1.17)
805	Cobyric acid synthase (EC 6.3.5.10)
806	Cobalamin biosynthesis protein BluB @ 5,6-dimethylbenzimidazole synthase, flavin destructase family
807	Adenosylcobinamide-phosphate synthase (EC 6.3.1.10)
808	L-threonine 3-O-phosphate decarboxylase (EC 4.1.1.81)
809	tRNA dihydrouridine synthase B (EC 1.-.-.-)
810	Nitrogen regulation protein NtrY (EC 2.7.3.-)
811	Nitrogen regulation protein NtrX
812	GTP-binding protein HflX
813	Sulfate permease
814	Mannose-1-phosphate guanylyltransferase (GDP) (EC 2.7.7.22)
815	Phosphomannomutase (EC 5.4.2.8)
816	FIG00688215: hypothetical protein
817	LSU ribosomal protein L13p (L13Ae)
818	SSU ribosomal protein S9p (S16e)
819	Putative peroxidase
820	xylose isomerase domain protein TIM barrel
821	Arsenic resistance protein ArsH
822	Transcriptional regulator, ArsR family
823	Dihydrolipoamide acetyltransferase component (E2) of acetoin dehydrogenase complex (EC 2.3.1.-)
824	Acetoin dehydrogenase E1 component beta-subunit (EC 1.2.4.-)
825	Acetoin dehydrogenase E1 component alpha-subunit (EC 1.2.4.-)
826	Ribitol 2-dehydrogenase (EC 1.1.1.56)
827	Pantoate--beta-alanine ligase (EC 6.3.2.1)
828	3-methyl-2-oxobutanoate hydroxymethyltransferase (EC 2.1.2.11)
829	Branched-chain amino acid aminotransferase (EC 2.6.1.42)
830	Dihydropteroate synthase (EC 2.5.1.15)
831	2-amino-4-hydroxy-6-hydroxymethyldihydropteridine pyrophosphokinase (EC 2.7.6.3)
832	GTP cyclohydrolase I (EC 3.5.4.16) type 1
833	Mg(2+) transport ATPase protein C
834	FIG01224676: hypothetical protein
835	probable short chain dehydrogenase
836	6-carboxytetrahydropterin synthase (EC 4.1.2.50) @ Queuosine biosynthesis QueD, PTPS-I
837	Queuosine Biosynthesis QueC ATPase
838	Queuosine Biosynthesis QueE Radical SAM
839	3',5'-cyclic-nucleotide phosphodiesterase (EC 3.1.4.17)
840	O-antigen export system permease protein RfbD
841	ABC transporter ATP-binding protein
842	FIG01210744: hypothetical protein
843	Benzoylformate decarboxylase (EC 4.1.1.7)
844	Transcriptional regulator, AsnC family
845	Short-chain dehydrogenase/reductase SDR
846	Transketolase (EC 2.2.1.1)
847	Ribitol/Xylitol/Arabitol transporter, MFS superfamily
848	Ribulose-5-phosphate 4-epimerase and related epimerases and aldolases
849	2-Oxobutyrate oxidase, putative
850	FIG00731982: hypothetical protein
851	Cystine ABC transporter, permease protein
852	Transcriptional regulator, LysR family
853	NG,NG-dimethylarginine dimethylaminohydrolase 1 (EC 3.5.3.18)
854	D-3-phosphoglycerate dehydrogenase (EC 1.1.1.95)
855	Methyl-accepting chemotaxis protein
856	Predicted transcriptional regulator of the myo-inositol catabolic operon
857	5-keto-2-deoxygluconokinase (EC 2.7.1.92) / uncharacterized domain
858	Epi-inositol hydrolase (EC 3.7.1.-)
859	Inosose dehydratase (EC 4.2.1.44)
860	5-deoxy-glucuronate isomerase (EC 5.3.1.-)
861	Myo-inositol 2-dehydrogenase (EC 1.1.1.18)
862	Major myo-inositol transporter IolT
863	Myo-inositol 2-dehydrogenase (EC 1.1.1.18)
864	Hydroxypyruvate isomerase (EC 5.3.1.22)
865	Catalase (EC 1.11.1.6)
866	2-Keto-D-gluconate dehydrogenase (EC 1.1.99.4), membrane-bound, flavoprotein
867	2-Keto-D-gluconate dehydrogenase (EC 1.1.99.4), membrane-bound, cytochrome c
868	Inosose dehydratase (EC 4.2.1.44)
869	Myo-inositol 2-dehydrogenase (EC 1.1.1.18)
870	Myo-inositol 2-dehydrogenase (EC 1.1.1.18)
871	Myo-inositol 2-dehydrogenase (EC 1.1.1.18)
872	4-carboxymuconolactone decarboxylase (EC 4.1.1.44)
873	3-oxoacyl-[acyl-carrier protein] reductase (EC 1.1.1.100)
874	Transcriptional regulator, LysR family
875	Transcriptional regulator
876	Aldo-keto reductase
877	Transcriptional regulator, HxlR family
878	Nucleoside-diphosphate-sugar epimerases
879	FIG00688902: hypothetical protein
880	Uncharacterized protein-like protein
881	Guanylate kinase (EC 2.7.4.8)
882	Permeases of the major facilitator superfamily
883	Succinate dehydrogenase iron-sulfur protein (EC 1.3.99.1)
884	Succinate dehydrogenase flavoprotein subunit (EC 1.3.99.1)
885	ATPase component BioM of energizing module of biotin ECF transporter
886	Dipeptidyl carboxypeptidase Dcp (EC 3.4.15.5)
887	FIG000605: protein co-occurring with transport systems (COG1739)
888	DNA repair protein RadA
889	Methionine ABC transporter ATP-binding protein
890	ABC transporter permease protein
891	Phage shock protein A
892	Psp operon transcriptional activator
893	UDP-glucose dehydrogenase (EC 1.1.1.22)
894	Multidrug resistance transporter, Bcr/CflA family
895	benzoate MFS transporter BenK
896	Shikimate 5-dehydrogenase I alpha (EC 1.1.1.25)
897	Xylulose kinase (EC 2.7.1.17)
898	Dihydrolipoamide succinyltransferase component (E2) of 2-oxoglutarate dehydrogenase complex (EC 2.3.1.61)
899	Dihydrolipoamide dehydrogenase of 2-oxoglutarate dehydrogenase (EC 1.8.1.4)
900	Beta-lactamase (EC 3.5.2.6)
901	Mobile element protein
902	FIG00688082: hypothetical protein
903	outer membrane protein
904	2-oxoglutarate dehydrogenase E1 component (EC 1.2.4.2)
905	FIG00687570: hypothetical protein
906	Aspartate-semialdehyde dehydrogenase (EC 1.2.1.11)
907	Ferrochelatase, protoheme ferro-lyase (EC 4.99.1.1)
908	DNA polymerase IV (EC 2.7.7.7)
909	Lysine decarboxylase family
910	Ferrichrome-binding periplasmic protein
911	UPF0301 protein YqgE
912	UDP-galactose-lipid carrier transferase (EC 2.-.-.-)
913	Outer membrane protein assembly factor YaeT precursor
914	Gamma-glutamyltranspeptidase (EC 2.3.2.2)
915	RecA protein
916	N-acetylglucosamine related transporter, NagX
917	Protein containing domains DUF403
918	Protein containing domains DUF404, DUF407
919	Large protein containing transglutaminase-like domain
920	FIG00688134: hypothetical protein
921	5,10-Methylenetetrahydrofolate reductase( EC:1.7.99.5 )
922	Methylenetetrahydrofolate dehydrogenase (NADP+) (EC 1.5.1.5) / Methenyltetrahydrofolate cyclohydrolase (EC 3.5.4.9)
923	Low-specificity L-threonine aldolase (EC 4.1.2.48)
924	FIG00689465: hypothetical protein
925	Arylesterase
926	Outer membrane receptor for ferric coprogen and ferric-rhodotorulic acid
927	Inosine-uridine preferring nucleoside hydrolase (EC 3.2.2.1)
928	Methylmalonate-semialdehyde dehydrogenase (EC 1.2.1.27)
929	Phosphoserine phosphatase (EC 3.1.3.3)
930	tRNA dimethylallyltransferase (EC 2.5.1.75)
931	Acetolactate synthase large subunit (EC 2.2.1.6)
932	Acetolactate synthase small subunit (EC 2.2.1.6)
933	Ketol-acid reductoisomerase (EC 1.1.1.86)
934	Na(+)/H(+) antiporter
935	Sorbitol dehydrogenase (EC 1.1.1.14)
936	Xylulose kinase (EC 2.7.1.17)
937	Integral membrane protein
938	Aldose 1-epimerase (EC 5.1.3.3)
939	Short-chain dehydrogenase/reductase SDR
940	FIG00688604: hypothetical protein
941	Alpha-ribazole-5'-phosphate phosphatase (EC 3.1.3.73)
942	3-oxoacyl-[acyl-carrier protein] reductase (EC 1.1.1.100)
943	L-lactate permease
944	Xylose isomerase-like
945	D-tagatose 3-epimerase (EC 5.3.1.-)
946	Putative ABC transporter, periplasmic sugar binding protein precursor
947	Ribose ABC transport system, ATP-binding protein RbsA (TC 3.A.1.2.1)
948	Catalyzes the cleavage of p-aminobenzoyl-glutamate to p-aminobenzoate and glutamate, subunit B
949	Glucose dehydrogenase, PQQ-dependent (EC 1.1.5.2)
950	FIG00688042: hypothetical protein
951	Exopolyphosphatase (EC 3.6.1.11)
952	Heat shock protein FtsJ/RrmJ @ Ribosomal RNA large subunit methyltransferase E (EC 2.1.1.-)
953	ROK family Glucokinase with ambiguous substrate specificity
954	Molybdopterin biosynthesis protein MoeB
955	Exodeoxyribonuclease VII small subunit (EC 3.1.11.6)
956	Octaprenyl diphosphate synthase (EC 2.5.1.90) / Dimethylallyltransferase (EC 2.5.1.1) / (2E,6E)-farnesyl diphosphate synthase (EC 2.5.1.10) / Geranylgeranyl pyrophosphate synthetase (EC 2.5.1.29)
957	1-deoxy-D-xylulose 5-phosphate synthase (EC 2.2.1.7)
958	RNA binding methyltransferase FtsJ like
959	Ribosomal RNA large subunit methyltransferase N (EC 2.1.1.-)
960	Argininosuccinate synthase (EC 6.3.4.5)
961	Peptidyl-prolyl cis-trans isomerase( EC:5.2.1.8 )
962	Cytochrome c-552 precursor
963	Thymidine kinase (EC 2.7.1.21)
964	Tryptophanyl-tRNA synthetase (EC 6.1.1.2)
965	Uncharacterized protein sll1880 (YjbQ family)
966	Ribonuclease I precursor (EC 3.1.27.6)
967	S-formylglutathione hydrolase (EC 3.1.2.12)
968	S-(hydroxymethyl)glutathione dehydrogenase (EC 1.1.1.284)
969	FIG00690019: hypothetical protein
970	CarD-like transcriptional regulator
971	Glucose 1-dehydrogenase (EC 1.1.1.47)
972	TPR repeat
973	FIG00688564: hypothetical protein
974	Outer membrane protein assembly factor YaeT precursor
975	1-acyl-sn-glycerol-3-phosphate acyltransferase (EC 2.3.1.51)
976	tRNA-i(6)A37 methylthiotransferase
977	Phosphate starvation-inducible protein PhoH, predicted ATPase
978	Metal-dependent hydrolase YbeY, involved in rRNA and/or ribosome maturation and assembly
979	Magnesium and cobalt efflux protein CorC
980	Periplasmic thiol:disulfide interchange protein DsbA
981	Chromosome partition protein smc
982	Chorismate mutase I (EC 5.4.99.5)
983	Citrate synthase (si) (EC 2.3.3.1)
984	FIG00695110: hypothetical protein
985	Orotate phosphoribosyltransferase (EC 2.4.2.10)
986	Glutamate racemase (EC 5.1.1.3)
987	Octaprenyl-diphosphate synthase (EC 2.5.1.-) / Dimethylallyltransferase (EC 2.5.1.1) / Geranyltranstransferase (farnesyldiphosphate synthase) (EC 2.5.1.10) / Geranylgeranyl pyrophosphate synthetase (EC 2.5.1.29)
988	tRNA (adenine37-N(6))-methyltransferase TrmN6 (EC 2.1.1.223)
989	Ribonucleotide reductase of class Ia (aerobic), beta subunit (EC 1.17.4.1)
990	Ribonucleotide reductase of class Ia (aerobic), alpha subunit (EC 1.17.4.1)
991	Osmotically inducible protein C
992	Chorismate synthase (EC 4.2.3.5)
993	Enoyl-[acyl-carrier-protein] reductase [NADH] (EC 1.3.1.9)
994	Pyridoxamine 5'-phosphate oxidase (EC 1.4.3.5)
995	Universal stress protein UspA and related nucleotide-binding proteins
996	Tetraacyldisaccharide 4'-kinase (EC 2.7.1.130)
997	Lipid A biosynthesis lauroyl acyltransferase (EC 2.3.1.-)
998	FIG00688349: hypothetical protein
999	rRNA small subunit methyltransferase I
1000	Outer-membrane lipoprotein carrier protein
1001	Glutamate--cysteine ligase (EC 6.3.2.2)
1002	Ribosomal RNA small subunit methyltransferase E (EC 2.1.1.-)
1003	4-hydroxybenzoate polyprenyltransferase (EC 2.5.1.39)
1004	Mlr4229 protein
1005	Putative transport protein
1006	Candidate 1: dienelactone hydrolase
1007	Gluconate transporter family protein
1008	Isochorismatase (EC 3.3.2.1)
1009	GTP-binding protein EngA
1010	Outer membrane protein YfgL, lipoprotein component of the protein assembly complex (forms a complex with YaeT, YfiO, and NlpB)
1011	Beta-lactamase (EC 3.5.2.6)
1012	Dihydroorotase (EC 3.5.2.3)
1013	Asparagine synthetase [glutamine-hydrolyzing] (EC 6.3.5.4)
1014	Glycosyltransferase
1015	ADP-heptose--lipooligosaccharide heptosyltransferase II (EC 2.4.1.-)
1016	DNA polymerase III epsilon subunit (EC 2.7.7.7)
1017	Dephospho-CoA kinase (EC 2.7.1.24)
1018	Shikimate 5-dehydrogenase I alpha (EC 1.1.1.25)
1019	FIG00687622: hypothetical protein
1020	Argininosuccinate lyase (EC 4.3.2.1)
1021	glutamyl-Q-tRNA synthetase
1022	HNH endonuclease family protein
1023	FIG138056: a glutathione-dependent thiol reductase
1024	Transcriptional regulator, LysR family
1025	Short-chain dehydrogenase/oxidoreductase
1026	GMP synthase [glutamine-hydrolyzing] (EC 6.3.5.2)
1027	Cytidine deaminase (EC 3.5.4.5)
1028	Diaminopimelate decarboxylase (EC 4.1.1.20)
1029	FIG00688855: hypothetical protein
1030	5-Hydroxyisourate Hydrolase (HIUase) (EC 3.5.2.17)
1031	Uricase (urate oxidase) (EC 1.7.3.3)
1032	Gamma-glutamyltranspeptidase (EC 2.3.2.2)
1033	Asp-tRNAAsn/Glu-tRNAGln amidotransferase A subunit and related amidases
1034	FIG00687705: hypothetical protein
1035	Acid phosphatase, class B
1036	Beta-ureidopropionase (EC 3.5.1.6)
1037	Putative drug efflux protein
1038	Omega-amino acid--pyruvate aminotransferase (EC 2.6.1.18)
1039	DegT/DnrJ/EryC1/StrS family protein
1040	UDP-N-acetylglucosamine 4,6-dehydratase (EC 4.2.1.-)
1041	Undecaprenyl-phosphate N-acetylglucosaminyl 1-phosphate transferase (EC 2.7.8.-)
1042	Transcriptional regulator, MarR family
1043	Peptidase B (EC 3.4.11.23)
1044	ATP-DEPENDENT DNA HELICASE
1045	Cytochrome O ubiquinol oxidase subunit IV (EC 1.10.3.-)
1046	Cytochrome O ubiquinol oxidase subunit III (EC 1.10.3.-)
1047	Cytochrome O ubiquinol oxidase subunit I (EC 1.10.3.-)
1048	Cytochrome O ubiquinol oxidase subunit II (EC 1.10.3.-)
1049	FIG005935: membrane protein
1050	2'-5' RNA ligase
1051	Hypothetical protein VC0266 (sugar utilization related?)
1052	FIG00688197: hypothetical protein
1053	Lysyl-tRNA synthetase (class I) (EC 6.1.1.6)
1054	DinG family ATP-dependent helicase YoaA
1055	Transcriptional regulator
1056	probable oxidoreductase protein
1057	ADA regulatory protein / Methylated-DNA--protein-cysteine methyltransferase (EC 2.1.1.63)
1058	Heat shock protein 60 family chaperone GroEL
1059	Heat shock protein 60 family co-chaperone GroES
1060	Dienelactone hydrolase family
1061	5'-methylthioadenosine phosphorylase (EC 2.4.2.28)
1062	Coproporphyrinogen III oxidase, aerobic (EC 1.3.3.3)
1063	FIG00688333: hypothetical protein
1064	SMR/MUTS family protein
1065	Cytochrome c551 peroxidase (EC 1.11.1.5)
1066	Probable DNA-methyltransferase (DNA-modification methylase) protein
1067	Membrane-bound lytic murein transglycosylase A precursor (EC 3.2.1.-)
1068	Protein export cytoplasm chaperone protein (SecB, maintains protein to be exported in unfolded state)
1069	TsaD/Kae1/Qri7 protein, required for threonylcarbamoyladenosine t(6)A37 formation in tRNA
1070	Porphobilinogen deaminase (EC 2.5.1.61)
1071	Protein involved in catabolism of external DNA
1072	Glycerol-3-phosphate dehydrogenase [NAD(P)+] (EC 1.1.1.94)
1073	Nucleoside permease NupC
1074	Glutathione peroxidase family protein
1075	Proposed peptidoglycan lipid II flippase MurJ
1076	DNA mismatch repair protein MutS
1077	[Protein-PII] uridylyltransferase (EC 2.7.7.59)
1078	Threonine synthase (EC 4.2.3.1)
1079	Mitochondrial processing peptidase-like protein (EC 3.4.24.64)
1080	TldE protein, part of TldE/TldD proteolytic complex
1081	Putative transmembrane protein
1082	Cytochrome c oxidase polypeptide I (EC 1.9.3.1)
1083	Phosphatidylethanolamine N-methyltransferase (EC 2.1.1.17)
1084	Glutathione synthetase (EC 6.3.2.3)
1085	Transcription elongation factor GreB
1086	Aldose 1-epimerase
1087	Excinuclease ABC subunit B
1088	Glycerol-3-phosphate regulon repressor, DeoR family
1089	Aerobic glycerol-3-phosphate dehydrogenase (EC 1.1.5.3)
1090	Glycerol uptake facilitator protein
1091	Glycerol kinase (EC 2.7.1.30)
1092	Gluconolactonase (EC 3.1.1.17)
1093	Formyltetrahydrofolate deformylase (EC 3.5.1.10)
1094	ATP-binding protein of ABC transporter
1095	COG2124: Cytochrome P450
1096	Ubiquinone biosynthesis monooxygenase UbiB
1097	Oligoendopeptidase F (EC 3.4.24.-)
1098	AMP nucleosidase (EC 3.2.2.4)
1099	Multimodular transpeptidase-transglycosylase (EC 2.4.1.129) (EC 3.4.-.-)
1100	Predicted mannose transporter, GGP family
1101	Glutamate synthase [NADPH] large chain (EC 1.4.1.13)
1102	Glutamate synthase [NADPH] small chain (EC 1.4.1.13)
1103	NAD-dependent epimerase/dehydratase
1104	Ribonuclease D related protein
1105	Arabinose 5-phosphate isomerase (EC 5.3.1.13)
1106	FIG01010611: hypothetical protein
1107	FIG01010325: hypothetical protein
1108	Lipopolysaccharide ABC transporter, ATP-binding protein LptB
1109	RNA polymerase sigma-54 factor RpoN
1110	RidA/YER057c/UK114 superfamily, group 2, YoaB-like protein
1111	Small heat shock protein
1112	Peptide deformylase (EC 3.5.1.88)
1113	Methionyl-tRNA formyltransferase (EC 2.1.2.9)
1114	tRNA pseudouridine synthase A (EC 4.2.1.70)
1115	N-succinyl-L,L-diaminopimelate desuccinylase (EC 3.5.1.18)
1116	2,3,4,5-tetrahydropyridine-2,6-dicarboxylate N-succinyltransferase (EC 2.3.1.117)
1117	Acetylglutamate kinase (EC 2.7.2.8)
1118	GTP-binding protein EngB
1119	Inner membrane protein translocase component YidC, long form
1120	Protein YidD
1121	Ribonuclease P protein component (EC 3.1.26.5)
1122	LSU ribosomal protein L34p
1123	Lactoylglutathione lyase (EC 4.4.1.5)
1124	Acyl-[acyl-carrier-protein]--UDP-N-acetylglucosamine O-acyltransferase (EC 2.3.1.129)
1125	3-hydroxyacyl-[acyl-carrier-protein] dehydratase, FabZ form (EC 4.2.1.59)
1126	UDP-3-O-[3-hydroxymyristoyl] glucosamine N-acyltransferase (EC 2.3.1.191)
1127	Outer membrane protein H precursor
1128	Outer membrane protein assembly factor YaeT precursor
1129	Membrane-associated zinc metalloprotease
1130	1-deoxy-D-xylulose 5-phosphate reductoisomerase (EC 1.1.1.267)
1131	Phosphatidate cytidylyltransferase (EC 2.7.7.41)
1132	Undecaprenyl diphosphate synthase (EC 2.5.1.31)
1133	Ribosome recycling factor
1134	Uridine monophosphate kinase (EC 2.7.4.22)
1135	GTP-binding protein Era
1136	Ribonuclease III (EC 3.1.26.3)
1137	Signal peptidase I (EC 3.4.21.89)
1138	Holo-[acyl-carrier protein] synthase (EC 2.7.8.7)
1139	GTP pyrophosphokinase (EC 2.7.6.5), (p)ppGpp synthetase II / Guanosine-3',5'-bis(diphosphate) 3'-pyrophosphohydrolase (EC 3.1.7.2)
1140	DNA-directed RNA polymerase omega subunit (EC 2.7.7.6)
1141	Mll7752 protein
1142	2-hydroxy-3-oxopropionate reductase (EC 1.1.1.60)
1143	Superoxide dismutase [Fe] (EC 1.15.1.1)
1144	Preprotein translocase subunit YajC (TC 3.A.5.1.1)
1145	ATP-DEPENDENT PROTEASE SUBUNIT
1146	Putative ferredoxin subunit of ring-hydroxylating dioxygenases
1147	5-methyl-dCTP pyrophosphohydrolase (EC 3.6.1.-)
1148	Molybdopterin binding motif, CinA N-terminal domain
1149	Acetyl-coenzyme A carboxyl transferase alpha chain (EC 6.4.1.2)
1150	Tyrosine recombinase XerD
1151	Outer membrane protein A precursor
1152	Mobile element protein
1153	Peptide chain release factor 3
1154	SSU ribosomal protein S4p (S9e)
1155	Cysteinyl-tRNA synthetase (EC 6.1.1.16)
1156	tRNA:Cm32/Um32 methyltransferase
1157	Major facilitator family transporter
1158	Salicylate hydroxylase (EC 1.14.13.1)
1159	3-oxoacyl-[acyl-carrier protein] reductase (EC 1.1.1.100)
1160	Plasmid pIB6 ORFA DNA
1161	methyltransferase FkbM family
1162	outer membrane protein
1163	Nucleoside triphosphate pyrophosphohydrolase MazG (EC 3.6.1.8)
1164	Aromatic amino acid transport protein AroP
1165	N-acetyl-gamma-glutamyl-phosphate reductase (EC 1.2.1.38)
1166	diguanylate cyclase/phosphodiesterase (GGDEF & EAL domains) with PAS/PAC sensor(s)
1167	Phosphoserine aminotransferase (EC 2.6.1.52)
1168	ATP phosphoribosyltransferase regulatory subunit (EC 2.4.2.17)
1169	Adenylosuccinate synthetase (EC 6.3.4.4)
1170	benzoate MFS transporter BenK
1171	2-hydroxy-3-oxopropionate reductase (EC 1.1.1.60)
1172	RNA polymerase sigma factor RpoH
1173	Ribosomal large subunit pseudouridine synthase D (EC 4.2.1.70)
1174	N-ethylmaleimide reductase (EC 1.-.-.-)
1175	Mobile element protein
1176	5-methyltetrahydrofolate--homocysteine methyltransferase (EC 2.1.1.13)
1177	Probable secretion ATP-binding protein
1178	HlyD family secretion protein
1179	FIG00688277: hypothetical protein
1180	FIG00687870: hypothetical protein
1181	Probable glycosyltransferase
1182	Inorganic pyrophosphatase (EC 3.6.1.1)
1183	ABC transporter, ATP-binding protein
1184	FIG00687700: hypothetical protein
1185	Aldose 1-epimerase (EC 5.1.3.3)
1186	DnaJ-like protein DjlA
1187	Multi-sensor hybrid histidine kinase
1188	Epoxyqueuosine (oQ) reductase QueG
1189	tRNA-guanine transglycosylase (EC 2.4.2.29)
1190	S-adenosylmethionine:tRNA ribosyltransferase-isomerase (EC 5.-.-.-)
1191	FMN-dependent NADH-azoreductase
1192	FIG00688289: hypothetical protein
1193	biphenyl-2,3-diol 1,2-dioxygenase III-related protein
1194	putative ammonia monooxygenase
1195	Nicotinamidase/isochorismatase family protein
1196	FIG00688714: hypothetical protein
1197	Thymidylate synthase thyX (EC 2.1.1.-)
1198	Hydrogen peroxide-inducible genes activator
1199	Alkyl hydroperoxide reductase protein C (EC 1.6.4.-)
1200	Alkyl hydroperoxide reductase protein F (EC 1.6.4.-)
1201	DNA topoisomerase IB (poxvirus type) (EC 5.99.1.2)
1202	Aldo-keto reductase
1203	Non-specific DNA-binding protein Dps / Iron-binding ferritin-like antioxidant protein / Ferroxidase (EC 1.16.3.1)
1204	MFS transporter
1205	Glycosyl transferase, group 2 family protein
1206	Phosphate transport system permease protein PstC (TC 3.A.1.7.1)
1207	Phosphate transport system permease protein PstA (TC 3.A.1.7.1)
1208	Phosphate transport ATP-binding protein PstB (TC 3.A.1.7.1)
1209	Phosphate transport system regulatory protein PhoU
1210	Phosphate regulon transcriptional regulatory protein PhoB (SphR)
1211	Phosphate regulon sensor protein PhoR (SphS) (EC 2.7.13.3)
1212	Phosphate ABC transporter, periplasmic phosphate-binding protein PstS (TC 3.A.1.7.1)
1213	Ribulosamine/erythrulosamine 3-kinase potentially involved in protein deglycation
1214	COG1830: DhnA-type fructose-1,6-bisphosphate aldolase and related enzymes
1215	Alcohol dehydrogenase (EC 1.1.1.1)
1216	Dihydroxyacetone kinase, ATP-dependent (EC 2.7.1.29)
1217	L-asparagine permease
1218	sodium:dicarboxylate symporter
1219	FIG00688120: hypothetical protein
1220	Leucyl-tRNA synthetase (EC 6.1.1.4)
1221	FIG00688177: hypothetical protein
1222	DNA polymerase III delta subunit (EC 2.7.7.7)
1223	Oligopeptide transport ATP-binding protein OppF (TC 3.A.1.5.1)
1224	Zinc-regulated outer membrane receptor
1225	FIG00687991: hypothetical protein
1226	Cell division topological specificity factor MinE
1227	Septum site-determining protein MinD
1228	Septum site-determining protein MinC
1229	Glutathione S-transferase family protein
1230	NAD(FAD)-utilizing dehydrogenases
1231	ThiJ/PfpI family protein
1232	DNA recombination protein RmuC
1233	response regulator in two-component regulatory system with PhoQ
1234	sensor histidine kinase
1235	Cobalt-zinc-cadmium resistance protein CzcA; Cation efflux system protein CusA
1236	Probable Co/Zn/Cd efflux system membrane fusion protein
1237	Outer membrane component of tripartite multidrug resistance system
1238	LSU ribosomal protein L11p (L12e)
1239	LSU ribosomal protein L1p (L10Ae)
1240	LSU ribosomal protein L10p (P0)
1241	LSU ribosomal protein L7/L12 (P1/P2)
1242	DNA-directed RNA polymerase beta subunit (EC 2.7.7.6)
1243	DNA-directed RNA polymerase beta' subunit (EC 2.7.7.6)
1244	SSU ribosomal protein S12p (S23e)
1245	SSU ribosomal protein S7p (S5e)
1246	Translation elongation factor Tu
1247	SSU ribosomal protein S10p (S20e)
1248	LSU ribosomal protein L3p (L3e)
1249	LSU ribosomal protein L4p (L1e)
1250	LSU ribosomal protein L23p (L23Ae)
1251	LSU ribosomal protein L2p (L8e)
1252	SSU ribosomal protein S19p (S15e)
1253	LSU ribosomal protein L22p (L17e)
1254	SSU ribosomal protein S3p (S3e)
1255	LSU ribosomal protein L16p (L10e)
1256	SSU ribosomal protein S17p (S11e)
1257	LSU ribosomal protein L14p (L23e)
1258	LSU ribosomal protein L24p (L26e)
1259	LSU ribosomal protein L5p (L11e)
1260	SSU ribosomal protein S14p (S29e) @ SSU ribosomal protein S14p (S29e), zinc-independent
1261	SSU ribosomal protein S8p (S15Ae)
1262	LSU ribosomal protein L6p (L9e)
1263	LSU ribosomal protein L18p (L5e)
1264	SSU ribosomal protein S5p (S2e)
1265	LSU ribosomal protein L30p (L7e)
1266	LSU ribosomal protein L15p (L27Ae)
1267	Preprotein translocase secY subunit (TC 3.A.5.1.1)
1268	Adenylate kinase (EC 2.7.4.3)
1269	SSU ribosomal protein S13p (S18e)
1270	SSU ribosomal protein S11p (S14e)
1271	DNA-directed RNA polymerase alpha subunit (EC 2.7.7.6)
1272	LSU ribosomal protein L17p
1273	Major facilitator superfamily
1274	RND efflux system, outer membrane lipoprotein, NodT family
1275	Cobalt-zinc-cadmium resistance protein CzcA; Cation efflux system protein CusA
1276	Cobalt-zinc-cadmium resistance protein CzcA; Cation efflux system protein CusA
1277	Probable Co/Zn/Cd efflux system membrane fusion protein
1278	FIG00687516: hypothetical protein
1279	Ribonuclease HII (EC 3.1.26.4)
1280	Modification methylase
1281	Beta-glucosidase (EC 3.2.1.21)
1282	FIG00687356: hypothetical protein
1283	FIG003492: Threonine dehydrogenase and related Zn-dependent dehydrogenases
1284	FIG003603: membrane protein, putative
1285	FIG139612: Possible conserved membrane protein
1286	FIG017823: ATPase, MoxR family
1287	FIG003620: Proteophosphoglycan precursor (Fragment)
1288	tRNA nucleotidyltransferase (EC 2.7.7.21) (EC 2.7.7.25)
1289	Lipid A export ATP-binding/permease protein MsbA
1290	Carboxyl-terminal protease (EC 3.4.21.102)
1291	FIG00688502: hypothetical protein
1292	2,3-bisphosphoglycerate-independent phosphoglycerate mutase (EC 5.4.2.1)
1293	3-hydroxybutyryl-CoA dehydrogenase (EC 1.1.1.157)
1294	3-hydroxybutyryl-CoA dehydrogenase (EC 1.1.1.157); 3-hydroxyacyl-CoA dehydrogenase (EC 1.1.1.35)
1295	Peptide methionine sulfoxide reductase MsrB (EC 1.8.4.12)
1296	Uracil phosphoribosyltransferase (EC 2.4.2.9)
1297	FIG00688420: hypothetical protein
1298	TsaC protein (YrdC domain) required for threonylcarbamoyladenosine t(6)A37 modification in tRNA
1299	3'(2'),5'-bisphosphate nucleotidase (EC 3.1.3.7)
1300	Predicted NAD regulator in Alphaproteobacteria
1301	Quinolinate synthetase (EC 2.5.1.72)
1302	L-aspartate oxidase (EC 1.4.3.16)
1303	Quinolinate phosphoribosyltransferase [decarboxylating] (EC 2.4.2.19)
1304	DipZ protein
1305	D-mannonate oxidoreductase (EC 1.1.1.57)
1306	NAD(FAD)-utilizing dehydrogenases
1307	Mll1902 protein
1308	Kup system potassium uptake protein
1309	FIG00687400: hypothetical protein
1310	capsular polysaccharide biosynthesis protein
1311	Mobile element protein
1312	Mobile element protein
1313	Arsenic efflux pump protein
1314	FIG00687567: hypothetical protein
1315	Sucrose-6-phosphate hydrolase (EC 3.2.1.B3)
1316	L-lactate dehydrogenase (EC 1.1.2.3)
1317	Pyruvate decarboxylase (EC 4.1.1.1); Alpha-keto-acid decarboxylase (EC 4.1.1.-)
1318	Quaternary ammonium compound-resistance protein SugE
1319	Translation elongation factor P Lys34:lysine transferase
1320	Lysine 2,3-aminomutase (EC 5.4.3.2)
1321	Translation elongation factor P
1322	Inositol-1-monophosphatase (EC 3.1.3.25)
1323	MotA/TolQ/ExbB proton channel family protein, probably associated with flagella
1324	Flagellar motor rotation protein MotB
1325	Translation elongation factor LepA
1326	FIG00688222: hypothetical protein
1327	Alkaline phosphodiesterase I (EC 3.1.4.1) / Nucleotide pyrophosphatase (EC 3.6.1.9)
1328	Xanthine/uracil/thiamine/ascorbate permease family protein
1329	N-acetyl-L,L-diaminopimelate deacetylase (EC 3.5.1.47)
1330	Alcohol dehydrogenase (EC 1.1.1.1)
1331	Squalene--hopene cyclase (EC 5.4.99.17)
1332	Phytoene desaturase (EC 1.14.99.-)
1333	Phytoene synthase (EC 2.5.1.32)
1334	Periplasmic aromatic amino acid aminotransferase beta precursor (EC 2.6.1.57)
1335	Phytoene synthase (EC 2.5.1.32)
1336	Phytoene synthase (EC 2.5.1.32)
1337	Dihydroflavonol-4-reductase (EC 1.1.1.219)
1338	FIG00687727: hypothetical protein
1339	Cyclohexadienyl dehydrogenase (EC 1.3.1.12)(EC 1.3.1.43)
1340	Glucose-methanol-choline (GMC) oxidoreductase:NAD binding site
1341	Pyruvate kinase (EC 2.7.1.40)
1342	FIG00688388: hypothetical protein
1343	Sulfur carrier protein adenylyltransferase ThiF
1344	Beta-1,3-glucosyltransferase
1345	FIG00688206: hypothetical protein
1346	Pyridoxine 5'-phosphate synthase (EC 2.6.99.2)
1347	4-hydroxythreonine-4-phosphate dehydrogenase (EC 1.1.1.262)
1348	Acetylornithine deacetylase/Succinyl-diaminopimelate desuccinylase and related deacylases
1349	Orotidine 5'-phosphate decarboxylase (EC 4.1.1.23)
1350	Phosphoribosylanthranilate isomerase (EC 5.3.1.24)
1351	Translation initiation factor 3
1352	Threonyl-tRNA synthetase (EC 6.1.1.3)
1353	ADP-heptose--lipooligosaccharide heptosyltransferase II (EC 2.4.1.-)
1354	Ribokinase (EC 2.7.1.15)
1355	Nucleoside-diphosphate-sugar epimerases
1356	Outer membrane component of tripartite multidrug resistance system
1357	Membrane fusion component of tripartite multidrug resistance system
1358	Inner membrane component of tripartite multidrug resistance system
1359	Broad-specificity glycerol dehydrogenase (EC 1.1.99.22), subunit SldA
1360	Glycosyltransferase
1361	Deoxycytidine triphosphate deaminase (EC 3.5.4.13)
1362	FIG003033: Helicase domain protein
1363	Cytochrome c-type biogenesis protein DsbD, protein-disulfide reductase (EC 1.8.1.8)
1364	Gentisate 1,2-dioxygenase (EC 1.13.11.4)
1365	Transcriptional regulator, LysR family
1366	Septum formation protein Maf
1367	Translation initiation factor 1
1368	Histidinol dehydrogenase (EC 1.1.1.23)
1369	ATP phosphoribosyltransferase (EC 2.4.2.17)
1370	UDP-N-acetylglucosamine 1-carboxyvinyltransferase (EC 2.5.1.7)
1371	transcriptional regulator, Crp/Fnr family
1372	Putative membrane protein YeiH
1373	Glycerophosphoryl diester phosphodiesterase (EC 3.1.4.46)
1374	Putative phosphatase YfbT
1375	Nudix hydrolase family protein PA3470
1376	Chaperone protein HtpG
1377	Beta-lactamase class C and other penicillin binding proteins
1378	putative iron-regulated membrane protein
1379	Ferrichrome-iron receptor
1380	probable lipoprotein YPO2292
1381	benzoate MFS transporter BenK
1382	6-phosphofructokinase (EC 2.7.1.11), PF08013 family
1383	Fructokinase (EC 2.7.1.4)
1384	Sodium - Bile acid symporter
1385	FIG00688991: hypothetical protein
1386	Na+/H+ antiporter
1387	DNA repair exonuclease family protein YhaO
1388	Chromosome partition protein smc
1389	Oxidoreductase, short-chain dehydrogenase/reductase family (EC 1.1.1.-)
1390	Cobalt-zinc-cadmium resistance protein CzcA; Cation efflux system protein CusA
1391	tolB protein precursor, periplasmic protein involved in the tonb-independent uptake of group A colicins
1392	Vanillate O-demethylase oxygenase subunit (EC 1.14.13.82)
1393	Aspartate ammonia-lyase (EC 4.3.1.1)
1394	Mg(2+) transport ATPase protein C
1395	Replicative DNA helicase (EC 3.6.1.-)
1396	Glycolate dehydrogenase (EC 1.1.99.14), subunit GlcD
1397	two component system histidine kinase( EC:2.7.3.- )
1398	response regulator in two-component regulatory system with PhoQ
1399	ADP-heptose synthase (EC 2.7.-.-) / D-glycero-beta-D-manno-heptose 7-phosphate kinase
1400	Mannose-6-phosphate isomerase (EC 5.3.1.8)
1401	Lysophospholipase (EC 3.1.1.5)
1402	DNA polymerase I (EC 2.7.7.7)
1403	Dipeptide-binding ABC transporter, periplasmic substrate-binding component (TC 3.A.1.5.2)
1404	Phosphoribosylamine--glycine ligase (EC 6.3.4.13)
1405	Exodeoxyribonuclease VII large subunit (EC 3.1.11.6)
1406	Probable lipoprotein signal peptide
1407	Ribonuclease E (EC 3.1.26.12)
1408	N-acetylmuramoyl-L-alanine amidase (EC 3.5.1.28)
1409	2-isopropylmalate synthase (EC 2.3.3.13)
1410	Rod shape-determining protein MreB
1411	Rod shape-determining protein MreC
1412	Penicillin-binding protein 2 (PBP-2)
1413	Rod shape-determining protein RodA
1414	LysR family transcriptional regulator YeiE
1415	Glycyl-tRNA synthetase beta chain (EC 6.1.1.14)
1416	Glycyl-tRNA synthetase alpha chain (EC 6.1.1.14)
1417	5-nucleotidase SurE (EC 3.1.3.5)
1418	Ferredoxin reductase
1419	Aspartyl-tRNA synthetase (EC 6.1.1.12) @ Aspartyl-tRNA(Asn) synthetase (EC 6.1.1.23)
1420	Exodeoxyribonuclease III (EC 3.1.11.2)
1421	probable iron binding protein from the HesB_IscA_SufA family
1422	Deoxyguanosinetriphosphate triphosphohydrolase (EC 3.1.5.1)
1423	Arginyl-tRNA synthetase (EC 6.1.1.19)
1424	FIG00481789: hypothetical protein
1425	Segregation and condensation protein A
1426	Segregation and condensation protein B
1427	Twin-arginine translocation protein TatB
1428	Twin-arginine translocation protein TatC
1429	Seryl-tRNA synthetase (EC 6.1.1.11)
1430	D-Lactate dehydrogenase (EC 1.1.2.5)
1431	FIG00687883: hypothetical protein
1432	carboxypeptidase-related protein
1433	Ferredoxin--NADP(+) reductase (EC 1.18.1.2)
1434	Glutathione reductase (EC 1.8.1.7)
1435	FIG01210664: hypothetical protein
1436	Non-heme chloroperoxidase (EC 1.11.1.10)
1437	FIG00688074: hypothetical protein
1438	Alkylated DNA repair protein AlkB
1439	2-keto-3-deoxy-D-arabino-heptulosonate-7-phosphate synthase II (EC 2.5.1.54)
1440	Nicotinate phosphoribosyltransferase (EC 2.4.2.11)
1441	FIG00687303: hypothetical protein
1442	Glutamyl-tRNA(Gln) synthetase (EC 6.1.1.24)
1443	CDP-diacylglycerol--serine O-phosphatidyltransferase (EC 2.7.8.8)
1444	Phosphatidylserine decarboxylase (EC 4.1.1.65)
1445	Hydroxyacylglutathione hydrolase (EC 3.1.2.6)
1446	putative Cytochrome bd2, subunit II
1447	putative Cytochrome bd2, subunit I
1448	1-acyl-sn-glycerol-3-phosphate acyltransferase (EC 2.3.1.51)
1449	FIG00688004: hypothetical protein
1450	Cell division transporter, ATP-binding protein FtsE (TC 3.A.5.1.1)
1451	Sensory Transduction Protein Kinase
1452	Sensory box histidine kinase/response regulator
1453	ATP-dependent protease HslV (EC 3.4.25.-)
1454	ATP-dependent hsl protease ATP-binding subunit HslU
1455	Sulfur acceptor protein SufE for iron-sulfur cluster assembly
1456	Glucose dehydrogenase, PQQ-dependent (EC 1.1.5.2)
1457	LSU ribosomal protein L35p
1458	LSU ribosomal protein L20p
1459	Phenylalanyl-tRNA synthetase alpha chain (EC 6.1.1.20)
1460	Phenylalanyl-tRNA synthetase beta chain (EC 6.1.1.20)
1461	Lipid-A-disaccharide synthase (EC 2.4.1.182)
1462	Phosphoribosyl-AMP cyclohydrolase (EC 3.5.4.19)
1463	Folate-dependent protein for Fe/S cluster synthesis/repair in oxidative stress
1464	Adenylate cyclase (EC 4.6.1.1)
1465	Putative ABC transport system permease protein
1466	FIG00688519: hypothetical protein
1467	FIG138928: iron-regulated membrane protein
1468	Ferrichrome-iron receptor
1469	Ferrichrome-iron receptor
1470	Biotin synthase (EC 2.8.1.6)
1471	FIG00688056: hypothetical protein
1472	Metallopeptidase
1473	Malonyl CoA-acyl carrier protein transacylase (EC 2.3.1.39)
1474	3-oxoacyl-[acyl-carrier protein] reductase (EC 1.1.1.100)
1475	Acyl carrier protein
1476	3-oxoacyl-[acyl-carrier-protein] synthase, KASII (EC 2.3.1.179)
1477	FIG004453: protein YceG like
1478	FIG00688041: hypothetical protein
1479	Inositol-1-monophosphatase (EC 3.1.3.25)
1480	Fatty acid hydroxylase-like protein
1481	FIG00688020: hypothetical protein
1482	FIG00687882: hypothetical protein
1483	putative phosphohydrolases, Icc family
1484	FIG00687662: hypothetical protein
1485	8-amino-7-oxononanoate synthase (EC 2.3.1.47)
1486	Acyl carrier protein
1487	FIG00688741: hypothetical protein
1488	Glutamine synthetase type I (EC 6.3.1.2)
1489	Aspartate aminotransferase (EC 2.6.1.1)
1490	Trehalase (EC 3.2.1.28); Periplasmic trehalase precursor (EC 3.2.1.28)
1491	Putative membrane protein
1492	TldD protein, part of TldE/TldD proteolytic complex
1493	D-3-phosphoglycerate dehydrogenase (EC 1.1.1.95)
1494	HtrA protease/chaperone protein
1495	tRNA-specific adenosine-34 deaminase (EC 3.5.4.-)
1496	Ribosomal large subunit pseudouridine synthase B (EC 4.2.1.70)
1497	Cell division protein FtsK
1498	Ribosomal large subunit pseudouridine synthase C (EC 4.2.1.70)
1499	Alpha-L-Rha alpha-1,3-L-rhamnosyltransferase (EC 2.4.1.-)
1500	dTDP-4-dehydrorhamnose reductase (EC 1.1.1.133)
1501	dTDP-4-dehydrorhamnose 3,5-epimerase (EC 5.1.3.13)
1502	Glucose-1-phosphate thymidylyltransferase (EC 2.7.7.24)
1503	dTDP-glucose 4,6-dehydratase (EC 4.2.1.46)
1504	Multidrug and toxin extrusion (MATE) family efflux pump YdhE/NorM, homolog
1505	RND efflux system, outer membrane lipoprotein, NodT family
1506	Cobalt-zinc-cadmium resistance protein CzcA; Cation efflux system protein CusA
1507	Probable Co/Zn/Cd efflux system membrane fusion protein
1508	FIG00687897: hypothetical protein
1509	Coenzyme PQQ synthesis protein B
1510	Pyrroloquinoline-quinone synthase (EC 1.3.3.11)
1511	Coenzyme PQQ synthesis protein D
1512	Coenzyme PQQ synthesis protein E
1513	Protoporphyrinogen IX oxidase, novel form, HemJ (EC 1.3.-.-)
1514	Uroporphyrinogen III decarboxylase (EC 4.1.1.37)
1515	Septum formation protein Maf
1516	Serine--pyruvate aminotransferase (EC 2.6.1.51) / L-alanine:glyoxylate aminotransferase (EC 2.6.1.44)
1517	N-carbamoyl-L-amino acid hydrolase (EC 3.5.1.87)
1518	Electron transfer flavoprotein, alpha subunit
1519	Electron transfer flavoprotein, beta subunit
1520	Electron transfer flavoprotein-ubiquinone oxidoreductase (EC 1.5.5.1)
1521	tRNA (guanine46-N7-)-methyltransferase (EC 2.1.1.33)
1522	S-adenosylmethionine synthetase (EC 2.5.1.6)
1523	4-hydroxy-tetrahydrodipicolinate reductase (EC 1.17.1.8)
1524	Chaperone protein DnaJ
1525	Chaperone protein DnaK
1526	Heat shock protein GrpE
1527	DNA-binding response regulator ChvI
1528	Sensor histidine kinase ChvG (EC 2.7.3.-)
1529	Periplasmic thiol:disulfide oxidoreductase DsbB, required for DsbA reoxidation
1530	Alpha,alpha-trehalose-phosphate synthase [UDP-forming] (EC 2.4.1.15)
1531	Trehalose-6-phosphate phosphatase (EC 3.1.3.12)
1532	ABC transporter substrate binding protein
1533	Ribonucleotide reductase of class II (coenzyme B12-dependent) (EC 1.17.4.1)
1534	Bona fide RidA/YjgF/TdcF/RutC subgroup
1535	FIG110192: hypothetical protein
1536	probable aminopeptidase
1537	Uncharacterized iron-regulated membrane protein; Iron-uptake factor PiuB
1538	Cytochrome oxidase biogenesis protein Sco1/SenC/PrrC, putative copper metallochaperone
1539	Adenosylhomocysteinase (EC 3.3.1.1)
1540	Zinc transport protein ZntB
1541	Transcriptional regulator, LysR family
1542	Rhodanese domain protein UPF0176, cyanobacterial/alphaproteobacterial subgroup
1543	Ferrichrome-iron receptor
1544	FOG: TPR repeat, SEL1 subfamily
1545	Endonuclease
1546	prolyl oligopeptidase family protein
1547	probable oxidoreductase/Short-chain dehydrogenase
1548	Spermidine synthase (EC 2.5.1.16)
1549	S-adenosylmethionine decarboxylase proenzyme (EC 4.1.1.50), prokaryotic class 1B
1550	Fructose-bisphosphate aldolase class II (EC 4.1.2.13)
1551	D-galactonate regulator, IclR family
1552	FIG00688175: hypothetical protein
1553	Tyrosine recombinase XerC
1554	Helicase PriA essential for oriC/DnaA-independent DNA replication
1555	Protease II (EC 3.4.21.83)
1556	Glucans biosynthesis glucosyltransferase H (EC 2.4.1.-)
1557	Glucans biosynthesis protein G precursor
1558	Multiple polyol-specific dehydrogenase (EC 1.1.1.-)
1559	HtrA protease/chaperone protein
1560	OpgC protein
1561	Scaffold protein for [4Fe-4S] cluster assembly ApbC, MRP-like
1562	Ferrichrome-iron receptor
1563	1-acyl-sn-glycerol-3-phosphate acyltransferase (EC 2.3.1.51)
1564	Tryptophan synthase alpha chain (EC 4.2.1.20)
1565	Tryptophan synthase beta chain (EC 4.2.1.20)
1566	Magnesium and cobalt transport protein CorA
1567	Transcription termination factor Rho
1568	Methylated-DNA--protein-cysteine methyltransferase (EC 2.1.1.63)
1569	GTPase and tRNA-U34 5-formylation enzyme TrmE
1570	tRNA uridine 5-carboxymethylaminomethyl modification enzyme GidA
1571	rRNA small subunit 7-methylguanosine (m7G) methyltransferase GidB
1572	Chromosome (plasmid) partitioning protein ParA
1573	Chromosome (plasmid) partitioning protein ParB
1574	Pyrroline-5-carboxylate reductase (EC 1.5.1.2)
1575	FIG00687307: hypothetical protein
1576	FIG018229: hypothetical protein
1577	ADP-L-glycero-D-manno-heptose-6-epimerase (EC 5.1.3.20)
1578	Prolipoprotein diacylglyceryl transferase (EC 2.4.99.-)
1579	COG1496: Uncharacterized conserved protein
1580	Glucosamine-6-phosphate deaminase [isomerizing], alternative (EC 3.5.99.6)
1581	Probable lipoprotein
1582	Probable lipoprotein
1583	Phosphonate ABC transporter phosphate-binding periplasmic component (TC 3.A.1.9.1)
1584	Ribose-phosphate pyrophosphokinase (EC 2.7.6.1)
1585	LSU ribosomal protein L25p
1586	Peptidyl-tRNA hydrolase (EC 3.1.1.29)
1587	GTP-binding and nucleic acid-binding protein YchF
1588	Glycerate kinase (EC 2.7.1.31)
1589	Gamma-glutamyl phosphate reductase (EC 1.2.1.41)
1590	Nicotinate-nucleotide adenylyltransferase (EC 2.7.7.18)
1591	LSU m3Psi1915 methyltransferase RlmH
1592	FIG00688280: hypothetical protein
1593	Hypothetical metal-binding enzyme, YcbL homolog
1594	Endoribonuclease L-PSP
1595	Glutamate 5-kinase (EC 2.7.2.11) / RNA-binding C-terminal domain PUA
1596	GTP-binding protein Obg
1597	LSU ribosomal protein L27p
1598	LSU ribosomal protein L21p
1599	Alkylphosphonate utilization operon protein PhnA
1600	Twin-arginine translocation pathway signal sequence domain protein
1601	Guanine deaminase (EC 3.5.4.3)
1602	FIG00687482: hypothetical protein
1603	Transcriptional regulator
1604	macromolecule metabolism; macromolecule degradation; degradation of proteins, peptides, glycopeptides
1605	Integration host factor beta subunit
1606	Transcriptional regulator, LysR family
1607	Thioredoxin reductase (EC 1.8.1.9)
1608	Dolichol-phosphate mannosyltransferase (EC 2.4.1.83) homolog
1609	FIG00688031: hypothetical protein
1610	Prolyl endopeptidase (EC 3.4.21.26)
1611	SSU ribosomal protein S21p
1612	Peptide deformylase (EC 3.5.1.88)
1613	DNA-binding response regulator PetR
1614	Osmolarity sensor protein EnvZ (EC 2.7.3.-)
1615	Outer membrane lipoprotein OmlA
1616	Phosphate:acyl-ACP acyltransferase PlsX
1617	3-oxoacyl-[acyl-carrier-protein] synthase, KASIII (EC 2.3.1.180)
1618	Integration host factor alpha subunit
1619	Transcriptional regulator, MerR family
1620	COG0628: Predicted permease
1621	NUDIX hydrolase, associated with Thiamin pyrophosphokinase
1622	Translation elongation factor G
1623	D-xylose transport ATP-binding protein XylG
1624	Ribose ABC transport system, permease protein RbsC (TC 3.A.1.2.1)
1625	Transglycosylase-associated protein
1626	Phosphoenolpyruvate carboxylase (EC 4.1.1.31); divergent?
1627	Iron-sulfur cluster regulator IscR
1628	Iron-sulfur cluster assembly protein SufB
1629	Iron-sulfur cluster assembly ATPase protein SufC
1630	Iron-sulfur cluster assembly protein SufD
1631	Cysteine desulfurase (EC 2.8.1.7), SufS subfamily
1632	PaaD-like protein (DUF59) involved in Fe-S cluster assembly
1633	ATP-dependent RNA helicase Atu1833
1634	FIG00688228: hypothetical protein
1635	NAD(P)HX epimerase / NAD(P)HX dehydratase
1636	Cell division trigger factor (EC 5.2.1.8)
1637	ATP-dependent Clp protease proteolytic subunit (EC 3.4.21.92)
1638	ATP-dependent Clp protease ATP-binding subunit ClpX
1639	ATP-dependent protease La (EC 3.4.21.53) Type I
1640	DNA-binding protein HU-beta
1641	Pantothenate kinase type III, CoaX-like (EC 2.7.1.33)
1642	Metallo-beta-lactamase family protein, RNA-specific
1643	Prolyl-tRNA synthetase (EC 6.1.1.15), bacterial type
1644	Lipoprotein releasing system transmembrane protein LolC
1645	Lipoprotein releasing system ATP-binding protein LolD
1646	DNA polymerase III alpha subunit (EC 2.7.7.7)
1647	SSU ribosomal protein S2p (SAe)
1648	Translation elongation factor Ts
1649	DNA recombination and repair protein RecO
1650	Topoisomerase IV subunit A (EC 5.99.1.-)
1651	Arginine-tRNA-protein transferase (EC 2.3.2.8)
1652	Cardiolipin synthetase (EC 2.7.8.-)
1653	Hypothetical membrane-spanning protein
1654	FIG00687366: hypothetical protein
1655	Cystathionine beta-lyase (EC 4.4.1.8)
1656	MG(2+) CHELATASE FAMILY PROTEIN / ComM-related protein
1657	D-3-phosphoglycerate dehydrogenase (EC 1.1.1.95)
1658	Inositol-1-monophosphatase (EC 3.1.3.25)
1659	3-deoxy-manno-octulosonate cytidylyltransferase (EC 2.7.7.38)
1660	Prephenate dehydratase (EC 4.2.1.51)
1661	4-hydroxy-tetrahydrodipicolinate synthase (EC 4.3.3.7)
1662	tmRNA-binding protein SmpB
1663	Cold shock protein CspC
1664	Type I secretion system, outer membrane component LapE
1665	diguanylate cyclase/phosphodiesterase (GGDEF & EAL domains) with PAS/PAC sensor(s)
1666	ATP-dependent DNA helicase RecG (EC 3.6.1.-)
1667	Transcription-repair coupling factor
1668	3-oxoacyl-[acyl-carrier protein] reductase (EC 1.1.1.100)
1669	Aromatic-L-amino-acid decarboxylase (EC 4.1.1.28)
1670	Aerobic cobaltochelatase CobT subunit (EC 6.6.1.2)
1671	Aerobic cobaltochelatase CobS subunit (EC 6.6.1.2)
1672	FIG003437: hypothetical with DnaJ-like domain
1673	Octanoate-[acyl-carrier-protein]-protein-N-octanoyltransferase
1674	UTP--glucose-1-phosphate uridylyltransferase (EC 2.7.7.9)
1675	Phosphomannomutase (EC 5.4.2.8)
1676	Competence protein F homolog, phosphoribosyltransferase domain; protein YhgH required for utilization of DNA as sole source of carbon and energy
1677	FIG00688383: hypothetical protein
1678	3-demethylubiquinone-9 3-methyltransferase (EC 2.1.1.64)
1679	Aspartokinase (EC 2.7.2.4)
1680	Enoyl-[acyl-carrier-protein] reductase [FMN] (EC 1.3.1.9)
1681	1-hydroxy-2-methyl-2-(E)-butenyl 4-diphosphate synthase (EC 1.17.7.1)
1682	Histidyl-tRNA synthetase (EC 6.1.1.21)
1683	Peptide chain release factor 1
1684	FIG00688028: hypothetical protein
1685	Protein-N(5)-glutamine methyltransferase PrmC, methylates polypeptide chain release factors RF1 and RF2
1686	FIG00689276: hypothetical protein
1687	FIG00688991: hypothetical protein
1688	Phosphate acetyltransferase (EC 2.3.1.8)
1689	L-lactate dehydrogenase (EC 1.1.2.3)
1690	D-galactonate transporter
1691	AP endonuclease, family protein 2
1692	Nitrate/nitrite transporter
1693	Nucleoside-diphosphate-sugar epimerases
1694	Phytochrome, two-component sensor histidine kinase (EC 2.7.3.-)
1695	Biotin synthase related domain containing protein
1696	Domain often clustered or fused with uracil-DNA glycosylase / Uracil-DNA glycosylase, putative family 6
1697	Alpha-glucosidase (EC 3.2.1.20)
1698	Various polyols ABC transporter, periplasmic substrate-binding protein
1699	Signal recognition particle, subunit Ffh SRP54 (TC 3.A.5.1.1)
1700	SSU ribosomal protein S16p
1701	16S rRNA processing protein RimM
1702	tRNA (Guanine37-N1) -methyltransferase (EC 2.1.1.31)
1703	LSU ribosomal protein L19p
1704	3-isopropylmalate dehydratase large subunit (EC 4.2.1.33)
1705	3-isopropylmalate dehydratase small subunit (EC 4.2.1.33)
1706	3-isopropylmalate dehydrogenase (EC 1.1.1.85)
1707	Aspartate aminotransferase (EC 2.6.1.1)
1708	Aspartate aminotransferase (EC 2.6.1.1)
1709	Oligoendopeptidase F (EC 3.4.24.-)
1710	Thiol-disulfide isomerase
1711	ATP:Cob(I)alamin adenosyltransferase (EC 2.5.1.17)
1712	oligopeptide transporter
1713	FIG01225103: hypothetical protein
1714	4-hydroxy-3-methylbut-2-enyl diphosphate reductase (EC 1.17.1.2)
1715	Homoserine kinase (EC 2.7.1.39)
1716	Ribonuclease HI (EC 3.1.26.4)
1717	MFS general substrate transporter
1718	Protein secretion chaperonin CsaA
1719	Xanthine-guanine phosphoribosyltransferase (EC 2.4.2.22)
1720	Nicotinamidase (EC 3.5.1.19)
1721	Putative HlyD-family protein
1722	FIG00689946: hypothetical protein
1723	Hypothetical membrane-spanning protein
1724	DNA ligase (EC 6.5.1.2)
1725	DNA repair protein RecN
1726	Hypothetical lipoprotein
1727	UDP-3-O-[3-hydroxymyristoyl] N-acetylglucosamine deacetylase (EC 3.5.1.108)
1728	Cell division protein FtsZ (EC 3.4.24.-)
1729	Cell division protein FtsA
1730	Cell division protein FtsQ
1731	D-alanine--D-alanine ligase (EC 6.3.2.4)
1732	UDP-N-acetylenolpyruvoylglucosamine reductase (EC 1.1.1.158)
1733	UDP-N-acetylmuramate--alanine ligase (EC 6.3.2.8)
1734	UDP-N-acetylglucosamine--N-acetylmuramyl-(pentapeptide) pyrophosphoryl-undecaprenol N-acetylglucosamine transferase (EC 2.4.1.227)
1735	Cell division protein FtsW
1736	UDP-N-acetylmuramoylalanine--D-glutamate ligase (EC 6.3.2.9)
1737	Phospho-N-acetylmuramoyl-pentapeptide-transferase (EC 2.7.8.13)
1738	UDP-N-acetylmuramoylalanyl-D-glutamyl-2,6-diaminopimelate--D-alanyl-D-alanine ligase (EC 6.3.2.10)
1739	UDP-N-acetylmuramoylalanyl-D-glutamate--2,6-diaminopimelate ligase (EC 6.3.2.13)
1740	Cell division protein FtsI [Peptidoglycan synthetase] (EC 2.4.1.129)
1741	Cell division protein FtsL
1742	rRNA small subunit methyltransferase H
1743	Cell division protein MraZ
1744	FIG00543870: hypothetical protein
1745	FIG00688616: hypothetical protein
1746	Glucose-6-phosphate 1-dehydrogenase (EC 1.1.1.49)
1747	FIG00688361: hypothetical protein
1748	FIG00900393: hypothetical protein
1749	transcriptional regulator
1750	Adenine-specific methyltransferase (EC 2.1.1.72)
1751	FIG00793325: hypothetical protein
1752	Plasmid replication initiator protein
1753	Glycosidases
1754	Type IV secretory pathway, protease TraF
1755	Membrane-bound lytic murein transglycosylase C precursor (EC 3.2.1.-)
1756	Type IV secretory pathway, VirD2 components (relaxase)
1757	Peroxiredoxin
1758	3-oxoacyl-[acyl-carrier protein] reductase (EC 1.1.1.100)
1759	FIG00985911: hypothetical protein
1760	Enoyl-CoA hydratase (EC 4.2.1.17)
1761	Hydrolase, alpha/beta fold family protein, At1g52510/AT4G12830 homolog, group3
1762	Transcriptional regulator, LysR family
1763	Glutathione S-transferase (EC 2.5.1.18)
1764	transcriptional regulator
1765	Type IV secretion system protein VirD4
1766	CopG domain-containing protein
1767	Conjugative transfer protein TrbB
1768	Conjugative transfer protein TrbC
1769	Conjugative transfer protein TrbD
1770	Conjugative transfer protein TrbE
1771	Conjugative transfer protein TrbJ
1772	Conjugative transfer protein TrbL
1773	Conjugative transfer protein TrbF
1774	Conjugative transfer protein TrbG
1775	Conjugative transfer protein TrbI
1776	Mobile element protein
1777	Mobile element protein
1778	Type I restriction-modification system, DNA-methyltransferase subunit M (EC 2.1.1.72)
1779	Type I restriction-modification system, specificity subunit S (EC 3.1.21.3)
1780	Type I restriction-modification system, restriction subunit R (EC 3.1.21.3)
1781	FIG00900393: hypothetical protein
1782	FIG036446: hypothetical protein
1783	Bipolar DNA helicase HerA
1784	DNA polymerase III epsilon subunit (EC 2.7.7.7)
1785	Adenine-specific methyltransferase (EC 2.1.1.72)
1786	Predicted transcriptional regulators
1787	FIG00793325: hypothetical protein
1788	Plasmid replication initiator protein
1789	Glycosidases
1790	Type IV secretory pathway, protease TraF
1791	Mlr9743 protein
1792	Membrane-bound lytic murein transglycosylase C precursor (EC 3.2.1.-)
1793	Type IV secretory pathway, VirD2 components (relaxase)
1794	FIG01203377: hypothetical protein
1795	Type IV secretion system protein VirD4
1796	CopG domain-containing protein
1797	Oxidoreductase
1798	Conjugative transfer protein TrbB
1799	Conjugative transfer protein TrbC
1800	Conjugative transfer protein TrbD
1801	Conjugative transfer protein TrbE
1802	Conjugative transfer protein TrbJ
1803	Conjugative transfer protein TrbL
1804	Conjugative transfer protein TrbF
1805	Conjugative transfer protein TrbG
1806	Conjugative transfer protein TrbI
1807	LysR family transcriptional regulator STM3121
1808	Acetolactate synthase large subunit (EC 2.2.1.6)
1809	3-oxoacyl-[acyl-carrier protein] reductase (EC 1.1.1.100)
1810	Transcriptional regulator, LysR family
1811	HigB toxin protein
1812	HigA protein (antitoxin to HigB)
1813	16 kDa heat shock protein A
1814	Mobile element protein
1815	Mobile element protein
1816	Mobile element protein
1817	Mobile element protein
1818	Mobile element protein
1819	Mobile element protein
1820	Mobile element protein
1821	Mobile element protein
1822	Mobile element protein
1823	Plasmid replication protein RepA
1824	Nitrate/nitrite transporter
1825	Nitrite reductase [NAD(P)H] large subunit (EC 1.7.1.4)
1826	Assimilatory nitrate reductase large subunit (EC:1.7.99.4)
1827	Response regulator NasT
1828	Nitrate ABC transporter, nitrate-binding protein
1829	Mobile element protein
1830	Aldehyde dehydrogenase (EC 1.2.1.3)
1831	DNA integration/recombination/invertion protein
1832	Type I secretion system ATPase, LssB family LapB
1833	DNA polymerase-like protein PA0670
1834	FIG01224389: hypothetical protein
1835	Para-aminobenzoate synthase, aminase component (EC 2.6.1.85)
1836	Aminodeoxychorismate lyase (EC 4.1.3.38)
1837	Cardiolipin synthetase (EC 2.7.8.-)
1838	Cytochrome O ubiquinol oxidase subunit II (EC 1.10.3.-)
1839	Cytochrome O ubiquinol oxidase subunit I (EC 1.10.3.-)
1840	Cytochrome O ubiquinol oxidase subunit III (EC 1.10.3.-)
1841	Cytochrome O ubiquinol oxidase subunit IV (EC 1.10.3.-)
1842	putative oxidoreductase protein
1843	NAD(FAD)-utilizing dehydrogenase, sll0175 homolog
1844	Peptidase
1845	Cobalt-zinc-cadmium resistance protein CzcD
1846	Cobalt-zinc-cadmium resistance protein
1847	Chloride channel protein
1848	Glucoamylase (EC 3.2.1.3)
1849	Carbohydrate-selective porin OprB
1850	Outer membrane receptor proteins, mostly Fe transport
1851	Alpha-ribazole-5'-phosphate phosphatase (EC 3.1.3.73)
1852	Cobyrinic acid A,C-diamide synthase
1853	CobN component of cobalt chelatase involved in B12 biosynthesis
1854	CobW GTPase involved in cobalt insertion for B12 biosynthesis
1855	L-arabinose-binding periplasmic protein precursor AraF (TC 3.A.1.2.2)
1856	L-arabinose transport ATP-binding protein AraG (TC 3.A.1.2.2)
1857	L-arabinose transport system permease protein (TC 3.A.1.2.2)
1858	Similarity with glutathionylspermidine synthase (EC 6.3.1.8), group 1
1859	Peptidyl-prolyl cis-trans isomerase (EC 5.2.1.8)
1860	DNA polymerase III alpha subunit (EC 2.7.7.7)
1861	DNA polymerase-like protein PA0670
1862	Ferrichrome-iron receptor
1863	PDZ domain family protein
1864	Proline dehydrogenase (EC 1.5.99.8) (Proline oxidase) / Delta-1-pyrroline-5-carboxylate dehydrogenase (EC 1.5.1.12)
1865	Aminomethyltransferase (glycine cleavage system T protein) (EC 2.1.2.10)
1866	Glycine cleavage system H protein
1867	Glycine dehydrogenase [decarboxylating] (glycine cleavage system P protein) (EC 1.4.4.2)
1868	tRNA proofreading protein STM4549
1869	FIG00688523: hypothetical protein
1870	DNA-3-methyladenine glycosylase II (EC 3.2.2.21)
1871	FIG00689409: hypothetical protein
1872	Putative esterase/lipase
1873	Chloride channel protein
1874	ATP synthase F0 sector subunit a
1875	ATP synthase F0 sector subunit c
1876	ATP synthase B' chain (EC 3.6.3.14)
1877	ATP synthase F0 sector subunit b
1878	Dolichol-phosphate mannosyltransferase
1879	FIG00687483: hypothetical protein
1880	Creatinine amidohydrolase (EC 3.5.2.10)
1881	FIG00688539: hypothetical protein
1882	surface antigen gene
1883	L-lactate dehydrogenase (EC 1.1.2.3)
1884	Nitrilase (EC 3.5.5.7)
1885	L-fuco-beta-pyranose dehydrogenase (EC 1.1.1.122)
1886	Oxygen-insensitive NADPH nitroreductase (EC 1.-.-.-)
1887	Adenine phosphoribosyltransferase (EC 2.4.2.7)
1888	Cys-tRNA(Pro) deacylase YbaK
1889	Permease of the drug/metabolite transporter (DMT) superfamily
1890	N-formylglutamate deformylase (EC 3.5.1.68)
1891	Malate:quinone oxidoreductase (EC 1.1.5.4)
1892	ABC transporter ATP-binding protein uup
1893	Nucleoside diphosphate kinase (EC 2.7.4.6)
1894	Permease of the drug/metabolite transporter (DMT) superfamily
1895	Major myo-inositol transporter IolT
1896	RfbJ protein
1897	Phosphoribosylglycinamide formyltransferase (EC 2.1.2.2)
1898	Phosphoribosylformylglycinamidine cyclo-ligase (EC 6.3.3.1)
1899	Polyphosphate kinase (EC 2.7.4.1)
1900	Exopolyphosphatase (EC 3.6.1.11)
1901	CDP-diacylglycerol pyrophosphatase (EC 3.6.1.26)
1902	Ribose ABC transport system, ATP-binding protein RbsA (TC 3.A.1.2.1)
1903	Ribose operon repressor
1904	Putative Holliday junction resolvase YqgF
1905	Aspartyl-tRNA(Asn) amidotransferase subunit C (EC 6.3.5.6) @ Glutamyl-tRNA(Gln) amidotransferase subunit C (EC 6.3.5.7)
1906	Aspartyl-tRNA(Asn) amidotransferase subunit A (EC 6.3.5.6) @ Glutamyl-tRNA(Gln) amidotransferase subunit A (EC 6.3.5.7)
1907	Aspartyl-tRNA(Asn) amidotransferase subunit B (EC 6.3.5.6) @ Glutamyl-tRNA(Gln) amidotransferase subunit B (EC 6.3.5.7)
1908	Signal peptidase I (EC 3.4.21.89)
1909	Twitching motility protein PilT
1910	Conjugal transfer protein TraA
1911	Conjugal transfer protein TraA
1912	Twitching motility protein PilT
1913	DotG
1914	A/G-specific adenine glycosylase (EC 3.2.2.-)
1915	Deoxyribodipyrimidine photolyase (EC 4.1.99.3)
1916	Diaminohydroxyphosphoribosylaminopyrimidine deaminase (EC 3.5.4.26) / 5-amino-6-(5-phosphoribosylamino)uracil reductase (EC 1.1.1.193)
1917	Riboflavin synthase eubacterial/eukaryotic (EC 2.5.1.9)
1918	3,4-dihydroxy-2-butanone 4-phosphate synthase (EC 4.1.99.12) / GTP cyclohydrolase II (EC 3.5.4.25)
1919	6,7-dimethyl-8-ribityllumazine synthase (EC 2.5.1.78)
1920	Hopanoid-associated RND transporter, HpnN
1921	Serine acetyltransferase (EC 2.3.1.30)
1922	2-octaprenyl-6-methoxyphenol hydroxylase (EC 1.14.13.-); 2-octaprenyl-3-methyl-6-methoxy-1,4-benzoquinol hydroxylase (EC 1.14.13.-)
1923	Nitrogen regulatory protein P-II
1924	Ammonium transporter
1925	FIG00687971: hypothetical protein
1926	Transaldolase (EC 2.2.1.2)
1927	Fructokinase (EC 2.7.1.4)
1928	Inosine-uridine preferring nucleoside hydrolase (EC 3.2.2.1)
1929	23S rRNA (guanosine-2'-O-) -methyltransferase rlmB (EC 2.1.1.-)
1930	Bifunctional protein: zinc-containing alcohol dehydrogenase; quinone oxidoreductase ( NADPH:quinone reductase) (EC 1.1.1.-); Similar to arginate lyase
1931	Phosphoenolpyruvate-protein phosphotransferase of PTS system (EC 2.7.3.9)
1932	PTS system permease (IIAMan), nitrogen regulatory IIA protein
1933	ATP-binding protein ManX
1934	DNA polymerase-like protein PA0670
1935	VapB protein (antitoxin to VapC)
1936	Membrane-associated protein containing RNA-binding TRAM domain and ribonuclease PIN-domain, YacL B.subtilis ortholog
1937	FIG00688361: hypothetical protein
1938	ATP-dependent DNA helicase UvrD/PcrA
1939	Mobile element protein
1940	FIG00688361: hypothetical protein
1941	YoeB toxin protein
1942	FIG00342468: hypothetical protein
1943	conjugal transfer protein, TraD
1944	Death on curing protein, Doc toxin
1945	Mobile element protein
1946	Mobile element protein
1947	Mobile element protein
1948	C-5 cytosine-specific DNA methylase
1949	Retron-type RNA-directed DNA polymerase (EC 2.7.7.49)
1950	Antirestriction protein
1951	ATP-dependent DNA helicase UvrD/PcrA
1952	Replicative DNA helicase (EC 3.6.1.-)
1953	Beta-galactosidase (EC 3.2.1.23)
1954	Lactose permease
1955	Chloramphenicol acetyltransferase (EC 2.3.1.28)
1956	FIG00986851: hypothetical protein
1957	Mobile element protein
1958	WGR domain protein
1959	Mobile element protein
1960	Single-stranded DNA-binding protein
1961	Mobile element protein
1962	glycosyl transferase, family 25
1963	UDP-galactopyranose mutase (EC 5.4.99.9)
1964	Mobile element protein
1965	Flagellin protein FlaA
1966	Flagellar hook-basal body complex protein FliE
1967	Flagellar biosynthesis protein FliQ
1968	Flagellar biosynthesis protein FliR
1969	Flagellar biosynthesis protein FlhB
1970	Single-stranded DNA-binding protein
1971	Mobile element protein
1972	Mobile element protein
1973	Resolvase, N-terminal domain
1974	protein of unknown function DUF417
1975	NAD synthetase (EC 6.3.1.5) / Glutamine amidotransferase chain of NAD synthetase
1976	FIG00688665: hypothetical protein
1977	5-formyltetrahydrofolate cyclo-ligase (EC 6.3.3.2)
1978	Mobile element protein
1979	Chromosome (plasmid) partitioning protein ParA
1980	Hypothetical membrane protein
1981	Hypothetical membrane protein
1982	Phage major capsid protein
1983	COG3740: Phage head maturation protease
1984	Phage major capsid protein
1985	COG3740: Phage head maturation protease
1986	IncF plasmid conjugative transfer surface exclusion protein TraT
1987	IncF plasmid conjugative transfer surface exclusion protein TraT
1988	DNA polymerase III alpha subunit (EC 2.7.7.7)
1989	Phage terminase, large subunit
1990	Phage terminase, large subunit

## Sheet: ADar
1	D-galactonate transporter
2	AP endonuclease, family protein 2
3	Nitrate/nitrite transporter
4	Nucleoside-diphosphate-sugar epimerases
5	Phytochrome, two-component sensor histidine kinase (EC 2.7.3.-)
6	Biotin synthase related domain containing protein
7	Domain often clustered or fused with uracil-DNA glycosylase / Uracil-DNA glycosylase, putative family 6
8	Alpha-glucosidase (EC 3.2.1.20)
9	Various polyols ABC transporter, periplasmic substrate-binding protein
10	Signal recognition particle, subunit Ffh SRP54 (TC 3.A.5.1.1)
11	SSU ribosomal protein S16p
12	16S rRNA processing protein RimM
13	tRNA (Guanine37-N1) -methyltransferase (EC 2.1.1.31)
14	LSU ribosomal protein L19p
15	3-isopropylmalate dehydratase large subunit (EC 4.2.1.33)
16	3-isopropylmalate dehydratase small subunit (EC 4.2.1.33)
17	3-isopropylmalate dehydrogenase (EC 1.1.1.85)
18	Aspartate aminotransferase (EC 2.6.1.1)
19	Aspartate aminotransferase (EC 2.6.1.1)
20	Oligoendopeptidase F (EC 3.4.24.-)
21	Thiol-disulfide isomerase
22	ATP:Cob(I)alamin adenosyltransferase (EC 2.5.1.17)
23	oligopeptide transporter
24	FIG01225103: hypothetical protein
25	4-hydroxy-3-methylbut-2-enyl diphosphate reductase (EC 1.17.1.2)
26	Homoserine kinase (EC 2.7.1.39)
27	Ribonuclease HI (EC 3.1.26.4)
28	MFS general substrate transporter
29	Xanthine-guanine phosphoribosyltransferase (EC 2.4.2.22)
30	Nicotinamidase (EC 3.5.1.19)
31	Putative HlyD-family protein
32	Hypothetical membrane-spanning protein
33	DNA ligase (EC 6.5.1.2)
34	DNA repair protein RecN
35	Hypothetical lipoprotein
36	UDP-3-O-[3-hydroxymyristoyl] N-acetylglucosamine deacetylase (EC 3.5.1.108)
37	Cell division protein FtsZ (EC 3.4.24.-)
38	Cell division protein FtsA
39	Cell division protein FtsQ
40	D-alanine--D-alanine ligase (EC 6.3.2.4)
41	UDP-N-acetylenolpyruvoylglucosamine reductase (EC 1.1.1.158)
42	UDP-N-acetylmuramate--alanine ligase (EC 6.3.2.8)
43	UDP-N-acetylglucosamine--N-acetylmuramyl-(pentapeptide) pyrophosphoryl-undecaprenol N-acetylglucosamine transferase (EC 2.4.1.227)
44	Cell division protein FtsW
45	UDP-N-acetylmuramoylalanine--D-glutamate ligase (EC 6.3.2.9)
46	Phospho-N-acetylmuramoyl-pentapeptide-transferase (EC 2.7.8.13)
47	UDP-N-acetylmuramoylalanyl-D-glutamyl-2,6-diaminopimelate--D-alanyl-D-alanine ligase (EC 6.3.2.10)
48	UDP-N-acetylmuramoylalanyl-D-glutamate--2,6-diaminopimelate ligase (EC 6.3.2.13)
49	Cell division protein FtsI [Peptidoglycan synthetase] (EC 2.4.1.129)
50	Cell division protein FtsL
51	rRNA small subunit methyltransferase H
52	Cell division protein MraZ
53	FIG00543870: hypothetical protein
54	FIG00688616: hypothetical protein
55	Glucose-6-phosphate 1-dehydrogenase (EC 1.1.1.49)
56	FIG00688361: hypothetical protein
57	Periplasmic phosphoanhydride phosphohydrolase
58	Glutamate 5-kinase (EC 2.7.2.11) / RNA-binding C-terminal domain PUA
59	GTP-binding protein Obg
60	LSU ribosomal protein L27p
61	LSU ribosomal protein L21p
62	Alkylphosphonate utilization operon protein PhnA
63	Twin-arginine translocation pathway signal sequence domain protein
64	Guanine deaminase (EC 3.5.4.3)
65	FIG00687482: hypothetical protein
66	Transcriptional regulator
67	macromolecule metabolism; macromolecule degradation; degradation of proteins, peptides, glycopeptides
68	Integration host factor beta subunit
69	Transcriptional regulator, LysR family
70	Thioredoxin reductase (EC 1.8.1.9)
71	Dolichol-phosphate mannosyltransferase (EC 2.4.1.83) homolog
72	FIG00688031: hypothetical protein
73	Prolyl endopeptidase (EC 3.4.21.26)
74	SSU ribosomal protein S21p
75	Peptide deformylase (EC 3.5.1.88)
76	DNA-binding response regulator PetR
77	Osmolarity sensor protein EnvZ (EC 2.7.3.-)
78	Outer membrane lipoprotein OmlA
79	Phosphate:acyl-ACP acyltransferase PlsX
80	3-oxoacyl-[acyl-carrier-protein] synthase, KASIII (EC 2.3.1.180)
81	Integration host factor alpha subunit
82	Transcriptional regulator, MerR family
83	COG0628: Predicted permease
84	NUDIX hydrolase, associated with Thiamin pyrophosphokinase
85	Translation elongation factor G
86	Ribose ABC transport system, permease protein RbsC (TC 3.A.1.2.1)
87	Transglycosylase-associated protein
88	Phosphoenolpyruvate carboxylase (EC 4.1.1.31); divergent?
89	FIG00687899: hypothetical protein
90	Iron-sulfur cluster regulator IscR
91	Iron-sulfur cluster assembly protein SufB
92	Iron-sulfur cluster assembly ATPase protein SufC
93	Iron-sulfur cluster assembly protein SufD
94	Cysteine desulfurase (EC 2.8.1.7), SufS subfamily
95	PaaD-like protein (DUF59) involved in Fe-S cluster assembly
96	ATP-dependent RNA helicase Atu1833
97	FIG00688228: hypothetical protein
98	NAD(P)HX epimerase / NAD(P)HX dehydratase
99	Cell division trigger factor (EC 5.2.1.8)
100	ATP-dependent Clp protease proteolytic subunit (EC 3.4.21.92)
101	ATP-dependent Clp protease ATP-binding subunit ClpX
102	ATP-dependent protease La (EC 3.4.21.53) Type I
103	DNA-binding protein HU-beta
104	Pantothenate kinase type III, CoaX-like (EC 2.7.1.33)
105	Metallo-beta-lactamase family protein, RNA-specific
106	Prolyl-tRNA synthetase (EC 6.1.1.15), bacterial type
107	Lipoprotein releasing system transmembrane protein LolC
108	Lipoprotein releasing system ATP-binding protein LolD
109	DNA polymerase III alpha subunit (EC 2.7.7.7)
110	SSU ribosomal protein S2p (SAe)
111	Translation elongation factor Ts
112	DNA recombination and repair protein RecO
113	Topoisomerase IV subunit A (EC 5.99.1.-)
114	Arginine-tRNA-protein transferase (EC 2.3.2.8)
115	Cardiolipin synthetase (EC 2.7.8.-)
116	Hypothetical membrane-spanning protein
117	FIG00687366: hypothetical protein
118	Thiosulfate sulfurtransferase (EC 2.8.1.1)
119	Cystathionine beta-lyase (EC 4.4.1.8)
120	MG(2+) CHELATASE FAMILY PROTEIN / ComM-related protein
121	D-3-phosphoglycerate dehydrogenase (EC 1.1.1.95)
122	Inositol-1-monophosphatase (EC 3.1.3.25)
123	3-deoxy-manno-octulosonate cytidylyltransferase (EC 2.7.7.38)
124	Prephenate dehydratase (EC 4.2.1.51)
125	4-hydroxy-tetrahydrodipicolinate synthase (EC 4.3.3.7)
126	tmRNA-binding protein SmpB
127	Cold shock protein CspC
128	Type I secretion system, outer membrane component LapE
129	diguanylate cyclase/phosphodiesterase (GGDEF & EAL domains) with PAS/PAC sensor(s)
130	ATP-dependent DNA helicase RecG (EC 3.6.1.-)
131	Transcription-repair coupling factor
132	3-oxoacyl-[acyl-carrier protein] reductase (EC 1.1.1.100)
133	Aromatic-L-amino-acid decarboxylase (EC 4.1.1.28)
134	Aerobic cobaltochelatase CobT subunit (EC 6.6.1.2)
135	Aerobic cobaltochelatase CobS subunit (EC 6.6.1.2)
136	Cell division protein BolA
137	FIG003437: hypothetical with DnaJ-like domain
138	Octanoate-[acyl-carrier-protein]-protein-N-octanoyltransferase
139	UTP--glucose-1-phosphate uridylyltransferase (EC 2.7.7.9)
140	Phosphomannomutase (EC 5.4.2.8)
141	Competence protein F homolog, phosphoribosyltransferase domain; protein YhgH required for utilization of DNA as sole source of carbon and energy
142	FIG00688383: hypothetical protein
143	3-demethylubiquinone-9 3-methyltransferase (EC 2.1.1.64)
144	Aspartokinase (EC 2.7.2.4)
145	Enoyl-[acyl-carrier-protein] reductase [FMN] (EC 1.3.1.9)
146	1-hydroxy-2-methyl-2-(E)-butenyl 4-diphosphate synthase (EC 1.17.7.1)
147	Histidyl-tRNA synthetase (EC 6.1.1.21)
148	Peptide chain release factor 1
149	FIG00688028: hypothetical protein
150	Protein-N(5)-glutamine methyltransferase PrmC, methylates polypeptide chain release factors RF1 and RF2
151	FIG00689276: hypothetical protein
152	FIG00688991: hypothetical protein
153	Phosphate acetyltransferase (EC 2.3.1.8)
154	N-formylglutamate deformylase (EC 3.5.1.68)
155	Malate:quinone oxidoreductase (EC 1.1.5.4)
156	Putative Holliday junction resolvase YqgF
157	Aspartyl-tRNA(Asn) amidotransferase subunit C (EC 6.3.5.6) @ Glutamyl-tRNA(Gln) amidotransferase subunit C (EC 6.3.5.7)
158	Aspartyl-tRNA(Asn) amidotransferase subunit A (EC 6.3.5.6) @ Glutamyl-tRNA(Gln) amidotransferase subunit A (EC 6.3.5.7)
159	Aspartyl-tRNA(Asn) amidotransferase subunit B (EC 6.3.5.6) @ Glutamyl-tRNA(Gln) amidotransferase subunit B (EC 6.3.5.7)
160	Type I secretion outer membrane protein, TolC precursor
161	Valyl-tRNA synthetase (EC 6.1.1.9)
162	Ferrichrome-iron receptor
163	Transcriptional regulator, LysR family
164	Dihydroxy-acid dehydratase (EC 4.2.1.9)
165	Glutaryl-7-ACA acylase
166	Peptide methionine sulfoxide reductase MsrA (EC 1.8.4.11)
167	Choline dehydrogenase (EC 1.1.99.1)
168	ABC-type nitrate/sulfonate/bicarbonate transport system, ATPase component
169	Deoxyuridine 5'-triphosphate nucleotidohydrolase (EC 3.6.1.23)
170	Phosphopantothenoylcysteine decarboxylase (EC 4.1.1.36) / Phosphopantothenoylcysteine synthetase (EC 6.3.2.5)
171	Ubiquinone/menaquinone biosynthesis methyltransferase UbiE (EC 2.1.1.-)
172	Formamidopyrimidine-DNA glycosylase (EC 3.2.2.23)
173	SSU ribosomal protein S20p
174	Chromosomal replication initiator protein DnaA
175	DNA polymerase III beta subunit (EC 2.7.7.7)
176	DNA recombination and repair protein RecF
177	FIG01224471: hypothetical protein
178	Inosine-5'-monophosphate dehydrogenase (EC 1.1.1.205)
179	Sun protein
180	Na(+)/H(+) antiporter
181	Mll4235 protein
182	DNA-binding response regulator
183	Exodeoxyribonuclease III (EC 3.1.11.2)
184	Excinuclease ABC subunit C
185	CDP-diacylglycerol--glycerol-3-phosphate 3-phosphatidyltransferase (EC 2.7.8.5)
186	FIG00689714: hypothetical protein
187	Permease of the drug/metabolite transporter (DMT) superfamily
188	Transcriptional regulator, GntR family domain / Aspartate aminotransferase (EC 2.6.1.1)
189	SOS-response repressor and protease LexA (EC 3.4.21.88)
190	LSU ribosomal protein L33p @ LSU ribosomal protein L33p, zinc-independent
191	Cell division protein DivIC (FtsB), stabilizes FtsL against RasP cleavage
192	Enolase (EC 4.2.1.11)
193	OsmC/Ohr family protein
194	2-Keto-3-deoxy-D-manno-octulosonate-8-phosphate synthase (EC 2.5.1.55)
195	CTP synthase (EC 6.3.4.2)
196	Preprotein translocase subunit SecG (TC 3.A.5.1.1)
197	Triosephosphate isomerase (EC 5.3.1.1)
198	Anthranilate synthase, aminase component (EC 4.1.3.27)
199	Anthranilate synthase, amidotransferase component (EC 4.1.3.27) @ Para-aminobenzoate synthase, amidotransferase component (EC 2.6.1.85)
200	Anthranilate phosphoribosyltransferase (EC 2.4.2.18)
201	Indole-3-glycerol phosphate synthase (EC 4.1.1.48)
202	Pyruvate dehydrogenase E1 component alpha subunit (EC 1.2.4.1)
203	Pyruvate dehydrogenase E1 component beta subunit (EC 1.2.4.1)
204	Dihydrolipoamide acetyltransferase component of pyruvate dehydrogenase complex (EC 2.3.1.12)
205	Dihydrolipoamide dehydrogenase of pyruvate dehydrogenase complex (EC 1.8.1.4)
206	Lipoate synthase
207	Putative oligoketide cyclase/lipid transport protein, similarity with yeast ubiquinone-binding protein YOL008W
208	Transport ATP-binding protein CydD
209	Transport ATP-binding protein CydC
210	ATP-dependent DNA helicase RecQ
211	Ribonucleotide reductase transcriptional regulator NrdR
212	Transcription termination protein NusB
213	Thiamine-monophosphate kinase (EC 2.7.4.16)
214	FIG00688205: hypothetical protein
215	Oxidoreductase, short-chain dehydrogenase/reductase family (EC 1.1.1.-)
216	Glucokinase (EC 2.7.1.2)
217	C4-dicarboxylate transport protein
218	Oxidoreductase probably involved in sulfite reduction
219	Sulfite reductase [NADPH] hemoprotein beta-component (EC 1.8.1.2)
220	Conserved hypothetical protein probably involved in sulfate reduction
221	4-hydroxyphenylacetate 3-monooxygenase, reductase component (EC 1.6.8.-)
222	5-methylthioribose kinase (EC 2.7.1.100)
223	Oxidoreductase
224	Sucrose-6-phosphate hydrolase (EC 3.2.1.B3)
225	Metal-dependent hydrolase
226	Carbonic anhydrase (EC 4.2.1.1)
227	Alanyl-tRNA synthetase (EC 6.1.1.7)
228	3-oxoacyl-[acyl-carrier protein] reductase (EC 1.1.1.100)
229	Transporter, putative
230	Asp-tRNAAsn/Glu-tRNAGln amidotransferase A subunit and related amidases
231	NAD kinase (EC 2.7.1.23)
232	Molybdenum cofactor biosynthesis protein MoaB
233	Glycosyltransferase
234	Homoserine O-acetyltransferase (EC 2.3.1.31)
235	Homoserine O-acetyltransferase (EC 2.3.1.31)
236	Oxygen-insensitive NAD(P)H nitroreductase (EC 1.-.-.-) / Dihydropteridine reductase (EC 1.5.1.34)
237	ATP-dependent RNA helicase RhlE
238	Acetate kinase (EC 2.7.2.1)
239	Xylulose-5-phosphate phosphoketolase (EC 4.1.2.9) @ Fructose-6-phosphate phosphoketolase (EC 4.1.2.22)
240	HMP-PP hydrolase (pyridoxal phosphatase) Cof, detected in genetic screen for thiamin metabolic genes (PMID:15292217)
241	Glutathione S-transferase (EC 2.5.1.18)
242	Ribitol 2-dehydrogenase (EC 1.1.1.56)
243	Various polyols ABC transporter, ATP-binding component
244	Various polyols ABC transporter, permease component 2
245	Various polyols ABC transporter, permease component 1
246	D-ribulokinase (EC 2.7.1.47)
247	Phosphogluconate dehydratase (EC 4.2.1.12)
248	4-Hydroxy-2-oxoglutarate aldolase (EC 4.1.3.16) @ 2-dehydro-3-deoxyphosphogluconate aldolase (EC 4.1.2.14)
249	Inner membrane component of tripartite multidrug resistance system
250	Membrane fusion component of tripartite multidrug resistance system
251	IMP cyclohydrolase (EC 3.5.4.10) / Phosphoribosylaminoimidazolecarboxamide formyltransferase (EC 2.1.2.3)
252	N-acylglucosamine 2-epimerase (EC 5.1.3.8)
253	ClpB protein
254	DNA gyrase subunit B (EC 5.99.1.3)
255	N-acetylglucosamine-1-phosphate uridyltransferase (EC 2.7.7.23) / Glucosamine-1-phosphate N-acetyltransferase (EC 2.3.1.157)
256	Glucosamine--fructose-6-phosphate aminotransferase [isomerizing] (EC 2.6.1.16)
257	Glycine oxidase ThiO (EC 1.4.3.19)
258	Thiazole biosynthesis protein ThiG
259	Thiamin-phosphate pyrophosphorylase (EC 2.5.1.3)
260	FIG00687683: hypothetical protein
261	FIG004684: SpoVR-like protein
262	FIG002076: hypothetical protein
263	Serine protein kinase (prkA protein), P-loop containing
264	Metal-dependent hydrolases of the beta-lactamase superfamily I; PhnP protein
265	Putative deoxyribonuclease YcfH
266	Methionyl-tRNA synthetase (EC 6.1.1.10)
267	DNA polymerase III delta prime subunit (EC 2.7.7.7)
268	Thymidylate kinase (EC 2.7.4.9)
269	D-alanyl-D-alanine carboxypeptidase (EC 3.4.16.4)
270	Rare lipoprotein A precursor
271	Membrane-bound lytic murein transglycosylase B precursor (EC 3.2.1.-)
272	Transcriptional regulator, LacI family
273	Putative transmembrane transport protein
274	D-3-phosphoglycerate dehydrogenase (EC 1.1.1.95)
275	Dihydroxyacetone kinase, ATP-dependent (EC 2.7.1.29)
276	L-rhamnose-1-dehydrogenase ( EC 1.1.1.173)
277	FIG00687805: hypothetical protein
278	FIG00687643: hypothetical protein
279	Putative toluene tolerance protein
280	Undecaprenyl-diphosphatase (EC 3.6.1.27)
281	Dihydroxyacetone kinase, ATP-dependent (EC 2.7.1.29)
282	Ribose ABC transport system, permease protein RbsC (TC 3.A.1.2.1)
283	ABC transporter ATP-binding protein
284	Ribose ABC transport system, periplasmic ribose-binding protein RbsB (TC 3.A.1.2.1)
285	Ribose 5-phosphate isomerase B (EC 5.3.1.6)
286	Triosephosphate isomerase (EC 5.3.1.1)
287	Glycerol-3-phosphate dehydrogenase (EC 1.1.5.3)
288	Putative carbohydrate kinase
289	Transcriptional regulator
290	Alcohol dehydrogenase (EC 1.1.1.1)
291	Cobalt-zinc-cadmium resistance protein CzcA; Cation efflux system protein CusA
292	Heavy metal RND efflux outer membrane protein, CzcC family
293	RND efflux system, outer membrane lipoprotein CmeC
294	RND efflux system, inner membrane transporter CmeB
295	RND efflux system, membrane fusion protein CmeA
296	Amidophosphoribosyltransferase (EC 2.4.2.14)
297	Ethidium bromide-methyl viologen resistance protein EmrE
298	Hydroxymethylpyrimidine phosphate synthase ThiC (EC 4.1.99.17)
299	Dihydroorotate dehydrogenase (EC 1.3.3.1)
300	2-octaprenyl-6-methoxyphenol hydroxylase (EC 1.14.13.-); 2-octaprenyl-3-methyl-6-methoxy-1,4-benzoquinol hydroxylase (EC 1.14.13.-)
301	Nitroreductase family protein
302	Imidazoleglycerol-phosphate dehydratase (EC 4.2.1.19)
303	Imidazole glycerol phosphate synthase amidotransferase subunit (EC 2.4.2.-)
304	Phosphoribosylformimino-5-aminoimidazole carboxamide ribotide isomerase (EC 5.3.1.16)
305	Imidazole glycerol phosphate synthase cyclase subunit (EC 4.1.3.-)
306	Phosphoribosyl-ATP pyrophosphatase (EC 3.6.1.31)
307	Bis(5'-nucleosyl)-tetraphosphatase (asymmetrical) (EC 3.6.1.17)
308	Phage related integrase
309	Replicative DNA helicase (EC 3.6.1.-)
310	Transcriptional regulator, LysR family
311	probable oxidoreductase protein
312	Phage terminase, large subunit
313	Phage portal protein
314	COG3740: Phage head maturation protease
315	Phage major capsid protein
316	Very-short-patch mismatch repair endonuclease (G-T specific)
317	DNA-cytosine methyltransferase (EC 2.1.1.37)
318	FIG00688486: hypothetical protein
319	ABC transporter ATP-binding protein
320	FIG00687710: hypothetical protein
321	Type I secretion outer membrane protein, TolC precursor
322	Cellulose synthase catalytic subunit [UDP-forming] (EC 2.4.1.12)
323	Endoglucanase precursor (EC 3.2.1.4)
324	RNA polymerase sigma factor
325	ABC transporter, ATP-binding protein
326	FIG00688441: hypothetical protein
327	Protein-export membrane protein SecD (TC 3.A.5.1.1)
328	Protein-export membrane protein SecF (TC 3.A.5.1.1)
329	Large-conductance mechanosensitive channel
330	LSU ribosomal protein L31p @ LSU ribosomal protein L31p, zinc-independent
331	16 kDa heat shock protein A
332	FIG00687691: hypothetical protein
333	Phosphoribosylaminoimidazole carboxylase catalytic subunit (EC 4.1.1.21)
334	Phosphoribosylaminoimidazole carboxylase ATPase subunit (EC 4.1.1.21)
335	DNA repair protein RadC
336	Phosphoglycolate phosphatase (EC 3.1.3.18)
337	DNA repair protein RadC
338	ATP-dependent DNA helicase UvrD/PcrA
339	Ribosomal protein L11 methyltransferase (EC 2.1.1.-)
340	Xaa-Pro aminopeptidase (EC 3.4.11.9)
341	Alcohol dehydrogenase (EC 1.1.1.1)
342	outer membrane protein
343	Sulfatase modifying factor 1 precursor (C-alpha-formyglycine- generating enzyme 1)
344	putative PQQ enzyme repeat
345	Choline-sulfatase (EC 3.1.6.6)
346	Choline-sulfatase (EC 3.1.6.6)
347	Sulfate and thiosulfate import ATP-binding protein CysA (EC 3.6.3.25)
348	Sulfate transport system permease protein CysW
349	Sulfate transport system permease protein CysT
350	Sulfate and thiosulfate binding protein CysP
351	MFS transporter
352	Para-aminobenzoate synthase, amidotransferase component (EC 2.6.1.85)
353	class II aldolase/adducin domain protein
354	4-hydroxy-tetrahydrodipicolinate synthase (EC 4.3.3.7)
355	Transcriptional regulator, GntR family domain / Aspartate aminotransferase (EC 2.6.1.1)
356	YeeC-like protein
357	FIG006126: DNA helicase, restriction/modification system component YeeB
358	FIG045374: Type II restriction enzyme, methylase subunit YeeA
359	Integrase
360	Putative predicted metal-dependent hydrolase
361	conserved protein of unknown function; putative YcgN protein
362	ABC transporter, periplasmic spermidine putrescine-binding protein PotD (TC 3.A.1.11.1)
363	Putative HlyD-family protein
364	RND efflux system, outer membrane lipoprotein CmeC
365	DnaJ-class molecular chaperone CbpA
366	Di/tripeptide permease DtpA
367	Alkyl hydroperoxide reductase subunit C-like protein
368	Membrane-bound lytic murein transglycosylase C precursor (EC 3.2.1.-)
369	O-antigen export system permease protein RfbD
370	Fructose-bisphosphate aldolase class I (EC 4.1.2.13)
371	Molybdopterin-guanine dinucleotide biosynthesis protein MobA
372	Formate dehydrogenase chain D (EC 1.2.1.2)
373	Putative formate dehydrogenase oxidoreductase protein
374	Manganese transport protein MntH
375	Mn-dependent transcriptional regulator MntR
376	Glutaminase (EC 3.5.1.2)
377	Alpha-acetolactate decarboxylase (EC 4.1.1.5)
378	Putative transmembrane protein
379	N-acetylmuramic acid 6-phosphate etherase
380	Anhydro-N-acetylmuramic acid kinase (EC 2.7.1.-)
381	Pyruvate oxidase [ubiquinone, cytochrome] (EC 1.2.2.2)
382	D-galactonate transporter
383	L-idonate 5-dehydrogenase (EC 1.1.1.264)
384	Cobalt-precorrin-6 synthase, anaerobic
385	Methylamine utilization protein mauG precursor
386	Acid phosphatase
387	TonB-dependent siderophore receptor
388	Major facilitator superfamily (MFS) transporter
389	Hydroxyacylglutathione hydrolase (EC 3.1.2.6)
390	Alkanesulfonate monooxygenase (EC 1.14.14.5)
391	Coenzyme F420-dependent N5,N10-methylene tetrahydromethanopterin reductase and related flavin-dependent oxidoreductases
392	Acyl-CoA dehydrogenase; probable dibenzothiophene desulfurization enzyme
393	Transcriptional regulator, GntR family domain / Aspartate aminotransferase (EC 2.6.1.1)
394	Glycosyltransferase (EC 2.4.1.-)
395	FIG00801367: hypothetical protein
396	FIG01143118: hypothetical protein
397	Sucrose phosphate synthase
398	Malto-oligosyltrehalose synthase (EC 5.4.99.15)
399	Malto-oligosyltrehalose trehalohydrolase (EC 3.2.1.141)
400	1,4-alpha-glucan (glycogen) branching enzyme, GH-13-type (EC 2.4.1.18)
401	Glycogen synthase, ADP-glucose transglucosylase (EC 2.4.1.21)
402	Glycogen debranching enzyme (EC 3.2.1.-)
403	Transcriptional regulator, AsnC family
404	Cysteine desulfurase (EC 2.8.1.7)
405	Integral membrane protein
406	Sucrose-6-phosphate hydrolase (EC 3.2.1.B3)
407	Xylitol dehydrogenase (EC 1.1.1.9)
408	Transcriptional regulator of various polyols utilization, AraC family
409	3-oxoacyl-[acyl-carrier protein] reductase (EC 1.1.1.100)
410	Xylose ABC transporter, periplasmic xylose-binding protein XylF
411	D-xylose transport ATP-binding protein XylG
412	Ribose ABC transport system, permease protein RbsC (TC 3.A.1.2.1)
413	Glucose-methanol-choline (GMC) oxidoreductase:NAD binding site
414	FIG00455834: hypothetical protein
415	FIG00857989: hypothetical protein
416	Pyruvate oxidase (EC 1.2.3.3)
417	L-lactate dehydrogenase (EC 1.1.2.3)
418	Catalase (EC 1.11.1.6)
419	Phosphate-specific outer membrane porin OprP ; Pyrophosphate-specific outer membrane porin OprO
420	Paraquat-inducible protein B
421	ABC transporter, ATP-binding protein
422	ABC transporter permease protein
423	Ferric siderophore transport system, periplasmic binding protein TonB
424	Biopolymer transport protein ExbD/TolR
425	MotA/TolQ/ExbB proton channel family protein
426	Iron-uptake factor PiuC
427	Putative dihydroxyacetone kinase (EC 2.7.1.29), dihydroxyacetone binding subunit
428	Sorbitol dehydrogenase (EC 1.1.1.14)
429	Phenazine biosynthesis protein PhzF like
430	TonB-dependent siderophore receptor
431	Plasmid pIB6 ORFA DNA
432	Plasmid pIB6 ORFA DNA
433	Malonyl CoA-acyl carrier protein transacylase (EC 2.3.1.39)
434	Putative sugar transport protein
435	5-aminolevulinate synthase (EC 2.3.1.37)
436	5-keto-D-gluconate 5-reductase (EC 1.1.1.69)
437	Siroheme synthase / Precorrin-2 oxidase (EC 1.3.1.76) / Sirohydrochlorin ferrochelatase (EC 4.99.1.4) / Uroporphyrinogen-III methyltransferase (EC 2.1.1.107)
438	Phosphoadenylyl-sulfate reductase [thioredoxin] (EC 1.8.4.8) / Adenylyl-sulfate reductase [thioredoxin] (EC 1.8.4.10)
439	Sulfate adenylyltransferase subunit 2 (EC 2.7.7.4)
440	Sulfate adenylyltransferase subunit 1 (EC 2.7.7.4) / Adenylylsulfate kinase (EC 2.7.1.25)
441	Alkyl hydroperoxide reductase subunit C-like protein
442	FIG146518: Zn-dependent hydrolases, including glyoxylases
443	FIG003847: Oxidoreductase (flavoprotein)
444	Arginine/ornithine antiporter ArcD
445	Free methionine-(R)-sulfoxide reductase, contains GAF domain
446	Purine nucleoside permease
447	Adenosine deaminase (EC 3.5.4.4)
448	Xanthine dehydrogenase, molybdenum binding subunit (EC 1.17.1.4)
449	XdhC protein (assists in molybdopterin insertion into xanthine dehydrogenase)
450	Ferrous iron transport protein B
451	FIG022199: FAD-binding protein
452	Adenine deaminase (EC 3.5.4.2)
453	Carbohydrate-selective porin
454	N-acetylglucosamine-6-phosphate deacetylase (EC 3.5.1.25)
455	N-acetyl glucosamine transporter, NagP
456	N-acetylmannosamine kinase (EC 2.7.1.60)
457	Cytoplasmic copper homeostasis protein cutC
458	Beta-hexosaminidase (EC 3.2.1.52)
459	Glucosamine-6-phosphate deaminase (EC 3.5.99.6)
460	N-acetylglucosamine kinase of eukaryotic type (EC 2.7.1.59)
461	Aldehyde dehydrogenase (EC 1.2.1.3)
462	Carboxypeptidase-related protein
463	Fumarate hydratase class II (EC 4.2.1.2)
464	NAD-dependent malic enzyme (EC 1.1.1.38)
465	Ornithine decarboxylase (EC 4.1.1.17) / Arginine decarboxylase (EC 4.1.1.19)
466	Ribonuclease BN (EC 3.1.-.-)
467	Rare lipoprotein A precursor
468	3-dehydroquinate dehydratase II (EC 4.2.1.10)
469	Biotin carboxyl carrier protein of acetyl-CoA carboxylase
470	Biotin carboxylase of acetyl-CoA carboxylase (EC 6.3.4.14)
471	Tricorn protease homolog (EC 3.4.21.-)
472	ABC transporter involved in cytochrome c biogenesis, CcmB subunit
473	ABC transporter involved in cytochrome c biogenesis, ATPase component CcmA
474	Aconitate hydratase (EC 4.2.1.3)
475	Amino acid ABC transporter ATP-binding protein
476	FIG00688799: hypothetical protein
477	FIG00687951: hypothetical protein
478	ATP-dependent Clp protease ATP-binding subunit ClpA
479	FIG000325: clustered with transcription termination protein NusA
480	Transcription termination protein NusA
481	COG2740: Predicted nucleic-acid-binding protein implicated in transcription termination / ribosomal protein L7Ae family protein
482	Translation initiation factor 2
483	Ribosome-binding factor A
484	tRNA pseudouridine synthase B (EC 4.2.1.70)
485	SSU ribosomal protein S15p (S13e)
486	Polyribonucleotide nucleotidyltransferase (EC 2.7.7.8)
487	Dioxygenases related to 2-nitropropane dioxygenase
488	Inosine-uridine preferring nucleoside hydrolase (EC 3.2.2.1)
489	Radical SAM family enzyme, similar to coproporphyrinogen III oxidase, oxygen-independent, clustered with nucleoside-triphosphatase RdgB
490	Kup system potassium uptake protein
491	Hypothetical protein YggS, proline synthase co-transcribed bacterial homolog PROSC
492	Ribosomal RNA small subunit methyltransferase B (EC 2.1.1.-)
493	Ribulose-phosphate 3-epimerase (EC 5.1.3.1)
494	Heparinase II/III-like
495	glycosyl transferase, group 1 family protein
496	sensor histidine kinase
497	Tyrosyl-tRNA synthetase (EC 6.1.1.1)
498	Alpha/beta hydrolase
499	Cysteine desulfurase (EC 2.8.1.7)
500	Cysteine desulfurase (EC 2.8.1.7)
501	Ferredoxin, 2Fe-2S
502	tRNA-specific 2-thiouridylase MnmA
503	Glutathione S-transferase (EC 2.5.1.18)
504	C4-type zinc finger protein, DksA/TraR family
505	Sensory box histidine kinase
506	3-oxoacyl-[acyl-carrier protein] reductase (EC 1.1.1.100)
507	putative unknown enzyme
508	FIG00687338: hypothetical protein
509	ATP-dependent Clp protease ATP-binding subunit ClpA
510	ATP-dependent Clp protease adaptor protein ClpS
511	D-alanyl-D-alanine carboxypeptidase (EC 3.4.16.4)
512	Methionine aminopeptidase (EC 3.4.11.18)
513	Gamma-glutamyltranspeptidase (EC 2.3.2.2)
514	DNA polymerase III subunits gamma and tau (EC 2.7.7.7)
515	FIG000557: hypothetical protein co-occurring with RecR
516	Recombination protein RecR
517	FolM Alternative dihydrofolate reductase 1
518	FIG00689406: hypothetical protein
519	5-Enolpyruvylshikimate-3-phosphate synthase (EC 2.5.1.19)
520	Cytidylate kinase (EC 2.7.4.25)
521	SSU ribosomal protein S1p
522	Glycosyltransferase
523	Threonine dehydratase (EC 4.3.1.19)
524	Transcription elongation factor GreA
525	Carbamoyl-phosphate synthase large chain (EC 6.3.5.5)
526	Carbamoyl-phosphate synthase small chain (EC 6.3.5.5)
527	Transamidase GatB domain protein
528	DNA primase (EC 2.7.7.-)
529	RNA polymerase sigma factor RpoD
530	SSU ribosomal protein S6p
531	LSU ribosomal protein L9p
532	Cyclopropane-fatty-acyl-phospholipid synthase (EC 2.1.1.79)
533	SSU rRNA (adenine(1518)-N(6)/adenine(1519)-N(6))-dimethyltransferase (EC 2.1.1.182)
534	Survival protein SurA precursor (Peptidyl-prolyl cis-trans isomerase SurA) (EC 5.2.1.8)
535	Organic solvent tolerance protein precursor
536	Bll4106 protein
537	Hypothetical transmembrane protein
538	Cytochrome c heme lyase subunit CcmH
539	Cytochrome c heme lyase subunit CcmL
540	Cytochrome c-type biogenesis protein CcmG/DsbE, thiol:disulfide oxidoreductase
541	Cytochrome c heme lyase subunit CcmF
542	Cytochrome c-type biogenesis protein CcmE, heme chaperone
543	Cytochrome c-type biogenesis protein CcmC, putative heme lyase for CcmE
544	FIG006231: RNA-binding protein
545	Transcriptional regulator, GntR family domain / Aspartate aminotransferase (EC 2.6.1.1)
546	Pyridoxamine 5'-phosphate oxidase (EC 1.4.3.5)
547	iron-chelator utilization protein
548	Transcriptional regulator, PadR family
549	Succinate-semialdehyde dehydrogenase [NAD] (EC 1.2.1.24); Succinate-semialdehyde dehydrogenase [NAD(P)+] (EC 1.2.1.16)
550	FIG00688301: hypothetical protein
551	Leucyl/phenylalanyl-tRNA--protein transferase (EC 2.3.2.6)
552	Thiol peroxidase, Bcp-type (EC 1.11.1.15)
553	FIG065221: Holliday junction DNA helicase
554	Ribosomal large subunit pseudouridine synthase C (EC 4.2.1.70)
555	Chaperone required for the assembly of the mitochondrial F1-ATPase
556	2-C-methyl-D-erythritol 4-phosphate cytidylyltransferase (EC 2.7.7.60) / 2-C-methyl-D-erythritol 2,4-cyclodiphosphate synthase (EC 4.6.1.12)
557	Arabinose-proton symporter
558	diguanylate cyclase/phosphodiesterase (GGDEF & EAL domains) with PAS/PAC sensor(s)
559	ApaG protein
560	O-acetylhomoserine sulfhydrylase (EC 2.5.1.49) / O-succinylhomoserine sulfhydrylase (EC 2.5.1.48)
561	FIG00687939: hypothetical protein
562	NADH dehydrogenase (EC 1.6.99.3)
563	Glutamate N-acetyltransferase (EC 2.3.1.35) / N-acetylglutamate synthase (EC 2.3.1.1)
564	Protein export cytoplasm protein SecA ATPase RNA helicase (TC 3.A.5.1.1)
565	FIG000859: hypothetical protein YebC
566	Crossover junction endodeoxyribonuclease RuvC (EC 3.1.22.4)
567	Holliday junction DNA helicase RuvA
568	Holliday junction DNA helicase RuvB
569	4-hydroxybenzoyl-CoA thioesterase family active site
570	MotA/TolQ/ExbB proton channel family protein
571	Tol biopolymer transport system, TolR protein
572	Putative TolA protein
573	tolB protein precursor, periplasmic protein involved in the tonb-independent uptake of group A colicins
574	18K peptidoglycan-associated outer membrane lipoprotein; Peptidoglycan-associated lipoprotein precursor; Outer membrane protein P6; OmpA/MotB precursor
575	TPR repeat containing exported protein; Putative periplasmic protein contains a protein prenylyltransferase domain
576	tRNA(Ile)-lysidine synthetase (EC 6.3.4.19)
577	Cell division protein FtsH (EC 3.4.24.-)
578	Phosphoglucosamine mutase (EC 5.4.2.10)
579	Hydroxymethylpyrimidine phosphate kinase ThiD (EC 2.7.4.7)
580	Aminopeptidase S (Leu, Val, Phe, Tyr preference) (EC 3.4.11.24)
581	Histidinol-phosphate aminotransferase (EC 2.6.1.9)
582	Ankyrin-like protein
583	Transketolase (EC 2.2.1.1)
584	Transaldolase (EC 2.2.1.2) / Glucose-6-phosphate isomerase (EC 5.3.1.9)
585	6-phosphogluconate dehydrogenase, decarboxylating (EC 1.1.1.44)
586	Glucose-6-phosphate 1-dehydrogenase (EC 1.1.1.49)
587	FIG00688753: hypothetical protein
588	6-phosphogluconolactonase (EC 3.1.1.31), eukaryotic type
589	Ribose 5-phosphate isomerase A (EC 5.3.1.6)
590	Gluconokinase (EC 2.7.1.12)
591	Major facilitator family transporter
592	FIG01280259: hypothetical protein
593	tRNA:Cm32/Um32 methyltransferase
594	Cysteinyl-tRNA synthetase (EC 6.1.1.16)
595	SSU ribosomal protein S4p (S9e)
596	Peptide chain release factor 3
597	Outer membrane protein A precursor
598	Shikimate kinase I (EC 2.7.1.71) / 3-dehydroquinate synthase (EC 4.2.3.4)
599	Tyrosine recombinase XerD
600	Acetyl-coenzyme A carboxyl transferase alpha chain (EC 6.4.1.2)
601	5-methyl-dCTP pyrophosphohydrolase (EC 3.6.1.-)
602	Putative ferredoxin subunit of ring-hydroxylating dioxygenases
603	ATP-DEPENDENT PROTEASE SUBUNIT
604	Preprotein translocase subunit YajC (TC 3.A.5.1.1)
605	Superoxide dismutase [Fe] (EC 1.15.1.1)
606	2-hydroxy-3-oxopropionate reductase (EC 1.1.1.60)
607	Mll7752 protein
608	DNA-directed RNA polymerase omega subunit (EC 2.7.7.6)
609	GTP pyrophosphokinase (EC 2.7.6.5), (p)ppGpp synthetase II / Guanosine-3',5'-bis(diphosphate) 3'-pyrophosphohydrolase (EC 3.1.7.2)
610	Holo-[acyl-carrier protein] synthase (EC 2.7.8.7)
611	Signal peptidase I (EC 3.4.21.89)
612	Ribonuclease III (EC 3.1.26.3)
613	GTP-binding protein Era
614	Uridine monophosphate kinase (EC 2.7.4.22)
615	Ribosome recycling factor
616	Undecaprenyl diphosphate synthase (EC 2.5.1.31)
617	Phosphatidate cytidylyltransferase (EC 2.7.7.41)
618	1-deoxy-D-xylulose 5-phosphate reductoisomerase (EC 1.1.1.267)
619	Membrane-associated zinc metalloprotease
620	Outer membrane protein assembly factor YaeT precursor
621	Outer membrane protein H precursor
622	UDP-3-O-[3-hydroxymyristoyl] glucosamine N-acyltransferase (EC 2.3.1.191)
623	3-hydroxyacyl-[acyl-carrier-protein] dehydratase, FabZ form (EC 4.2.1.59)
624	Acyl-[acyl-carrier-protein]--UDP-N-acetylglucosamine O-acyltransferase (EC 2.3.1.129)
625	Lactoylglutathione lyase (EC 4.4.1.5)
626	LSU ribosomal protein L34p
627	Ribonuclease P protein component (EC 3.1.26.5)
628	Protein YidD
629	Inner membrane protein translocase component YidC, long form
630	GTP-binding protein EngB
631	Acetylglutamate kinase (EC 2.7.2.8)
632	2,3,4,5-tetrahydropyridine-2,6-dicarboxylate N-succinyltransferase (EC 2.3.1.117)
633	N-succinyl-L,L-diaminopimelate desuccinylase (EC 3.5.1.18)
634	tRNA pseudouridine synthase A (EC 4.2.1.70)
635	Methionyl-tRNA formyltransferase (EC 2.1.2.9)
636	Peptide deformylase (EC 3.5.1.88)
637	Small heat shock protein
638	RidA/YER057c/UK114 superfamily, group 2, YoaB-like protein
639	RNA polymerase sigma-54 factor RpoN
640	Lipopolysaccharide ABC transporter, ATP-binding protein LptB
641	FIG01010325: hypothetical protein
642	FIG01010611: hypothetical protein
643	Arabinose 5-phosphate isomerase (EC 5.3.1.13)
644	Ribonuclease D related protein
645	Glutamate synthase [NADPH] small chain (EC 1.4.1.13)
646	Glutamate synthase [NADPH] large chain (EC 1.4.1.13)
647	Predicted mannose transporter, GGP family
648	PAN domain protein
649	AMP nucleosidase (EC 3.2.2.4)
650	Oligoendopeptidase F (EC 3.4.24.-)
651	Ubiquinone biosynthesis monooxygenase UbiB
652	Cytochrome P450
653	ATP-binding protein of ABC transporter
654	Gluconolactonase (EC 3.1.1.17)
655	Glycerol kinase (EC 2.7.1.30)
656	Glycerol uptake facilitator protein
657	Aerobic glycerol-3-phosphate dehydrogenase (EC 1.1.5.3)
658	Glycerol-3-phosphate regulon repressor, DeoR family
659	Excinuclease ABC subunit B
660	Aldose 1-epimerase
661	Transcription elongation factor GreB
662	Glutathione synthetase (EC 6.3.2.3)
663	Phosphatidylethanolamine N-methyltransferase (EC 2.1.1.17)
664	Cytochrome c oxidase polypeptide I (EC 1.9.3.1)
665	Putative transmembrane protein
666	TldE protein, part of TldE/TldD proteolytic complex
667	Mitochondrial processing peptidase-like protein (EC 3.4.24.64)
668	Permease of the drug/metabolite transporter (DMT) superfamily
669	Cys-tRNA(Pro) deacylase YbaK
670	FIG00687360: hypothetical protein
671	Adenine phosphoribosyltransferase (EC 2.4.2.7)
672	Oxygen-insensitive NADPH nitroreductase (EC 1.-.-.-)
673	L-fuco-beta-pyranose dehydrogenase (EC 1.1.1.122)
674	Aldoxime dehydratase
675	Nitrilase (EC 3.5.5.7)
676	transcriptional regulatory protein
677	surface antigen gene
678	Creatinine amidohydrolase (EC 3.5.2.10)
679	FIG00688539: hypothetical protein
680	FIG00687483: hypothetical protein
681	Dolichol-phosphate mannosyltransferase
682	ATP synthase F0 sector subunit b
683	ATP synthase B' chain (EC 3.6.3.14)
684	ATP synthase F0 sector subunit c
685	ATP synthase F0 sector subunit a
686	Chloride channel protein
687	Putative esterase/lipase
688	FIG00689409: hypothetical protein
689	DNA-3-methyladenine glycosylase II (EC 3.2.2.21)
690	FIG00688523: hypothetical protein
691	tRNA proofreading protein STM4549
692	Glycine dehydrogenase [decarboxylating] (glycine cleavage system P protein) (EC 1.4.4.2)
693	Glycine cleavage system H protein
694	Aminomethyltransferase (glycine cleavage system T protein) (EC 2.1.2.10)
695	Antibiotic biosynthesis monooxygenase
696	Proline dehydrogenase (EC 1.5.99.8) (Proline oxidase) / Delta-1-pyrroline-5-carboxylate dehydrogenase (EC 1.5.1.12)
697	PDZ domain family protein
698	ATP-binding protein ManX
699	PTS system permease (IIAMan), nitrogen regulatory IIA protein
700	Phosphoenolpyruvate-protein phosphotransferase of PTS system (EC 2.7.3.9)
701	Bifunctional protein: zinc-containing alcohol dehydrogenase; quinone oxidoreductase ( NADPH:quinone reductase) (EC 1.1.1.-); Similar to arginate lyase
702	23S rRNA (guanosine-2'-O-) -methyltransferase rlmB (EC 2.1.1.-)
703	Inosine-uridine preferring nucleoside hydrolase (EC 3.2.2.1)
704	Fructokinase (EC 2.7.1.4)
705	Transaldolase (EC 2.2.1.2)
706	Ammonium transporter
707	Nitrogen regulatory protein P-II
708	Serine acetyltransferase (EC 2.3.1.30)
709	Hopanoid-associated RND transporter, HpnN
710	6,7-dimethyl-8-ribityllumazine synthase (EC 2.5.1.78)
711	3,4-dihydroxy-2-butanone 4-phosphate synthase (EC 4.1.99.12) / GTP cyclohydrolase II (EC 3.5.4.25)
712	Riboflavin synthase eubacterial/eukaryotic (EC 2.5.1.9)
713	Diaminohydroxyphosphoribosylaminopyrimidine deaminase (EC 3.5.4.26) / 5-amino-6-(5-phosphoribosylamino)uracil reductase (EC 1.1.1.193)
714	Deoxyribodipyrimidine photolyase (EC 4.1.99.3)
715	A/G-specific adenine glycosylase (EC 3.2.2.-)
716	NAD synthetase (EC 6.3.1.5) / Glutamine amidotransferase chain of NAD synthetase
717	FIG00688082: hypothetical protein
718	FIG00688042: hypothetical protein
719	Glucose dehydrogenase, PQQ-dependent (EC 1.1.5.2)
720	Catalyzes the cleavage of p-aminobenzoyl-glutamate to p-aminobenzoate and glutamate, subunit B
721	Ribose ABC transport system, ATP-binding protein RbsA (TC 3.A.1.2.1)
722	Putative ABC transporter, periplasmic sugar binding protein precursor
723	D-tagatose 3-epimerase (EC 5.3.1.-)
724	Alpha-ribazole-5'-phosphate phosphatase (EC 3.1.3.73)
725	FIG00688604: hypothetical protein
726	Ketol-acid reductoisomerase (EC 1.1.1.86)
727	Acetolactate synthase small subunit (EC 2.2.1.6)
728	Acetolactate synthase large subunit (EC 2.2.1.6)
729	tRNA dimethylallyltransferase (EC 2.5.1.75)
730	Phosphoserine phosphatase (EC 3.1.3.3)
731	Methylmalonate-semialdehyde dehydrogenase (EC 1.2.1.27)
732	Inosine-uridine preferring nucleoside hydrolase (EC 3.2.2.1)
733	Outer membrane receptor for ferric coprogen and ferric-rhodotorulic acid
734	Arylesterase
735	FIG00689465: hypothetical protein
736	Low-specificity L-threonine aldolase (EC 4.1.2.48)
737	Methylenetetrahydrofolate dehydrogenase (NADP+) (EC 1.5.1.5) / Methenyltetrahydrofolate cyclohydrolase (EC 3.5.4.9)
738	5,10-Methylenetetrahydrofolate reductase( EC:1.7.99.5 )
739	FIG00688134: hypothetical protein
740	Large protein containing transglutaminase-like domain
741	Protein containing domains DUF404, DUF407
742	Protein containing domains DUF403
743	RecA protein
744	Gamma-glutamyltranspeptidase (EC 2.3.2.2)
745	UDP-galactose-lipid carrier transferase (EC 2.-.-.-)
746	3-hydroxypropionate dehydrogenase (EC 1.1.1.298)
747	UPF0301 protein YqgE
748	Vitamin B12 ABC transporter, permease component BtuC
749	Lysine decarboxylase family
750	DNA polymerase IV (EC 2.7.7.7)
751	Ferrochelatase, protoheme ferro-lyase (EC 4.99.1.1)
752	Aspartate-semialdehyde dehydrogenase (EC 1.2.1.11)
753	FIG00687570: hypothetical protein
754	2-oxoglutarate dehydrogenase E1 component (EC 1.2.4.2)
755	Beta-lactamase (EC 3.5.2.6)
756	Dihydrolipoamide dehydrogenase of 2-oxoglutarate dehydrogenase (EC 1.8.1.4)
757	Dihydrolipoamide succinyltransferase component (E2) of 2-oxoglutarate dehydrogenase complex (EC 2.3.1.61)
758	Xylulose kinase (EC 2.7.1.17)
759	Shikimate 5-dehydrogenase I alpha (EC 1.1.1.25)
760	Multidrug resistance transporter, Bcr/CflA family
761	UDP-glucose dehydrogenase (EC 1.1.1.22)
762	Psp operon transcriptional activator
763	Phage shock protein A
764	ABC transporter permease protein
765	Methionine ABC transporter ATP-binding protein
766	DNA repair protein RadA
767	FIG000605: protein co-occurring with transport systems (COG1739)
768	Dipeptidyl carboxypeptidase Dcp (EC 3.4.15.5)
769	FIG01210744: hypothetical protein
770	ATPase component BioM of energizing module of biotin ECF transporter
771	Succinate dehydrogenase flavoprotein subunit (EC 1.3.99.1)
772	Succinate dehydrogenase iron-sulfur protein (EC 1.3.99.1)
773	Permeases of the major facilitator superfamily
774	Guanylate kinase (EC 2.7.4.8)
775	Uncharacterized protein-like protein
776	FIG00688902: hypothetical protein
777	Nucleoside-diphosphate-sugar epimerases
778	Transcriptional regulator, HxlR family
779	Aldo-keto reductase
780	Transcriptional regulator, LysR family
781	Myo-inositol 2-dehydrogenase (EC 1.1.1.18)
782	Myo-inositol 2-dehydrogenase (EC 1.1.1.18)
783	Myo-inositol 2-dehydrogenase (EC 1.1.1.18)
784	Inosose dehydratase (EC 4.2.1.44)
785	2-Keto-D-gluconate dehydrogenase (EC 1.1.99.4), membrane-bound, cytochrome c
786	2-Keto-D-gluconate dehydrogenase (EC 1.1.99.4), membrane-bound, flavoprotein
787	Catalase (EC 1.11.1.6)
788	Outer membrane receptor proteins, mostly Fe transport
789	Hydroxypyruvate isomerase (EC 5.3.1.22)
790	Myo-inositol 2-dehydrogenase (EC 1.1.1.18)
791	Major myo-inositol transporter IolT
792	Myo-inositol 2-dehydrogenase (EC 1.1.1.18)
793	5-deoxy-glucuronate isomerase (EC 5.3.1.-)
794	Inosose dehydratase (EC 4.2.1.44)
795	Epi-inositol hydrolase (EC 3.7.1.-)
796	5-keto-2-deoxygluconokinase (EC 2.7.1.92) / uncharacterized domain
797	Predicted transcriptional regulator of the myo-inositol catabolic operon
798	D-3-phosphoglycerate dehydrogenase (EC 1.1.1.95)
799	NG,NG-dimethylarginine dimethylaminohydrolase 1 (EC 3.5.3.18)
800	Transcriptional regulator, LysR family
801	Cystine ABC transporter, permease protein
802	2-Oxobutyrate oxidase, putative
803	Ribulose-5-phosphate 4-epimerase and related epimerases and aldolases
804	Ribitol/Xylitol/Arabitol transporter, MFS superfamily
805	Transketolase (EC 2.2.1.1)
806	Short-chain dehydrogenase/reductase SDR
807	GCN5-related N-acetyltransferase
808	FIG01210744: hypothetical protein
809	O-antigen export system permease protein RfbD
810	3',5'-cyclic-nucleotide phosphodiesterase (EC 3.1.4.17)
811	Queuosine Biosynthesis QueE Radical SAM
812	Queuosine Biosynthesis QueC ATPase
813	6-carboxytetrahydropterin synthase (EC 4.1.2.50) @ Queuosine biosynthesis QueD, PTPS-I
814	Mg(2+) transport ATPase protein C
815	GTP cyclohydrolase I (EC 3.5.4.16) type 1
816	2-amino-4-hydroxy-6-hydroxymethyldihydropteridine pyrophosphokinase (EC 2.7.6.3)
817	Dihydropteroate synthase (EC 2.5.1.15)
818	Branched-chain amino acid aminotransferase (EC 2.6.1.42)
819	3-methyl-2-oxobutanoate hydroxymethyltransferase (EC 2.1.2.11)
820	Pantoate--beta-alanine ligase (EC 6.3.2.1)
821	Ribitol 2-dehydrogenase (EC 1.1.1.56)
822	xylose isomerase domain protein TIM barrel
823	Putative peroxidase
824	SSU ribosomal protein S9p (S16e)
825	LSU ribosomal protein L13p (L13Ae)
826	FIG00688215: hypothetical protein
827	Phosphomannomutase (EC 5.4.2.8)
828	Mannose-1-phosphate guanylyltransferase (GDP) (EC 2.7.7.22)
829	Sulfate permease
830	Nitrite-sensitive transcriptional repressor NsrR
831	Flavohemoprotein (Hemoglobin-like protein) (Flavohemoglobin) (Nitric oxide dioxygenase) (EC 1.14.12.17)
832	GTP-binding protein HflX
833	Nitrogen regulation protein NtrX
834	Nitrogen regulation protein NtrY (EC 2.7.3.-)
835	tRNA dihydrouridine synthase B (EC 1.-.-.-)
836	L-threonine 3-O-phosphate decarboxylase (EC 4.1.1.81)
837	Adenosylcobinamide-phosphate synthase (EC 6.3.1.10)
838	Cobalamin biosynthesis protein BluB @ 5,6-dimethylbenzimidazole synthase, flavin destructase family
839	Cobyric acid synthase (EC 6.3.5.10)
840	Cob(I)alamin adenosyltransferase (EC 2.5.1.17)
841	Nicotinate-nucleotide--dimethylbenzimidazole phosphoribosyltransferase (EC 2.4.2.21)
842	Superoxide dismutase [Cu-Zn] precursor (EC 1.15.1.1)
843	Catalase (EC 1.11.1.6)
844	putative aldo/keto reductase
845	FIG00689489: hypothetical protein
846	Putative metal chaperone, involved in Zn homeostasis, GTPase of COG0523 family
847	FIG00688112: hypothetical protein
848	COGs COG3558
849	Adenosylmethionine-8-amino-7-oxononanoate aminotransferase (EC 2.6.1.62)
850	FIG00688331: hypothetical protein
851	Methylthioribose-1-phosphate isomerase (EC 5.3.1.23)
852	8-amino-7-oxononanoate synthase (EC 2.3.1.47)
853	Dethiobiotin synthetase (EC 6.3.3.3)
854	Cysteine synthase (EC 2.5.1.47)
855	DNA-binding heavy metal response regulator
856	Signal transduction histidine kinase
857	Methionine ABC transporter permease protein
858	Methionine ABC transporter ATP-binding protein
859	Methionine ABC transporter substrate-binding protein
860	Protein of unknown function UPF0060
861	FIG139438: lipoprotein B
862	FIG00687365: hypothetical protein
863	4-diphosphocytidyl-2-C-methyl-D-erythritol kinase (EC 2.7.1.148)
864	Uracil-DNA glycosylase, family 4
865	Soluble lytic murein transglycosylase precursor (EC 3.2.1.-)
866	Magnesium and cobalt efflux protein CorC
867	Radical SAM protein required for addition of adenosine to hopane skeleton, HpnH
868	ABC-type transport system involved in resistance to organic solvents, auxiliary component
869	Fe-S oxidoreductase
870	cellobiose phosphotransferase system celC
871	Thioredoxin
872	FIG061771: ATP-dependent nuclease subunit A
873	FIG041266: ATP-dependent nuclease subunit B
874	TsaE protein, required for threonylcarbamoyladenosine t(6)A37 formation in tRNA
875	Low-specificity L-threonine aldolase (EC 4.1.2.48)
876	Thioredoxin reductase (EC 1.8.1.9)
877	Alanine racemase (EC 5.1.1.1)
878	D-amino acid dehydrogenase small subunit (EC 1.4.99.1)
879	GTP-binding protein TypA/BipA
880	Fructokinase (EC 2.7.1.4)
881	FIG00689473: hypothetical protein
882	Ribonuclease D (EC 3.1.26.3)
883	NADPH dependent preQ0 reductase (EC 1.7.1.13)
884	ATP synthase epsilon chain (EC 3.6.3.14)
885	ATP synthase beta chain (EC 3.6.3.14)
886	ATP synthase gamma chain (EC 3.6.3.14)
887	ATP synthase alpha chain (EC 3.6.3.14)
888	ATP synthase delta chain (EC 3.6.3.14)
889	Preprotein translocase subunit SecE (TC 3.A.5.1.1)
890	Transcription antitermination protein NusG
891	FIG00687785: hypothetical protein
892	Paraquat-inducible protein B
893	Paraquat-inducible protein A
894	FIG000875: Thioredoxin domain-containing protein EC-YbbN
895	FIG002473: Protein YcaR in KDO2-Lipid A biosynthesis cluster
896	SAM-dependent methyltransferase YafE (UbiE paralog)
897	FIG00687862: hypothetical protein
898	Putative hemolysin
899	Ferric uptake regulation protein FUR
900	Transcriptional regulator
901	Ribosomal-protein-S18p-alanine acetyltransferase (EC 2.3.1.-)
902	TsaB protein, required for threonylcarbamoyladenosine (t(6)A) formation in tRNA
903	Predicted reductase RutE in novel pyrimidine catabolism pathway
904	two component system histidine kinase( EC:2.7.3.- )
905	Phosphate regulon transcriptional regulatory protein PhoB (SphR)
906	TPR domain protein, putative component of TonB system
907	Biopolymer transport protein ExbD/TolR
908	Biopolymer transport protein ExbD/TolR
909	MotA/TolQ/ExbB proton channel family protein
910	Peptide chain release factor 2; programmed frameshift-containing
911	Multimodular transpeptidase-transglycosylase (EC 2.4.1.129) (EC 3.4.-.-)
912	Aldo-keto reductase
913	Gluconolactonase (EC 3.1.1.17)
914	Phosphoglucomutase (EC 5.4.2.2)
915	Catalase (EC 1.11.1.6) / Peroxidase (EC 1.11.1.7)
916	Porphobilinogen deaminase (EC 2.5.1.61)
917	Arginase (EC 3.5.3.1)
918	Outer membrane receptor proteins, mostly Fe transport
919	Aerobic C4-dicarboxylate transporter for fumarate, L-malate, D-malate, succunate
920	FIG00689748: hypothetical protein
921	ATP-dependent Clp protease proteolytic subunit (EC 3.4.21.92)
922	Aspartate aminotransferase (EC 2.6.1.1)
923	Homoserine dehydrogenase (EC 1.1.1.3)
924	Fructose-1,6-bisphosphatase, GlpX type (EC 3.1.3.11)
925	Single-stranded-DNA-specific exonuclease RecJ (EC 3.1.-.-)
926	Xanthine/uracil/thiamine/ascorbate permease family protein
927	Inosine-uridine preferring nucleoside hydrolase (EC 3.2.2.1)
928	Adenine deaminase (EC 3.5.4.2)
929	Cytosine/purine/uracil/thiamine/allantoin permease family protein
930	Phytanoyl-CoA dioxygenase
931	Biosynthetic Aromatic amino acid aminotransferase beta (EC 2.6.1.57)
932	D-Lactate dehydrogenase, cytochrome c-dependent (EC 1.1.2.4)
933	Conserved hypothetical protein (perhaps related to histidine degradation)
934	2-Oxobutyrate oxidase, putative
935	L-lactate dehydrogenase (EC 1.1.2.3)
936	Histidine ammonia-lyase (EC 4.3.1.3)
937	Urocanate hydratase (EC 4.2.1.49)
938	Histidine utilization repressor
939	Imidazolonepropionase (EC 3.5.2.7)
940	Formiminoglutamic iminohydrolase (EC 3.5.3.13)
941	N-formylglutamate deformylase (EC 3.5.1.68)
942	L-lactate dehydrogenase (EC 1.1.2.3)
943	L-lactate dehydrogenase (EC 1.1.2.3)
944	Transcriptional activator MetR
945	5-methyltetrahydropteroyltriglutamate--homocysteine methyltransferase (EC 2.1.1.14)
946	Formyltetrahydrofolate deformylase (EC 3.5.1.10)
947	putative phosphoesterase
948	Pyridine nucleotide-disulphide oxidoreductase associated with reductive pyrimidine catabolism
949	Dihydropyrimidine dehydrogenase [NADP+] (EC 1.3.1.2)
950	Beta-ureidopropionase (EC 3.5.1.6)
951	Cytosine/purine/uracil/thiamine/allantoin permease family protein
952	Dihydropyrimidinase (EC 3.5.2.2)
953	L-asparagine permease
954	FIG00688120: hypothetical protein
955	Leucyl-tRNA synthetase (EC 6.1.1.4)
956	FIG00688177: hypothetical protein
957	DNA polymerase III delta subunit (EC 2.7.7.7)
958	Oligopeptide transport system permease protein OppB (TC 3.A.1.5.1)
959	Oligopeptide transport ATP-binding protein OppF (TC 3.A.1.5.1)
960	Zinc-regulated outer membrane receptor
961	FIG00687991: hypothetical protein
962	Cell division topological specificity factor MinE
963	Septum site-determining protein MinD
964	Septum site-determining protein MinC
965	Glutathione S-transferase family protein
966	NAD(FAD)-utilizing dehydrogenases
967	ThiJ/PfpI family protein
968	DNA recombination protein RmuC
969	response regulator in two-component regulatory system with PhoQ
970	sensor histidine kinase
971	Cobalt-zinc-cadmium resistance protein CzcA; Cation efflux system protein CusA
972	Probable Co/Zn/Cd efflux system membrane fusion protein
973	Outer membrane component of tripartite multidrug resistance system
974	LSU ribosomal protein L11p (L12e)
975	LSU ribosomal protein L1p (L10Ae)
976	LSU ribosomal protein L10p (P0)
977	LSU ribosomal protein L7/L12 (P1/P2)
978	DNA-directed RNA polymerase beta subunit (EC 2.7.7.6)
979	DNA-directed RNA polymerase beta' subunit (EC 2.7.7.6)
980	SSU ribosomal protein S12p (S23e)
981	SSU ribosomal protein S7p (S5e)
982	Translation elongation factor Tu
983	SSU ribosomal protein S10p (S20e)
984	LSU ribosomal protein L3p (L3e)
985	LSU ribosomal protein L4p (L1e)
986	LSU ribosomal protein L23p (L23Ae)
987	LSU ribosomal protein L2p (L8e)
988	SSU ribosomal protein S19p (S15e)
989	LSU ribosomal protein L22p (L17e)
990	SSU ribosomal protein S3p (S3e)
991	LSU ribosomal protein L16p (L10e)
992	SSU ribosomal protein S17p (S11e)
993	LSU ribosomal protein L14p (L23e)
994	LSU ribosomal protein L24p (L26e)
995	LSU ribosomal protein L5p (L11e)
996	SSU ribosomal protein S14p (S29e) @ SSU ribosomal protein S14p (S29e), zinc-independent
997	SSU ribosomal protein S8p (S15Ae)
998	LSU ribosomal protein L6p (L9e)
999	LSU ribosomal protein L18p (L5e)
1000	SSU ribosomal protein S5p (S2e)
1001	LSU ribosomal protein L30p (L7e)
1002	LSU ribosomal protein L15p (L27Ae)
1003	Preprotein translocase secY subunit (TC 3.A.5.1.1)
1004	Adenylate kinase (EC 2.7.4.3)
1005	SSU ribosomal protein S13p (S18e)
1006	SSU ribosomal protein S11p (S14e)
1007	DNA-directed RNA polymerase alpha subunit (EC 2.7.7.6)
1008	LSU ribosomal protein L17p
1009	Major facilitator superfamily
1010	RND efflux system, outer membrane lipoprotein, NodT family
1011	Cobalt-zinc-cadmium resistance protein CzcA; Cation efflux system protein CusA
1012	Cobalt-zinc-cadmium resistance protein CzcA; Cation efflux system protein CusA
1013	Probable Co/Zn/Cd efflux system membrane fusion protein
1014	Ribonuclease HII (EC 3.1.26.4)
1015	Modification methylase
1016	Beta-glucosidase (EC 3.2.1.21)
1017	FIG00687356: hypothetical protein
1018	FIG003492: Threonine dehydrogenase and related Zn-dependent dehydrogenases
1019	FIG003603: membrane protein, putative
1020	FIG139612: Possible conserved membrane protein
1021	FIG017823: ATPase, MoxR family
1022	FIG003620: Proteophosphoglycan precursor (Fragment)
1023	tRNA nucleotidyltransferase (EC 2.7.7.21) (EC 2.7.7.25)
1024	Lipid A export ATP-binding/permease protein MsbA
1025	Adenosine (5')-pentaphospho-(5'')-adenosine pyrophosphohydrolase (EC 3.6.1.-)
1026	Carboxyl-terminal protease (EC 3.4.21.102)
1027	FIG00688502: hypothetical protein
1028	2,3-bisphosphoglycerate-independent phosphoglycerate mutase (EC 5.4.2.1)
1029	Peptide methionine sulfoxide reductase MsrB (EC 1.8.4.12)
1030	Uracil phosphoribosyltransferase (EC 2.4.2.9)
1031	FIG00688420: hypothetical protein
1032	TsaC protein (YrdC domain) required for threonylcarbamoyladenosine t(6)A37 modification in tRNA
1033	3'(2'),5'-bisphosphate nucleotidase (EC 3.1.3.7)
1034	Predicted NAD regulator in Alphaproteobacteria
1035	Quinolinate synthetase (EC 2.5.1.72)
1036	L-aspartate oxidase (EC 1.4.3.16)
1037	Quinolinate phosphoribosyltransferase [decarboxylating] (EC 2.4.2.19)
1038	DipZ protein
1039	NAD(FAD)-utilizing dehydrogenases
1040	Mll1902 protein
1041	Kup system potassium uptake protein
1042	FIG00687400: hypothetical protein
1043	Arsenic efflux pump protein
1044	FIG00687567: hypothetical protein
1045	Sucrose-6-phosphate hydrolase (EC 3.2.1.B3)
1046	Quaternary ammonium compound-resistance protein SugE
1047	Lysophospholipase (EC 3.1.1.5)
1048	DNA polymerase I (EC 2.7.7.7)
1049	Dipeptide-binding ABC transporter, periplasmic substrate-binding component (TC 3.A.1.5.2)
1050	Phosphoribosylamine--glycine ligase (EC 6.3.4.13)
1051	Exodeoxyribonuclease VII large subunit (EC 3.1.11.6)
1052	Probable lipoprotein signal peptide
1053	Ribonuclease E (EC 3.1.26.12)
1054	N-acetylmuramoyl-L-alanine amidase (EC 3.5.1.28)
1055	2-isopropylmalate synthase (EC 2.3.3.13)
1056	Rod shape-determining protein MreB
1057	Rod shape-determining protein MreC
1058	Penicillin-binding protein 2 (PBP-2)
1059	Rod shape-determining protein RodA
1060	LysR family transcriptional regulator YeiE
1061	Glycyl-tRNA synthetase beta chain (EC 6.1.1.14)
1062	Glycyl-tRNA synthetase alpha chain (EC 6.1.1.14)
1063	5-nucleotidase SurE (EC 3.1.3.5)
1064	Ferredoxin reductase
1065	Aspartyl-tRNA synthetase (EC 6.1.1.12) @ Aspartyl-tRNA(Asn) synthetase (EC 6.1.1.23)
1066	Phenazine biosynthesis protein PhzF like
1067	Transcriptional regulator, GntR family domain / Aspartate aminotransferase (EC 2.6.1.1)
1068	Exodeoxyribonuclease III (EC 3.1.11.2)
1069	probable iron binding protein from the HesB_IscA_SufA family
1070	Deoxyguanosinetriphosphate triphosphohydrolase (EC 3.1.5.1)
1071	Arginyl-tRNA synthetase (EC 6.1.1.19)
1072	FIG00481789: hypothetical protein
1073	Segregation and condensation protein A
1074	Segregation and condensation protein B
1075	Twin-arginine translocation protein TatB
1076	Twin-arginine translocation protein TatC
1077	Seryl-tRNA synthetase (EC 6.1.1.11)
1078	D-Lactate dehydrogenase (EC 1.1.2.5)
1079	FIG00687883: hypothetical protein
1080	carboxypeptidase-related protein
1081	Ferredoxin--NADP(+) reductase (EC 1.18.1.2)
1082	Glutathione reductase (EC 1.8.1.7)
1083	FIG01210664: hypothetical protein
1084	Non-heme chloroperoxidase (EC 1.11.1.10)
1085	Beta-glucosidase (EC 3.2.1.21)
1086	FIG00688074: hypothetical protein
1087	Alkylated DNA repair protein AlkB
1088	2-keto-3-deoxy-D-arabino-heptulosonate-7-phosphate synthase II (EC 2.5.1.54)
1089	Nicotinate phosphoribosyltransferase (EC 2.4.2.11)
1090	FIG00687303: hypothetical protein
1091	Glutamyl-tRNA(Gln) synthetase (EC 6.1.1.24)
1092	Outer membrane receptor proteins, mostly Fe transport
1093	CDP-diacylglycerol--serine O-phosphatidyltransferase (EC 2.7.8.8)
1094	Phosphatidylserine decarboxylase (EC 4.1.1.65)
1095	SAM-dependent methyltransferase 2, in cluster with Hydroxyacylglutathione hydrolase (EC 3.1.2.6)
1096	Hydroxyacylglutathione hydrolase (EC 3.1.2.6)
1097	putative Cytochrome bd2, subunit II
1098	putative Cytochrome bd2, subunit I
1099	1-acyl-sn-glycerol-3-phosphate acyltransferase (EC 2.3.1.51)
1100	Cell division transporter, ATP-binding protein FtsE (TC 3.A.5.1.1)
1101	ATP-dependent protease HslV (EC 3.4.25.-)
1102	ATP-dependent hsl protease ATP-binding subunit HslU
1103	Sulfur acceptor protein SufE for iron-sulfur cluster assembly
1104	Glucose dehydrogenase, PQQ-dependent (EC 1.1.5.2)
1105	LSU ribosomal protein L35p
1106	LSU ribosomal protein L20p
1107	Phenylalanyl-tRNA synthetase alpha chain (EC 6.1.1.20)
1108	Phenylalanyl-tRNA synthetase beta chain (EC 6.1.1.20)
1109	Lipid-A-disaccharide synthase (EC 2.4.1.182)
1110	Phosphoribosyl-AMP cyclohydrolase (EC 3.5.4.19)
1111	Folate-dependent protein for Fe/S cluster synthesis/repair in oxidative stress
1112	Adenylate cyclase (EC 4.6.1.1)
1113	Putative ABC transport system permease protein
1114	FIG00688519: hypothetical protein
1115	Ferrichrome-iron receptor
1116	Biotin synthase (EC 2.8.1.6)
1117	FIG00688056: hypothetical protein
1118	Metallopeptidase
1119	Malonyl CoA-acyl carrier protein transacylase (EC 2.3.1.39)
1120	3-oxoacyl-[acyl-carrier protein] reductase (EC 1.1.1.100)
1121	3-oxoacyl-[acyl-carrier-protein] synthase, KASII (EC 2.3.1.179)
1122	FIG004453: protein YceG like
1123	FIG00688041: hypothetical protein
1124	Inositol-1-monophosphatase (EC 3.1.3.25)
1125	FIG00688116: hypothetical protein
1126	FIG00688344: hypothetical protein
1127	Fatty acid hydroxylase-like protein
1128	FIG00687882: hypothetical protein
1129	putative phosphohydrolases, Icc family
1130	FIG00687662: hypothetical protein
1131	FIG00483299: hypothetical protein
1132	8-amino-7-oxononanoate synthase (EC 2.3.1.47)
1133	Acyl carrier protein
1134	FIG00688741: hypothetical protein
1135	[Protein-PII] uridylyltransferase (EC 2.7.7.59)
1136	DNA mismatch repair protein MutS
1137	Proposed peptidoglycan lipid II flippase MurJ
1138	Putative threonine efflux protein
1139	Glutathione peroxidase family protein
1140	Nucleoside permease NupC
1141	Aquaporin Z
1142	Glycerol-3-phosphate dehydrogenase [NAD(P)+] (EC 1.1.1.94)
1143	Protein involved in catabolism of external DNA
1144	Porphobilinogen deaminase (EC 2.5.1.61)
1145	TsaD/Kae1/Qri7 protein, required for threonylcarbamoyladenosine t(6)A37 formation in tRNA
1146	Protein export cytoplasm chaperone protein (SecB, maintains protein to be exported in unfolded state)
1147	Membrane-bound lytic murein transglycosylase A precursor (EC 3.2.1.-)
1148	Probable DNA-methyltransferase (DNA-modification methylase) protein
1149	Cytochrome c551 peroxidase (EC 1.11.1.5)
1150	Coproporphyrinogen III oxidase, aerobic (EC 1.3.3.3)
1151	5'-methylthioadenosine phosphorylase (EC 2.4.2.28)
1152	Dienelactone hydrolase family
1153	Heat shock protein 60 family co-chaperone GroES
1154	Heat shock protein 60 family chaperone GroEL
1155	ADA regulatory protein / Methylated-DNA--protein-cysteine methyltransferase (EC 2.1.1.63)
1156	DinG family ATP-dependent helicase YoaA
1157	Lysyl-tRNA synthetase (class I) (EC 6.1.1.6)
1158	FIG00688197: hypothetical protein
1159	Hypothetical protein VC0266 (sugar utilization related?)
1160	FIG005935: membrane protein
1161	Cytochrome O ubiquinol oxidase subunit II (EC 1.10.3.-)
1162	Cytochrome O ubiquinol oxidase subunit I (EC 1.10.3.-)
1163	Cytochrome O ubiquinol oxidase subunit III (EC 1.10.3.-)
1164	Cytochrome O ubiquinol oxidase subunit IV (EC 1.10.3.-)
1165	4Fe-4S ferredoxin, iron-sulfur binding
1166	ATP-DEPENDENT DNA HELICASE
1167	Peptidase B (EC 3.4.11.23)
1168	Transcriptional regulator, MarR family
1169	Undecaprenyl-phosphate N-acetylglucosaminyl 1-phosphate transferase (EC 2.7.8.-)
1170	UDP-N-acetylglucosamine 4,6-dehydratase (EC 4.2.1.-)
1171	DegT/DnrJ/EryC1/StrS family protein
1172	Putative permease
1173	Glutathione-regulated potassium-efflux system ATP-binding protein
1174	Nucleoside diphosphate kinase (EC 2.7.4.6)
1175	Permease of the drug/metabolite transporter (DMT) superfamily
1176	RfbJ protein
1177	Phosphoribosylglycinamide formyltransferase (EC 2.1.2.2)
1178	Phosphoribosylformylglycinamidine cyclo-ligase (EC 6.3.3.1)
1179	Polyphosphate kinase (EC 2.7.4.1)
1180	Exopolyphosphatase (EC 3.6.1.11)
1181	CDP-diacylglycerol pyrophosphatase (EC 3.6.1.26)
1182	Omega-amino acid--pyruvate aminotransferase (EC 2.6.1.18)
1183	Putative drug efflux protein
1184	Acid phosphatase, class B
1185	FIG00687705: hypothetical protein
1186	Asp-tRNAAsn/Glu-tRNAGln amidotransferase A subunit and related amidases
1187	Gamma-glutamyltranspeptidase (EC 2.3.2.2)
1188	Uricase (urate oxidase) (EC 1.7.3.3)
1189	FIG00688855: hypothetical protein
1190	Diaminopimelate decarboxylase (EC 4.1.1.20)
1191	Cytidine deaminase (EC 3.5.4.5)
1192	GMP synthase [glutamine-hydrolyzing] (EC 6.3.5.2)
1193	FIG138056: a glutathione-dependent thiol reductase
1194	HNH endonuclease family protein
1195	glutamyl-Q-tRNA synthetase
1196	Argininosuccinate lyase (EC 4.3.2.1)
1197	FIG00687622: hypothetical protein
1198	Shikimate 5-dehydrogenase I alpha (EC 1.1.1.25)
1199	Dephospho-CoA kinase (EC 2.7.1.24)
1200	DNA polymerase III epsilon subunit (EC 2.7.7.7)
1201	ADP-heptose--lipooligosaccharide heptosyltransferase II (EC 2.4.1.-)
1202	Glycosyltransferase
1203	Asparagine synthetase [glutamine-hydrolyzing] (EC 6.3.5.4)
1204	Dihydroorotase (EC 3.5.2.3)
1205	Beta-lactamase (EC 3.5.2.6)
1206	Outer membrane protein YfgL, lipoprotein component of the protein assembly complex (forms a complex with YaeT, YfiO, and NlpB)
1207	GTP-binding protein EngA
1208	Isochorismatase (EC 3.3.2.1)
1209	Gluconate transporter family protein
1210	Candidate 1: dienelactone hydrolase
1211	Putative transport protein
1212	Mlr4229 protein
1213	4-hydroxybenzoate polyprenyltransferase (EC 2.5.1.39)
1214	Ribosomal RNA small subunit methyltransferase E (EC 2.1.1.-)
1215	Glutamate--cysteine ligase (EC 6.3.2.2)
1216	Outer-membrane lipoprotein carrier protein
1217	rRNA small subunit methyltransferase I
1218	FIG00688349: hypothetical protein
1219	Lipid A biosynthesis lauroyl acyltransferase (EC 2.3.1.-)
1220	Tetraacyldisaccharide 4'-kinase (EC 2.7.1.130)
1221	Lipid IVA 3-deoxy-D-manno-octulosonic acid transferase (EC 2.4.99.12) [often with (EC 2.4.99.13) also]
1222	Universal stress protein UspA and related nucleotide-binding proteins
1223	Pyridoxamine 5'-phosphate oxidase (EC 1.4.3.5)
1224	Enoyl-[acyl-carrier-protein] reductase [NADH] (EC 1.3.1.9)
1225	Chorismate synthase (EC 4.2.3.5)
1226	Osmotically inducible protein C
1227	Ribonucleotide reductase of class Ia (aerobic), alpha subunit (EC 1.17.4.1)
1228	Ribonucleotide reductase of class Ia (aerobic), beta subunit (EC 1.17.4.1)
1229	tRNA (adenine37-N(6))-methyltransferase TrmN6 (EC 2.1.1.223)
1230	Octaprenyl-diphosphate synthase (EC 2.5.1.-) / Dimethylallyltransferase (EC 2.5.1.1) / Geranyltranstransferase (farnesyldiphosphate synthase) (EC 2.5.1.10) / Geranylgeranyl pyrophosphate synthetase (EC 2.5.1.29)
1231	Glutamate racemase (EC 5.1.1.3)
1232	Orotate phosphoribosyltransferase (EC 2.4.2.10)
1233	FIG00695110: hypothetical protein
1234	Citrate synthase (si) (EC 2.3.3.1)
1235	Chorismate mutase I (EC 5.4.99.5)
1236	Chromosome partition protein smc
1237	Periplasmic thiol:disulfide interchange protein DsbA
1238	Magnesium and cobalt efflux protein CorC
1239	Metal-dependent hydrolase YbeY, involved in rRNA and/or ribosome maturation and assembly
1240	Phosphate starvation-inducible protein PhoH, predicted ATPase
1241	tRNA-i(6)A37 methylthiotransferase
1242	1-acyl-sn-glycerol-3-phosphate acyltransferase (EC 2.3.1.51)
1243	Outer membrane protein assembly factor YaeT precursor
1244	FIG00688564: hypothetical protein
1245	Glucose 1-dehydrogenase (EC 1.1.1.47)
1246	CarD-like transcriptional regulator
1247	FIG00690019: hypothetical protein
1248	S-(hydroxymethyl)glutathione dehydrogenase (EC 1.1.1.284)
1249	S-formylglutathione hydrolase (EC 3.1.2.12)
1250	Ribonuclease I precursor (EC 3.1.27.6)
1251	Uncharacterized protein sll1880 (YjbQ family)
1252	Tryptophanyl-tRNA synthetase (EC 6.1.1.2)
1253	Thymidine kinase (EC 2.7.1.21)
1254	Endoribonuclease L-PSP
1255	FIG00688280: hypothetical protein
1256	LSU m3Psi1915 methyltransferase RlmH
1257	Ribosomal silencing factor RsfA (former Iojap)
1258	Nicotinate-nucleotide adenylyltransferase (EC 2.7.7.18)
1259	Gamma-glutamyl phosphate reductase (EC 1.2.1.41)
1260	Glycerate kinase (EC 2.7.1.31)
1261	GTP-binding and nucleic acid-binding protein YchF
1262	Peptidyl-tRNA hydrolase (EC 3.1.1.29)
1263	LSU ribosomal protein L25p
1264	Probable phosphoglycerate mutase 2( EC:5.4.2.1 )
1265	Ribose-phosphate pyrophosphokinase (EC 2.7.6.1)
1266	Predicted exported alpha-N-acetylgalactosaminidase (EC 3.2.1.49)
1267	Glycerol-3-phosphate regulon repressor, DeoR family
1268	Glucosamine-6-phosphate deaminase [isomerizing], alternative (EC 3.5.99.6)
1269	COG1496: Uncharacterized conserved protein
1270	Prolipoprotein diacylglyceryl transferase (EC 2.4.99.-)
1271	ADP-L-glycero-D-manno-heptose-6-epimerase (EC 5.1.3.20)
1272	FIG018229: hypothetical protein
1273	FIG00687307: hypothetical protein
1274	Pyrroline-5-carboxylate reductase (EC 1.5.1.2)
1275	Chromosome (plasmid) partitioning protein ParB
1276	Chromosome (plasmid) partitioning protein ParA
1277	rRNA small subunit 7-methylguanosine (m7G) methyltransferase GidB
1278	tRNA uridine 5-carboxymethylaminomethyl modification enzyme GidA
1279	GTPase and tRNA-U34 5-formylation enzyme TrmE
1280	Methylated-DNA--protein-cysteine methyltransferase (EC 2.1.1.63)
1281	Transcription termination factor Rho
1282	Magnesium and cobalt transport protein CorA
1283	Tryptophan synthase beta chain (EC 4.2.1.20)
1284	Tryptophan synthase alpha chain (EC 4.2.1.20)
1285	1-acyl-sn-glycerol-3-phosphate acyltransferase (EC 2.3.1.51)
1286	Ferrichrome-iron receptor
1287	Scaffold protein for [4Fe-4S] cluster assembly ApbC, MRP-like
1288	OpgC protein
1289	HtrA protease/chaperone protein
1290	Multiple polyol-specific dehydrogenase (EC 1.1.1.-)
1291	Glucans biosynthesis protein G precursor
1292	Glucans biosynthesis glucosyltransferase H (EC 2.4.1.-)
1293	Protease II (EC 3.4.21.83)
1294	Helicase PriA essential for oriC/DnaA-independent DNA replication
1295	Tyrosine recombinase XerC
1296	FIG00688175: hypothetical protein
1297	D-galactonate regulator, IclR family
1298	Fructose-bisphosphate aldolase class II (EC 4.1.2.13)
1299	S-adenosylmethionine decarboxylase proenzyme (EC 4.1.1.50), prokaryotic class 1B
1300	Spermidine synthase (EC 2.5.1.16)
1301	probable oxidoreductase/Short-chain dehydrogenase
1302	prolyl oligopeptidase family protein
1303	Endonuclease
1304	FOG: TPR repeat, SEL1 subfamily
1305	Ferrichrome-iron receptor
1306	Rhodanese domain protein UPF0176, cyanobacterial/alphaproteobacterial subgroup
1307	Transcriptional regulator, LysR family
1308	Non-heme chloroperoxidase (EC 1.11.1.10)
1309	Zinc transport protein ZntB
1310	Adenosylhomocysteinase (EC 3.3.1.1)
1311	Cytochrome oxidase biogenesis protein Sco1/SenC/PrrC, putative copper metallochaperone
1312	Uncharacterized iron-regulated membrane protein; Iron-uptake factor PiuB
1313	probable aminopeptidase
1314	FIG110192: hypothetical protein
1315	Ribonucleotide reductase of class II (coenzyme B12-dependent) (EC 1.17.4.1)
1316	ABC transporter substrate binding protein
1317	Trehalose-6-phosphate phosphatase (EC 3.1.3.12)
1318	Alpha,alpha-trehalose-phosphate synthase [UDP-forming] (EC 2.4.1.15)
1319	Periplasmic thiol:disulfide oxidoreductase DsbB, required for DsbA reoxidation
1320	similar to beta-hydroxylase
1321	Sensor histidine kinase ChvG (EC 2.7.3.-)
1322	DNA-binding response regulator ChvI
1323	Heat shock protein GrpE
1324	Chaperone protein DnaK
1325	Chaperone protein DnaJ
1326	4-hydroxy-tetrahydrodipicolinate reductase (EC 1.17.1.8)
1327	S-adenosylmethionine synthetase (EC 2.5.1.6)
1328	tRNA (guanine46-N7-)-methyltransferase (EC 2.1.1.33)
1329	Electron transfer flavoprotein-ubiquinone oxidoreductase (EC 1.5.5.1)
1330	Electron transfer flavoprotein, beta subunit
1331	Electron transfer flavoprotein, alpha subunit
1332	D-alanyl-D-alanine carboxypeptidase (EC 3.4.16.4)
1333	D-alanyl-D-alanine carboxypeptidase (EC 3.4.16.4)
1334	N-carbamoyl-L-amino acid hydrolase (EC 3.5.1.87)
1335	Serine--pyruvate aminotransferase (EC 2.6.1.51) / L-alanine:glyoxylate aminotransferase (EC 2.6.1.44)
1336	Septum formation protein Maf
1337	Uroporphyrinogen III decarboxylase (EC 4.1.1.37)
1338	Protoporphyrinogen IX oxidase, novel form, HemJ (EC 1.3.-.-)
1339	Coenzyme PQQ synthesis protein E
1340	Coenzyme PQQ synthesis protein D
1341	Pyrroloquinoline-quinone synthase (EC 1.3.3.11)
1342	Coenzyme PQQ synthesis protein B
1343	Coenzyme PQQ synthesis protein A
1344	FIG00687897: hypothetical protein
1345	Cobalt-zinc-cadmium resistance protein CzcA; Cation efflux system protein CusA
1346	RND efflux system, outer membrane lipoprotein, NodT family
1347	Multidrug and toxin extrusion (MATE) family efflux pump YdhE/NorM, homolog
1348	dTDP-glucose 4,6-dehydratase (EC 4.2.1.46)
1349	Glucose-1-phosphate thymidylyltransferase (EC 2.7.7.24)
1350	dTDP-4-dehydrorhamnose 3,5-epimerase (EC 5.1.3.13)
1351	dTDP-4-dehydrorhamnose reductase (EC 1.1.1.133)
1352	Alpha-L-Rha alpha-1,3-L-rhamnosyltransferase (EC 2.4.1.-)
1353	Ribosomal large subunit pseudouridine synthase C (EC 4.2.1.70)
1354	Cell division protein FtsK
1355	Ribosomal large subunit pseudouridine synthase B (EC 4.2.1.70)
1356	glutamine amidotransferase (GATase1)
1357	tRNA-specific adenosine-34 deaminase (EC 3.5.4.-)
1358	HtrA protease/chaperone protein
1359	2-keto-4-pentenoate hydratase (EC 4.2.1.80)
1360	D-3-phosphoglycerate dehydrogenase (EC 1.1.1.95)
1361	Hypothetical Zinc-finger containing protein
1362	TldD protein, part of TldE/TldD proteolytic complex
1363	Trehalase (EC 3.2.1.28); Periplasmic trehalase precursor (EC 3.2.1.28)
1364	Aspartate aminotransferase (EC 2.6.1.1)
1365	Glutamine synthetase type I (EC 6.3.1.2)
1366	Nucleoside-diphosphate-sugar epimerases
1367	Putative DNA-binding protein in cluster with Type I restriction-modification system
1368	Mobile element protein
1369	Gluconate 2-dehydrogenase (EC 1.1.99.3), membrane-bound, cytochrome c
1370	Gluconate 2-dehydrogenase (EC 1.1.99.3), membrane-bound, flavoprotein
1371	Gluconate 2-dehydrogenase (EC 1.1.99.3), membrane-bound, gamma subunit
1372	FIG00687573: hypothetical protein
1373	Chaperone protein Hsp33
1374	Ornithine carbamoyltransferase (EC 2.1.3.3)
1375	Acetylornithine aminotransferase (EC 2.6.1.11)
1376	D-alanyl-D-alanine carboxypeptidase (EC 3.4.16.4)
1377	FIG00687859: hypothetical protein
1378	Twin-arginine translocation protein TatA
1379	Methylthioribulose-1-phosphate dehydratase (EC 4.2.1.109)
1380	1,2-dihydroxy-3-keto-5-methylthiopentene dioxygenase (EC 1.13.11.54)
1381	2,3-diketo-5-methylthiopentyl-1-phosphate enolase-phosphatase (EC 3.1.3.77)
1382	Riboflavin kinase (EC 2.7.1.26) / FMN adenylyltransferase (EC 2.7.7.2)
1383	Isoleucyl-tRNA synthetase (EC 6.1.1.5)
1384	Lipoprotein signal peptidase (EC 3.4.23.36)
1385	FIG00688149: hypothetical protein
1386	DNA mismatch repair protein MutL
1387	PecM-related protein
1388	Topoisomerase IV subunit B (EC 5.99.1.-)
1389	FIG00687689: hypothetical protein
1390	Predicted transcriptional regulator of cysteine synthase, Rrf2 family
1391	Cysteine synthase (EC 2.5.1.47)
1392	Outer membrane protein A precursor
1393	DNA topoisomerase I (EC 5.99.1.2)
1394	Rossmann fold nucleotide-binding protein Smf possibly involved in DNA uptake
1395	Acyl-phosphate:glycerol-3-phosphate O-acyltransferase PlsY
1396	Dihydroorotase (EC 3.5.2.3)
1397	Aspartate carbamoyltransferase (EC 2.1.3.2)
1398	Glutamyl-tRNA synthetase (EC 6.1.1.17)
1399	Purine nucleoside permease
1400	FIG00688430: hypothetical protein
1401	Na+/H+ antiporter NhaP
1402	Endonuclease III (EC 4.2.99.18)
1403	Transport ATP-binding protein CydCD
1404	Nucleoside 5-triphosphatase RdgB (dHAPTP, dITP, XTP-specific) (EC 3.6.1.15)
1405	Ribonuclease PH (EC 2.7.7.56)
1406	Flavodoxin reductases (ferredoxin-NADPH reductases) family 1
1407	Heat-inducible transcription repressor HrcA
1408	Bacterioferritin
1409	ATP-dependent RNA helicase
1410	Inosose isomerase (EC 5.3.99.-)
1411	Diaminopimelate epimerase (EC 5.1.1.7)
1412	tRNA-t(6)A37 methylthiotransferase
1413	Signal recognition particle receptor protein FtsY (=alpha subunit) (TC 3.A.5.1.1)
1414	Nitrogen regulation protein NR(I)
1415	Phosphoglycerate kinase (EC 2.7.2.3)
1416	NAD-dependent glyceraldehyde-3-phosphate dehydrogenase (EC 1.2.1.12)
1417	Selenoprotein O and cysteine-containing homologs
1418	Oxidoreductase, aldo/keto reductase family
1419	L-serine dehydratase (EC 4.3.1.17)
1420	DNA polymerase III chi subunit (EC 2.7.7.7)
1421	Cytosol aminopeptidase PepA (EC 3.4.11.1)
1422	Putative sulfate permease
1423	Molybdenum cofactor biosynthesis protein MoaE
1424	Molybdenum cofactor biosynthesis protein MoaC
1425	Molybdenum cofactor biosynthesis protein MoaA
1426	Molybdopterin biosynthesis protein MoeA
1427	Membrane fusion component of tripartite multidrug resistance system
1428	Inner membrane component of tripartite multidrug resistance system
1429	Outer membrane component of tripartite multidrug resistance system
1430	Glucose-6-phosphate 1-dehydrogenase (EC 1.1.1.49)
1431	Glucoamylase (EC 3.2.1.3)
1432	NADH ubiquinone oxidoreductase chain A (EC 1.6.5.3)
1433	NADH-ubiquinone oxidoreductase chain B (EC 1.6.5.3)
1434	NADH-ubiquinone oxidoreductase chain C (EC 1.6.5.3) / NADH-ubiquinone oxidoreductase chain D (EC 1.6.5.3)
1435	NADH-ubiquinone oxidoreductase chain E (EC 1.6.5.3)
1436	NADH-ubiquinone oxidoreductase chain F (EC 1.6.5.3)
1437	NADH-ubiquinone oxidoreductase chain G (EC 1.6.5.3)
1438	NADH-ubiquinone oxidoreductase chain H (EC 1.6.5.3)
1439	NADH-ubiquinone oxidoreductase chain I (EC 1.6.5.3)
1440	NADH-ubiquinone oxidoreductase chain J (EC 1.6.5.3)
1441	NADH-ubiquinone oxidoreductase chain K (EC 1.6.5.3)
1442	NADH-ubiquinone oxidoreductase chain L (EC 1.6.5.3)
1443	NADH-ubiquinone oxidoreductase chain M (EC 1.6.5.3)
1444	NADH-ubiquinone oxidoreductase chain N (EC 1.6.5.3)
1445	Cobalamin biosynthesis protein CobG
1446	Cobalt-precorrin-8x methylmutase (EC 5.4.1.2)
1447	Cobalt-precorrin-2 C20-methyltransferase (EC 2.1.1.130)
1448	Cobalt-precorrin-3b C17-methyltransferase
1449	Cobalt-precorrin-6x reductase (EC 1.3.1.54)
1450	Cobalt-precorrin-6y C5-methyltransferase (EC 2.1.1.-) / Cobalt-precorrin-6y C15-methyltransferase [decarboxylating] (EC 2.1.1.-)
1451	Cobalt-precorrin-4 C11-methyltransferase (EC 2.1.1.133)
1452	Pirin
1453	Cobalt-zinc-cadmium resistance protein CzcA; Cation efflux system protein CusA
1454	Lactoylglutathione lyase and related lyases
1455	Succinate-semialdehyde dehydrogenase [NAD] (EC 1.2.1.24); Succinate-semialdehyde dehydrogenase [NAD(P)+] (EC 1.2.1.16)
1456	HoxN/HupN/NixA family nickel/cobalt transporter
1457	General secretion pathway protein D
1458	General secretion pathway protein F
1459	General secretion pathway protein E
1460	General secretion pathway protein G
1461	BfpH protein (involved in biogenesis of type IV pili)
1462	Sucrose-6-phosphate hydrolase (EC 3.2.1.B3)
1463	Levansucrase (EC 2.4.1.10)
1464	sensor histidine kinase
1465	Osmosensitive K+ channel histidine kinase KdpD (EC 2.7.3.-)
1466	Potassium-transporting ATPase C chain (EC 3.6.3.12) (TC 3.A.3.7.1)
1467	Potassium-transporting ATPase B chain (EC 3.6.3.12) (TC 3.A.3.7.1)
1468	Potassium-transporting ATPase A chain (EC 3.6.3.12) (TC 3.A.3.7.1)
1469	Mannose-6-phosphate isomerase (EC 5.3.1.8)
1470	ADP-heptose synthase (EC 2.7.-.-) / D-glycero-beta-D-manno-heptose 7-phosphate kinase
1471	response regulator in two-component regulatory system with PhoQ
1472	two component system histidine kinase( EC:2.7.3.- )
1473	Glycolate dehydrogenase (EC 1.1.99.14), subunit GlcD
1474	FIG003033: Helicase domain protein
1475	Cytochrome c-type biogenesis protein DsbD, protein-disulfide reductase (EC 1.8.1.8)
1476	Nucleoside-diphosphate-sugar pyrophosphorylase involved in lipopolysaccharide biosynthesis/translation initiation factor 2B, gamma/epsilon subunits (eIF-2Bgamma/eIF-2Bepsilon)
1477	capsular polysaccharide biosynthesis protein
1478	capsular polysaccharide biosynthesis protein, putative
1479	Septum formation protein Maf
1480	Translation initiation factor 1
1481	Histidinol dehydrogenase (EC 1.1.1.23)
1482	ATP phosphoribosyltransferase (EC 2.4.2.17)
1483	Replicative DNA helicase (EC 3.6.1.-)
1484	Mg(2+) transport ATPase protein C
1485	Aspartate ammonia-lyase (EC 4.3.1.1)
1486	Vanillate O-demethylase oxygenase subunit (EC 1.14.13.82)
1487	tolB protein precursor, periplasmic protein involved in the tonb-independent uptake of group A colicins
1488	Cobalt-zinc-cadmium resistance protein CzcA; Cation efflux system protein CusA
1489	Oxidoreductase, short-chain dehydrogenase/reductase family (EC 1.1.1.-)
1490	DNA repair exonuclease family protein YhaO
1491	Na+/H+ antiporter
1492	Glyceraldehyde-3-phosphate ketol-isomerase (EC 5.3.1.1)
1493	FIG00688991: hypothetical protein
1494	Sodium - Bile acid symporter
1495	Fructokinase (EC 2.7.1.4)
1496	6-phosphofructokinase (EC 2.7.1.11), PF08013 family
1497	benzoate MFS transporter BenK
1498	Ferrichrome-iron receptor
1499	putative iron-regulated membrane protein
1500	Chaperone protein HtpG
1501	Nudix hydrolase family protein PA3470
1502	Putative phosphatase YfbT
1503	Glycerophosphoryl diester phosphodiesterase (EC 3.1.4.46)
1504	FIG00688012: hypothetical protein
1505	transcriptional regulator, Crp/Fnr family
1506	UDP-N-acetylglucosamine 1-carboxyvinyltransferase (EC 2.5.1.7)
1507	Glucose-methanol-choline (GMC) oxidoreductase:NAD binding site
1508	Deoxycytidine triphosphate deaminase (EC 3.5.4.13)
1509	Glycosyltransferase
1510	Broad-specificity glycerol dehydrogenase (EC 1.1.99.22), subunit SldA
1511	Nucleoside-diphosphate-sugar epimerases
1512	Ribokinase (EC 2.7.1.15)
1513	ADP-heptose--lipooligosaccharide heptosyltransferase II (EC 2.4.1.-)
1514	Threonyl-tRNA synthetase (EC 6.1.1.3)
1515	Translation initiation factor 3
1516	Phosphoribosylanthranilate isomerase (EC 5.3.1.24)
1517	Orotidine 5'-phosphate decarboxylase (EC 4.1.1.23)
1518	Acetylornithine deacetylase/Succinyl-diaminopimelate desuccinylase and related deacylases
1519	4-hydroxythreonine-4-phosphate dehydrogenase (EC 1.1.1.262)
1520	Pyridoxine 5'-phosphate synthase (EC 2.6.99.2)
1521	FIG00688206: hypothetical protein
1522	Beta-1,3-glucosyltransferase
1523	Sulfur carrier protein adenylyltransferase ThiF
1524	FIG00688388: hypothetical protein
1525	Pyruvate kinase (EC 2.7.1.40)
1526	Cyclohexadienyl dehydrogenase (EC 1.3.1.12)(EC 1.3.1.43)
1527	FIG00687727: hypothetical protein
1528	Dihydroflavonol-4-reductase (EC 1.1.1.219)
1529	Phytoene synthase (EC 2.5.1.32)
1530	Phytoene synthase (EC 2.5.1.32)
1531	Periplasmic aromatic amino acid aminotransferase beta precursor (EC 2.6.1.57)
1532	Phytoene synthase (EC 2.5.1.32)
1533	Phytoene desaturase (EC 1.14.99.-)
1534	Squalene--hopene cyclase (EC 5.4.99.17)
1535	Xanthine/uracil/thiamine/ascorbate permease family protein
1536	Alkaline phosphodiesterase I (EC 3.1.4.1) / Nucleotide pyrophosphatase (EC 3.6.1.9)
1537	FIG00688222: hypothetical protein
1538	Translation elongation factor LepA
1539	Flagellar motor rotation protein MotB
1540	MotA/TolQ/ExbB proton channel family protein, probably associated with flagella
1541	Inositol-1-monophosphatase (EC 3.1.3.25)
1542	Translation elongation factor P
1543	Translation elongation factor P Lys34:lysine transferase
1544	PROBABLE LIPOPROTEIN
1545	5-formyltetrahydrofolate cyclo-ligase (EC 6.3.3.2)
1546	FIG00688665: hypothetical protein
1547	Aldehyde dehydrogenase (EC 1.2.1.3)
1548	Phytoene desaturase, neurosporene or lycopene producing (EC 1.3.-.-)
1549	Phytoene desaturase, neurosporene or lycopene producing (EC 1.3.-.-) / 4,4'-diapolycopene oxidase
1550	Lead, cadmium, zinc and mercury transporting ATPase (EC 3.6.3.3) (EC 3.6.3.5); Copper-translocating P-type ATPase (EC 3.6.3.4)
1551	Copper chaperone
1552	Multicopper oxidase
1553	Copper resistance protein B
1554	Porin B precursur
1555	Phosphate ABC transporter, periplasmic phosphate-binding protein PstS (TC 3.A.1.7.1)
1556	Major facilitator family transporter
1557	TonB dependent receptor
1558	FIG01224837: hypothetical protein
1559	Sorbitol-6-phosphate 2-dehydrogenase (EC 1.1.1.140)
1560	Ethanolamine ammonia-lyase heavy chain (EC 4.3.1.7)
1561	Ethanolamine ammonia-lyase light chain (EC 4.3.1.7)
1562	Ethanolamine permease
1563	ABC transporter ATP-binding protein
1564	Nucleoside ABC transporter, periplasmic nucleoside-binding protein
1565	Flavodoxin reductases (ferredoxin-NADPH reductases) family 1; Vanillate O-demethylase oxidoreductase (EC 1.14.13.-)
1566	FIG00688210: hypothetical protein
1567	Dihydroorotase (EC 3.5.2.3)
1568	TrkA-N:Sodium/hydrogen exchanger
1569	SSU ribosomal protein S19p (S15e)
1570	FIG00688431: hypothetical protein
1571	DUF1022 domain-containing protein
1572	Acetylornithine deacetylase (EC 3.5.1.16)
1573	Serine hydroxymethyltransferase (EC 2.1.2.1)
1574	Amino acid permease
1575	Porphobilinogen synthase (EC 4.2.1.24)
1576	Uncharacterized monothiol glutaredoxin ycf64-like
1577	YrbA protein
1578	Phosphoribosylformylglycinamidine synthase, synthetase subunit (EC 6.3.5.3)
1579	Phosphoribosylformylglycinamidine synthase, glutamine amidotransferase subunit (EC 6.3.5.3)
1580	Phosphoribosylformylglycinamidine synthase, PurS subunit (EC 6.3.5.3)
1581	Phosphoribosylaminoimidazole-succinocarboxamide synthase (EC 6.3.2.6)
1582	Sugar-proton symporter
1583	Adenylosuccinate lyase (EC 4.3.2.2)
1584	Integral membrane protein TerC family
1585	Soluble lytic murein transglycosylase precursor (EC 3.2.1.-)
1586	Hypothetical, distant similarity with heme-degrading oxygenase IsdG
1587	Hemin ABC transporter, permease protein
1588	Periplasmic hemin-binding protein
1589	TonB-dependent hemin , ferrichrome receptor
1590	Phospholipase C
1591	Outer membrane vitamin B12 receptor BtuB
1592	Na(+)/H(+) antiporter
1593	Mobile element protein
1594	Mobile element protein
1595	Capsular polysaccharide biosynthesis/export periplasmic protein WcbC
1596	Capsular polysaccharide export system inner membrane protein KpsE
1597	Glycosyltransferase (EC 2.4.1.-)
1598	Fatty acid hydroxylase
1599	Capsular polysaccharide export system protein KpsS
1600	Capsular polysaccharide export system protein KpsC
1601	capsular polysaccharide biosynthesis protein
1602	Signal recognition particle receptor protein FtsY (=alpha subunit) (TC 3.A.5.1.1)
1603	ATPase involved in DNA repair
1604	Chaperone protein DnaK
1605	probable membrane protein yetF
1606	DNA polymerase-like protein PA0670
1607	DNA polymerase III alpha subunit (EC 2.7.7.7)
1608	Peptidyl-prolyl cis-trans isomerase (EC 5.2.1.8)
1609	L-arabinose transport ATP-binding protein AraG (TC 3.A.1.2.2)
1610	L-arabinose-binding periplasmic protein precursor AraF (TC 3.A.1.2.2)
1611	CobW GTPase involved in cobalt insertion for B12 biosynthesis
1612	CobN component of cobalt chelatase involved in B12 biosynthesis
1613	Cobyrinic acid A,C-diamide synthase
1614	Outer membrane receptor proteins, mostly Fe transport
1615	Carbohydrate-selective porin OprB
1616	Glucoamylase (EC 3.2.1.3)
1617	Chloride channel protein
1618	Cobalt-zinc-cadmium resistance protein
1619	Cobalt-zinc-cadmium resistance protein CzcD
1620	Peptidase
1621	NAD(FAD)-utilizing dehydrogenase, sll0175 homolog
1622	putative oxidoreductase protein
1623	Cytochrome O ubiquinol oxidase subunit IV (EC 1.10.3.-)
1624	Cytochrome O ubiquinol oxidase subunit III (EC 1.10.3.-)
1625	Cytochrome O ubiquinol oxidase subunit I (EC 1.10.3.-)
1626	Cytochrome O ubiquinol oxidase subunit II (EC 1.10.3.-)
1627	Cardiolipin synthetase (EC 2.7.8.-)
1628	Aminodeoxychorismate lyase (EC 4.1.3.38)
1629	Para-aminobenzoate synthase, aminase component (EC 2.6.1.85)
1630	FIG01224389: hypothetical protein
1631	transcriptional regulator, TetR family
1632	3-oxoacyl-[acyl-carrier protein] reductase (EC 1.1.1.100)
1633	Plasmid pIB6 ORFA DNA
1634	Nucleoside triphosphate pyrophosphohydrolase MazG (EC 3.6.1.8)
1635	Aromatic amino acid transport protein AroP
1636	N-acetyl-gamma-glutamyl-phosphate reductase (EC 1.2.1.38)
1637	diguanylate cyclase/phosphodiesterase (GGDEF & EAL domains) with PAS/PAC sensor(s)
1638	Phosphoserine aminotransferase (EC 2.6.1.52)
1639	ATP phosphoribosyltransferase regulatory subunit (EC 2.4.2.17)
1640	Adenylosuccinate synthetase (EC 6.3.4.4)
1641	Alkyl hydroperoxide reductase protein F (EC 1.6.4.-)
1642	Dihydroxyacetone kinase, ATP-dependent (EC 2.7.1.29)
1643	Ribulosamine/erythrulosamine 3-kinase potentially involved in protein deglycation
1644	Low molecular weight protein tyrosine phosphatase (EC 3.1.3.48)
1645	Phosphate ABC transporter, periplasmic phosphate-binding protein PstS (TC 3.A.1.7.1)
1646	Phosphate regulon sensor protein PhoR (SphS) (EC 2.7.13.3)
1647	Phosphate regulon transcriptional regulatory protein PhoB (SphR)
1648	Phosphate transport system regulatory protein PhoU
1649	Phosphate transport ATP-binding protein PstB (TC 3.A.1.7.1)
1650	Phosphate transport system permease protein PstA (TC 3.A.1.7.1)
1651	Phosphate transport system permease protein PstC (TC 3.A.1.7.1)
1652	Glycosyl transferase, group 2 family protein
1653	MFS transporter
1654	Non-specific DNA-binding protein Dps / Iron-binding ferritin-like antioxidant protein / Ferroxidase (EC 1.16.3.1)
1655	FIG00688082: hypothetical protein
1656	Aldo-keto reductase
1657	Alkyl hydroperoxide reductase protein F (EC 1.6.4.-)
1658	Alkyl hydroperoxide reductase protein C (EC 1.6.4.-)
1659	Hydrogen peroxide-inducible genes activator
1660	Thymidylate synthase thyX (EC 2.1.1.-)
1661	FIG00688714: hypothetical protein
1662	Nicotinamidase/isochorismatase family protein
1663	biphenyl-2,3-diol 1,2-dioxygenase III-related protein
1664	FIG00688289: hypothetical protein
1665	FMN-dependent NADH-azoreductase
1666	Transcriptional regulator, LysR family
1667	S-adenosylmethionine:tRNA ribosyltransferase-isomerase (EC 5.-.-.-)
1668	tRNA-guanine transglycosylase (EC 2.4.2.29)
1669	Epoxyqueuosine (oQ) reductase QueG
1670	Ferrichrome-iron receptor
1671	FOG: PAS/PAC domain
1672	DnaJ-like protein DjlA
1673	Aldose 1-epimerase (EC 5.1.3.3)
1674	FIG00687700: hypothetical protein
1675	ABC transporter, ATP-binding protein
1676	Inorganic pyrophosphatase (EC 3.6.1.1)
1677	Probable glycosyltransferase
1678	FIG00687870: hypothetical protein
1679	FIG00688277: hypothetical protein
1680	HlyD family secretion protein
1681	Probable secretion ATP-binding protein
1682	5-methyltetrahydrofolate--homocysteine methyltransferase (EC 2.1.1.13)
1683	N-ethylmaleimide reductase (EC 1.-.-.-)
1684	Ribosomal large subunit pseudouridine synthase D (EC 4.2.1.70)
1685	RNA polymerase sigma factor RpoH
1686	Alkyl hydroperoxide reductase protein C (EC 1.6.4.-)
1687	Mobile element protein
1688	Mobile element protein
1689	Peptidyl-prolyl cis-trans isomerase (EC 5.2.1.8)
1690	Phosphopantetheine adenylyltransferase (EC 2.7.7.3)
1691	DNA gyrase subunit A (EC 5.99.1.3)
1692	Single-stranded DNA-binding protein
1693	Excinuclease ABC subunit A
1694	D-3-phosphoglycerate dehydrogenase (EC 1.1.1.95)
1695	Outer membrane component of tripartite multidrug resistance system
1696	Probable Co/Zn/Cd efflux system membrane fusion protein
1697	Cobalt-zinc-cadmium resistance protein CzcA; Cation efflux system protein CusA
1698	Probable transcriptional regulator
1699	Gene Transfer Agent terminase protein
1700	Phage portal protein
1701	Putative phage protein
1702	Phage tail sheath protein
1703	Phage baseplate
1704	UDP-glucose 4-epimerase (EC 5.1.3.2)
1705	Dihydrofolate synthase (EC 6.3.2.12) @ Folylpolyglutamate synthase (EC 6.3.2.17)
1706	Acetyl-coenzyme A carboxyl transferase beta chain (EC 6.4.1.2)
1707	benzoate MFS transporter BenK
1708	Zinc ABC transporter, inner membrane permease protein ZnuB
1709	Zinc uptake regulation protein ZUR
1710	Hypothetical protein of L-Asparaginase type 2-like superfamily
1711	Arabinose-proton symporter
1712	Probable low-affinity inorganic phosphate transporter
1713	Mobile element protein
1714	Transcriptional regulator, MarR family; Cinnamoyl ester hydrolase
1715	Bifunctional protein: zinc-containing alcohol dehydrogenase; quinone oxidoreductase ( NADPH:quinone reductase) (EC 1.1.1.-); Similar to arginate lyase
1716	Cupin 2 conserved barrel domain protein
1717	FIG00960160: hypothetical protein
1718	Exopolyphosphatase (EC 3.6.1.11)
1719	Heat shock protein FtsJ/RrmJ @ Ribosomal RNA large subunit methyltransferase E (EC 2.1.1.-)
1720	ROK family Glucokinase with ambiguous substrate specificity
1721	Exodeoxyribonuclease VII small subunit (EC 3.1.11.6)
1722	Octaprenyl diphosphate synthase (EC 2.5.1.90) / Dimethylallyltransferase (EC 2.5.1.1) / (2E,6E)-farnesyl diphosphate synthase (EC 2.5.1.10) / Geranylgeranyl pyrophosphate synthetase (EC 2.5.1.29)
1723	1-deoxy-D-xylulose 5-phosphate synthase (EC 2.2.1.7)
1724	RNA binding methyltransferase FtsJ like
1725	Ribosomal RNA large subunit methyltransferase N (EC 2.1.1.-)
1726	Argininosuccinate synthase (EC 6.3.4.5)
1727	Peptidyl-prolyl cis-trans isomerase( EC:5.2.1.8 )
1728	Mobile element protein
1729	FIG00455092: hypothetical protein
1730	Leucine-responsive regulatory protein, regulator for leucine (or lrp) regulon and high-affinity branched-chain amino acid transport system
1731	Proline dehydrogenase (EC 1.5.99.8) (Proline oxidase) / Delta-1-pyrroline-5-carboxylate dehydrogenase (EC 1.5.1.12)
1732	salicylate esterase

## Sheet: AFun
1	HicA-related protein
2	hicB
3	Phage tail sheath protein
4	Putative phage protein
5	Phage portal protein
6	Gene Transfer Agent terminase protein
7	FIG00688361: hypothetical protein
8	macromolecule metabolism; macromolecule synthesis, modification; dna - replication, repair, restr./modif.
9	Recombinational DNA repair protein RecT (prophage associated)
10	FIG00456664: hypothetical protein
11	Bis(5'-nucleosyl)-tetraphosphatase (asymmetrical) (EC 3.6.1.17)
12	Phosphoribosyl-ATP pyrophosphatase (EC 3.6.1.31)
13	Imidazole glycerol phosphate synthase cyclase subunit (EC 4.1.3.-)
14	Phosphoribosylformimino-5-aminoimidazole carboxamide ribotide isomerase (EC 5.3.1.16)
15	Imidazole glycerol phosphate synthase amidotransferase subunit (EC 2.4.2.-)
16	Imidazoleglycerol-phosphate dehydratase (EC 4.2.1.19)
17	Nitroreductase family protein
18	2-octaprenyl-6-methoxyphenol hydroxylase (EC 1.14.13.-); 2-octaprenyl-3-methyl-6-methoxy-1,4-benzoquinol hydroxylase (EC 1.14.13.-)
19	Dihydroorotate dehydrogenase (EC 1.3.3.1)
20	Hydroxymethylpyrimidine phosphate synthase ThiC (EC 4.1.99.17)
21	Ethidium bromide-methyl viologen resistance protein EmrE
22	Amidophosphoribosyltransferase (EC 2.4.2.14)
23	RND efflux system, membrane fusion protein CmeA
24	RND efflux system, inner membrane transporter CmeB
25	RND efflux system, outer membrane lipoprotein CmeC
26	Heavy metal RND efflux outer membrane protein, CzcC family
27	Cobalt-zinc-cadmium resistance protein CzcA; Cation efflux system protein CusA
28	Alcohol dehydrogenase (EC 1.1.1.1)
29	Transcriptional regulator
30	Putative carbohydrate kinase
31	Glycerol-3-phosphate dehydrogenase (EC 1.1.5.3)
32	Triosephosphate isomerase (EC 5.3.1.1)
33	Ribose 5-phosphate isomerase B (EC 5.3.1.6)
34	Ribose ABC transport system, periplasmic ribose-binding protein RbsB (TC 3.A.1.2.1)
35	ABC transporter ATP-binding protein
36	Ribose ABC transport system, permease protein RbsC (TC 3.A.1.2.1)
37	Dihydroxyacetone kinase, ATP-dependent (EC 2.7.1.29)
38	Undecaprenyl-diphosphatase (EC 3.6.1.27)
39	Putative toluene tolerance protein
40	FIG00687643: hypothetical protein
41	FIG00687805: hypothetical protein
42	L-rhamnose-1-dehydrogenase ( EC 1.1.1.173)
43	Dihydroxyacetone kinase, ATP-dependent (EC 2.7.1.29)
44	D-3-phosphoglycerate dehydrogenase (EC 1.1.1.95)
45	2-keto-4-pentenoate hydratase (EC 4.2.1.80)
46	Putative transmembrane transport protein
47	Membrane-bound lytic murein transglycosylase B precursor (EC 3.2.1.-)
48	Rare lipoprotein A precursor
49	D-alanyl-D-alanine carboxypeptidase (EC 3.4.16.4)
50	Thymidylate kinase (EC 2.7.4.9)
51	DNA polymerase III delta prime subunit (EC 2.7.7.7)
52	Methionyl-tRNA synthetase (EC 6.1.1.10)
53	Putative deoxyribonuclease YcfH
54	Metal-dependent hydrolases of the beta-lactamase superfamily I; PhnP protein
55	Serine protein kinase (prkA protein), P-loop containing
56	FIG002076: hypothetical protein
57	FIG004684: SpoVR-like protein
58	FIG00687683: hypothetical protein
59	Thiamin-phosphate pyrophosphorylase (EC 2.5.1.3)
60	Thiazole biosynthesis protein ThiG
61	Glycine oxidase ThiO (EC 1.4.3.19)
62	Glucosamine--fructose-6-phosphate aminotransferase [isomerizing] (EC 2.6.1.16)
63	N-acetylglucosamine-1-phosphate uridyltransferase (EC 2.7.7.23) / Glucosamine-1-phosphate N-acetyltransferase (EC 2.3.1.157)
64	Phosphoglycolate phosphatase (EC 3.1.3.18)
65	DNA gyrase subunit B (EC 5.99.1.3)
66	ClpB protein
67	N-acylglucosamine 2-epimerase (EC 5.1.3.8)
68	IMP cyclohydrolase (EC 3.5.4.10) / Phosphoribosylaminoimidazolecarboxamide formyltransferase (EC 2.1.2.3)
69	Membrane fusion component of tripartite multidrug resistance system
70	Inner membrane component of tripartite multidrug resistance system
71	4-Hydroxy-2-oxoglutarate aldolase (EC 4.1.3.16) @ 2-dehydro-3-deoxyphosphogluconate aldolase (EC 4.1.2.14)
72	Phosphogluconate dehydratase (EC 4.2.1.12)
73	D-ribulokinase (EC 2.7.1.47)
74	Various polyols ABC transporter, permease component 1
75	Various polyols ABC transporter, permease component 2
76	Various polyols ABC transporter, ATP-binding component
77	Ribitol 2-dehydrogenase (EC 1.1.1.56)
78	Glutathione S-transferase (EC 2.5.1.18)
79	HMP-PP hydrolase (pyridoxal phosphatase) Cof, detected in genetic screen for thiamin metabolic genes (PMID:15292217)
80	Xylulose-5-phosphate phosphoketolase (EC 4.1.2.9) @ Fructose-6-phosphate phosphoketolase (EC 4.1.2.22)
81	Acetate kinase (EC 2.7.2.1)
82	ATP-dependent RNA helicase RhlE
83	Oxygen-insensitive NAD(P)H nitroreductase (EC 1.-.-.-) / Dihydropteridine reductase (EC 1.5.1.34)
84	Homoserine O-acetyltransferase (EC 2.3.1.31)
85	Homoserine O-acetyltransferase (EC 2.3.1.31)
86	Molybdenum cofactor biosynthesis protein MoaB
87	NAD kinase (EC 2.7.1.23)
88	Transporter, putative
89	Alanyl-tRNA synthetase (EC 6.1.1.7)
90	Carbonic anhydrase (EC 4.2.1.1)
91	Metal-dependent hydrolase
92	Oxidoreductase
93	5-methylthioribose kinase (EC 2.7.1.100)
94	4-hydroxyphenylacetate 3-monooxygenase, reductase component (EC 1.6.8.-)
95	Conserved hypothetical protein probably involved in sulfate reduction
96	Sulfite reductase [NADPH] hemoprotein beta-component (EC 1.8.1.2)
97	Oxidoreductase probably involved in sulfite reduction
98	Glucokinase (EC 2.7.1.2)
99	Oxidoreductase, short-chain dehydrogenase/reductase family (EC 1.1.1.-)
100	Thiamine-monophosphate kinase (EC 2.7.4.16)
101	Transcription termination protein NusB
102	Ribonucleotide reductase transcriptional regulator NrdR
103	ATP-dependent DNA helicase RecQ
104	Transport ATP-binding protein CydC
105	Transport ATP-binding protein CydD
106	Putative oligoketide cyclase/lipid transport protein, similarity with yeast ubiquinone-binding protein YOL008W
107	Lipoate synthase
108	Dihydrolipoamide dehydrogenase of pyruvate dehydrogenase complex (EC 1.8.1.4)
109	Dihydrolipoamide acetyltransferase component of pyruvate dehydrogenase complex (EC 2.3.1.12)
110	Pyruvate dehydrogenase E1 component beta subunit (EC 1.2.4.1)
111	Pyruvate dehydrogenase E1 component alpha subunit (EC 1.2.4.1)
112	Indole-3-glycerol phosphate synthase (EC 4.1.1.48)
113	Anthranilate phosphoribosyltransferase (EC 2.4.2.18)
114	Anthranilate synthase, amidotransferase component (EC 4.1.3.27) @ Para-aminobenzoate synthase, amidotransferase component (EC 2.6.1.85)
115	Anthranilate synthase, aminase component (EC 4.1.3.27)
116	Peptidyl-prolyl cis-trans isomerase PpiD (EC 5.2.1.8)
117	Triosephosphate isomerase (EC 5.3.1.1)
118	Preprotein translocase subunit SecG (TC 3.A.5.1.1)
119	CTP synthase (EC 6.3.4.2)
120	2-Keto-3-deoxy-D-manno-octulosonate-8-phosphate synthase (EC 2.5.1.55)
121	OsmC/Ohr family protein
122	Enolase (EC 4.2.1.11)
123	Cell division protein DivIC (FtsB), stabilizes FtsL against RasP cleavage
124	LSU ribosomal protein L33p @ LSU ribosomal protein L33p, zinc-independent
125	SOS-response repressor and protease LexA (EC 3.4.21.88)
126	Transcriptional regulator, GntR family domain / Aspartate aminotransferase (EC 2.6.1.1)
127	Permease of the drug/metabolite transporter (DMT) superfamily
128	FIG00689714: hypothetical protein
129	CDP-diacylglycerol--glycerol-3-phosphate 3-phosphatidyltransferase (EC 2.7.8.5)
130	Excinuclease ABC subunit C
131	Membrane dipeptidase( EC:3.4.13.19 )
132	Exodeoxyribonuclease III (EC 3.1.11.2)
133	DNA-binding response regulator
134	Mll4235 protein
135	Na(+)/H(+) antiporter
136	Sun protein
137	Inosine-5'-monophosphate dehydrogenase (EC 1.1.1.205)
138	FIG01224471: hypothetical protein
139	DNA recombination and repair protein RecF
140	DNA polymerase III beta subunit (EC 2.7.7.7)
141	Chromosomal replication initiator protein DnaA
142	SSU ribosomal protein S20p
143	Formamidopyrimidine-DNA glycosylase (EC 3.2.2.23)
144	Ubiquinone/menaquinone biosynthesis methyltransferase UbiE (EC 2.1.1.-)
145	Phosphopantothenoylcysteine decarboxylase (EC 4.1.1.36) / Phosphopantothenoylcysteine synthetase (EC 6.3.2.5)
146	Deoxyuridine 5'-triphosphate nucleotidohydrolase (EC 3.6.1.23)
147	ABC-type nitrate/sulfonate/bicarbonate transport system, ATPase component
148	outer membrane protein
149	Peptide methionine sulfoxide reductase MsrA (EC 1.8.4.11)
150	Glutaryl-7-ACA acylase
151	Dihydroxy-acid dehydratase (EC 4.2.1.9)
152	FmdC precursor
153	Ferrichrome-iron receptor
154	Transcriptional regulator, DeoR family
155	FIG00986889: hypothetical protein
156	Valyl-tRNA synthetase (EC 6.1.1.9)
157	Type I secretion outer membrane protein, TolC precursor
158	Phage related integrase
159	FIG00688361: hypothetical protein
160	Glucose-6-phosphate 1-dehydrogenase (EC 1.1.1.49)
161	FIG00688616: hypothetical protein
162	FIG00543870: hypothetical protein
163	Cell division protein MraZ
164	rRNA small subunit methyltransferase H
165	Cell division protein FtsL
166	Cell division protein FtsI [Peptidoglycan synthetase] (EC 2.4.1.129)
167	UDP-N-acetylmuramoylalanyl-D-glutamate--2,6-diaminopimelate ligase (EC 6.3.2.13)
168	UDP-N-acetylmuramoylalanyl-D-glutamyl-2,6-diaminopimelate--D-alanyl-D-alanine ligase (EC 6.3.2.10)
169	Phospho-N-acetylmuramoyl-pentapeptide-transferase (EC 2.7.8.13)
170	UDP-N-acetylmuramoylalanine--D-glutamate ligase (EC 6.3.2.9)
171	Cell division protein FtsW
172	UDP-N-acetylglucosamine--N-acetylmuramyl-(pentapeptide) pyrophosphoryl-undecaprenol N-acetylglucosamine transferase (EC 2.4.1.227)
173	UDP-N-acetylmuramate--alanine ligase (EC 6.3.2.8)
174	UDP-N-acetylenolpyruvoylglucosamine reductase (EC 1.1.1.158)
175	D-alanine--D-alanine ligase (EC 6.3.2.4)
176	Cell division protein FtsQ
177	Cell division protein FtsA
178	Cell division protein FtsZ (EC 3.4.24.-)
179	UDP-3-O-[3-hydroxymyristoyl] N-acetylglucosamine deacetylase (EC 3.5.1.108)
180	Hypothetical lipoprotein
181	DNA repair protein RecN
182	DNA ligase (EC 6.5.1.2)
183	Hypothetical membrane-spanning protein
184	FIG00689946: hypothetical protein
185	Putative HlyD-family protein
186	Nicotinamidase (EC 3.5.1.19)
187	Xanthine-guanine phosphoribosyltransferase (EC 2.4.2.22)
188	Protein secretion chaperonin CsaA
189	MFS general substrate transporter
190	Ribonuclease HI (EC 3.1.26.4)
191	Homoserine kinase (EC 2.7.1.39)
192	4-hydroxy-3-methylbut-2-enyl diphosphate reductase (EC 1.17.1.2)
193	FIG01225103: hypothetical protein
194	oligopeptide transporter
195	ATP:Cob(I)alamin adenosyltransferase (EC 2.5.1.17)
196	Thiol-disulfide isomerase
197	Oligoendopeptidase F (EC 3.4.24.-)
198	Aspartate aminotransferase (EC 2.6.1.1)
199	Aspartate aminotransferase (EC 2.6.1.1)
200	3-isopropylmalate dehydrogenase (EC 1.1.1.85)
201	3-isopropylmalate dehydratase small subunit (EC 4.2.1.33)
202	3-isopropylmalate dehydratase large subunit (EC 4.2.1.33)
203	LSU ribosomal protein L19p
204	tRNA (Guanine37-N1) -methyltransferase (EC 2.1.1.31)
205	16S rRNA processing protein RimM
206	SSU ribosomal protein S16p
207	Signal recognition particle, subunit Ffh SRP54 (TC 3.A.5.1.1)
208	Various polyols ABC transporter, periplasmic substrate-binding protein
209	Alpha-glucosidase (EC 3.2.1.20)
210	Domain often clustered or fused with uracil-DNA glycosylase / Uracil-DNA glycosylase, putative family 6
211	Biotin synthase related domain containing protein
212	Phytochrome, two-component sensor histidine kinase (EC 2.7.3.-)
213	Nucleoside-diphosphate-sugar epimerases
214	Nitrate/nitrite transporter
215	AP endonuclease, family protein 2
216	D-galactonate transporter
217	L-lactate dehydrogenase (EC 1.1.2.3)
218	Permease of the drug/metabolite transporter (DMT) superfamily
219	Cys-tRNA(Pro) deacylase YbaK
220	Adenine phosphoribosyltransferase (EC 2.4.2.7)
221	Oxygen-insensitive NADPH nitroreductase (EC 1.-.-.-)
222	L-fuco-beta-pyranose dehydrogenase (EC 1.1.1.122)
223	Nitrilase (EC 3.5.5.7)
224	L-lactate dehydrogenase (EC 1.1.2.3)
225	surface antigen gene
226	Creatinine amidohydrolase (EC 3.5.2.10)
227	FIG00688539: hypothetical protein
228	FIG00687483: hypothetical protein
229	Dolichol-phosphate mannosyltransferase
230	ATP synthase F0 sector subunit b
231	ATP synthase B' chain (EC 3.6.3.14)
232	ATP synthase F0 sector subunit c
233	ATP synthase F0 sector subunit a
234	Chloride channel protein
235	Putative esterase/lipase
236	FIG00689409: hypothetical protein
237	DNA-3-methyladenine glycosylase II (EC 3.2.2.21)
238	FIG00688523: hypothetical protein
239	tRNA proofreading protein STM4549
240	Glycine dehydrogenase [decarboxylating] (glycine cleavage system P protein) (EC 1.4.4.2)
241	Glycine cleavage system H protein
242	Aminomethyltransferase (glycine cleavage system T protein) (EC 2.1.2.10)
243	Proline dehydrogenase (EC 1.5.99.8) (Proline oxidase) / Delta-1-pyrroline-5-carboxylate dehydrogenase (EC 1.5.1.12)
244	PDZ domain family protein
245	Lysophospholipase (EC 3.1.1.5)
246	DNA polymerase I (EC 2.7.7.7)
247	Dipeptide-binding ABC transporter, periplasmic substrate-binding component (TC 3.A.1.5.2)
248	Phosphoribosylamine--glycine ligase (EC 6.3.4.13)
249	Exodeoxyribonuclease VII large subunit (EC 3.1.11.6)
250	Probable lipoprotein signal peptide
251	Ribonuclease E (EC 3.1.26.12)
252	N-acetylmuramoyl-L-alanine amidase (EC 3.5.1.28)
253	2-isopropylmalate synthase (EC 2.3.3.13)
254	Rod shape-determining protein MreB
255	Rod shape-determining protein MreC
256	Penicillin-binding protein 2 (PBP-2)
257	Rod shape-determining protein RodA
258	LysR family transcriptional regulator YeiE
259	Glycyl-tRNA synthetase beta chain (EC 6.1.1.14)
260	Glycyl-tRNA synthetase alpha chain (EC 6.1.1.14)
261	5-nucleotidase SurE (EC 3.1.3.5)
262	Ferredoxin reductase
263	Aspartyl-tRNA synthetase (EC 6.1.1.12) @ Aspartyl-tRNA(Asn) synthetase (EC 6.1.1.23)
264	Exodeoxyribonuclease III (EC 3.1.11.2)
265	probable iron binding protein from the HesB_IscA_SufA family
266	Deoxyguanosinetriphosphate triphosphohydrolase (EC 3.1.5.1)
267	Arginyl-tRNA synthetase (EC 6.1.1.19)
268	FIG00481789: hypothetical protein
269	Segregation and condensation protein A
270	Segregation and condensation protein B
271	Twin-arginine translocation protein TatB
272	Twin-arginine translocation protein TatC
273	Seryl-tRNA synthetase (EC 6.1.1.11)
274	D-Lactate dehydrogenase (EC 1.1.2.5)
275	FIG00687883: hypothetical protein
276	carboxypeptidase-related protein
277	Ferredoxin--NADP(+) reductase (EC 1.18.1.2)
278	Glutathione reductase (EC 1.8.1.7)
279	FIG01210664: hypothetical protein
280	Non-heme chloroperoxidase (EC 1.11.1.10)
281	FIG00688074: hypothetical protein
282	Alkylated DNA repair protein AlkB
283	2-keto-3-deoxy-D-arabino-heptulosonate-7-phosphate synthase II (EC 2.5.1.54)
284	Nicotinate phosphoribosyltransferase (EC 2.4.2.11)
285	FIG00687303: hypothetical protein
286	Glutamyl-tRNA(Gln) synthetase (EC 6.1.1.24)
287	CDP-diacylglycerol--serine O-phosphatidyltransferase (EC 2.7.8.8)
288	Phosphatidylserine decarboxylase (EC 4.1.1.65)
289	Hydroxyacylglutathione hydrolase (EC 3.1.2.6)
290	putative Cytochrome bd2, subunit II
291	putative Cytochrome bd2, subunit I
292	1-acyl-sn-glycerol-3-phosphate acyltransferase (EC 2.3.1.51)
293	FIG00688004: hypothetical protein
294	Cell division transporter, ATP-binding protein FtsE (TC 3.A.5.1.1)
295	Sensory Transduction Protein Kinase
296	Sensory box histidine kinase/response regulator
297	ATP-dependent protease HslV (EC 3.4.25.-)
298	ATP-dependent hsl protease ATP-binding subunit HslU
299	Sulfur acceptor protein SufE for iron-sulfur cluster assembly
300	Glucose dehydrogenase, PQQ-dependent (EC 1.1.5.2)
301	LSU ribosomal protein L35p
302	LSU ribosomal protein L20p
303	Phenylalanyl-tRNA synthetase alpha chain (EC 6.1.1.20)
304	Phenylalanyl-tRNA synthetase beta chain (EC 6.1.1.20)
305	Lipid-A-disaccharide synthase (EC 2.4.1.182)
306	Phosphoribosyl-AMP cyclohydrolase (EC 3.5.4.19)
307	Folate-dependent protein for Fe/S cluster synthesis/repair in oxidative stress
308	Adenylate cyclase (EC 4.6.1.1)
309	Putative ABC transport system permease protein
310	FIG00688519: hypothetical protein
311	FIG138928: iron-regulated membrane protein
312	Ferrichrome-iron receptor
313	Ferrichrome-iron receptor
314	Biotin synthase (EC 2.8.1.6)
315	FIG00688056: hypothetical protein
316	Metallopeptidase
317	Malonyl CoA-acyl carrier protein transacylase (EC 2.3.1.39)
318	3-oxoacyl-[acyl-carrier protein] reductase (EC 1.1.1.100)
319	Acyl carrier protein
320	3-oxoacyl-[acyl-carrier-protein] synthase, KASII (EC 2.3.1.179)
321	FIG004453: protein YceG like
322	FIG00688041: hypothetical protein
323	Inositol-1-monophosphatase (EC 3.1.3.25)
324	Fatty acid hydroxylase-like protein
325	FIG00688020: hypothetical protein
326	FIG00687882: hypothetical protein
327	putative phosphohydrolases, Icc family
328	FIG00687662: hypothetical protein
329	8-amino-7-oxononanoate synthase (EC 2.3.1.47)
330	Acyl carrier protein
331	FIG00688741: hypothetical protein
332	Omega-amino acid--pyruvate aminotransferase (EC 2.6.1.18)
333	N-formylglutamate deformylase (EC 3.5.1.68)
334	Formiminoglutamic iminohydrolase (EC 3.5.3.13)
335	Imidazolonepropionase (EC 3.5.2.7)
336	Histidine utilization repressor
337	Urocanate hydratase (EC 4.2.1.49)
338	Histidine ammonia-lyase (EC 4.3.1.3)
339	L-lactate dehydrogenase (EC 1.1.2.3)
340	2-Oxobutyrate oxidase, putative
341	Conserved hypothetical protein (perhaps related to histidine degradation)
342	D-Lactate dehydrogenase, cytochrome c-dependent (EC 1.1.2.4)
343	Biosynthetic Aromatic amino acid aminotransferase beta (EC 2.6.1.57)
344	Phytanoyl-CoA dioxygenase
345	Cystine ABC transporter, permease protein
346	HoxN/HupN/NixA family nickel/cobalt transporter
347	Urease accessory protein UreD
348	Urease gamma subunit (EC 3.5.1.5)
349	Urease beta subunit (EC 3.5.1.5)
350	Urease alpha subunit (EC 3.5.1.5)
351	Urease accessory protein UreE
352	Urease accessory protein UreF
353	Urease accessory protein UreG
354	Ornithine cyclodeaminase (EC 4.3.1.12)
355	Arginase (EC 3.5.3.1)
356	FIG00455092: hypothetical protein
357	Putative predicted metal-dependent hydrolase
358	conserved protein of unknown function; putative YcgN protein
359	Putative HlyD-family protein
360	RND efflux system, outer membrane lipoprotein CmeC
361	Mannose-6-phosphate isomerase (EC 5.3.1.8)
362	ADP-heptose synthase (EC 2.7.-.-) / D-glycero-beta-D-manno-heptose 7-phosphate kinase
363	response regulator in two-component regulatory system with PhoQ
364	two component system histidine kinase( EC:2.7.3.- )
365	Glycolate dehydrogenase (EC 1.1.99.14), subunit GlcD
366	Replicative DNA helicase (EC 3.6.1.-)
367	Mg(2+) transport ATPase protein C
368	Aspartate ammonia-lyase (EC 4.3.1.1)
369	Vanillate O-demethylase oxygenase subunit (EC 1.14.13.82)
370	tolB protein precursor, periplasmic protein involved in the tonb-independent uptake of group A colicins
371	Cobalt-zinc-cadmium resistance protein CzcA; Cation efflux system protein CusA
372	Oxidoreductase, short-chain dehydrogenase/reductase family (EC 1.1.1.-)
373	Chromosome partition protein smc
374	DNA repair exonuclease family protein YhaO
375	Na+/H+ antiporter
376	FIG00688991: hypothetical protein
377	Sodium - Bile acid symporter
378	Fructokinase (EC 2.7.1.4)
379	6-phosphofructokinase (EC 2.7.1.11), PF08013 family
380	benzoate MFS transporter BenK
381	probable lipoprotein YPO2292
382	Ferrichrome-iron receptor
383	putative iron-regulated membrane protein
384	Beta-lactamase class C and other penicillin binding proteins
385	Chaperone protein HtpG
386	Nudix hydrolase family protein PA3470
387	Putative phosphatase YfbT
388	Glycerophosphoryl diester phosphodiesterase (EC 3.1.4.46)
389	Putative membrane protein YeiH
390	transcriptional regulator, Crp/Fnr family
391	UDP-N-acetylglucosamine 1-carboxyvinyltransferase (EC 2.5.1.7)
392	ATP phosphoribosyltransferase (EC 2.4.2.17)
393	Histidinol dehydrogenase (EC 1.1.1.23)
394	Translation initiation factor 1
395	Septum formation protein Maf
396	Transcriptional regulator, LysR family
397	Gentisate 1,2-dioxygenase (EC 1.13.11.4)
398	Cytochrome c-type biogenesis protein DsbD, protein-disulfide reductase (EC 1.8.1.8)
399	FIG003033: Helicase domain protein
400	Deoxycytidine triphosphate deaminase (EC 3.5.4.13)
401	Glycosyltransferase
402	Broad-specificity glycerol dehydrogenase (EC 1.1.99.22), subunit SldA
403	Inner membrane component of tripartite multidrug resistance system
404	Membrane fusion component of tripartite multidrug resistance system
405	Outer membrane component of tripartite multidrug resistance system
406	Nucleoside-diphosphate-sugar epimerases
407	Ribokinase (EC 2.7.1.15)
408	ADP-heptose--lipooligosaccharide heptosyltransferase II (EC 2.4.1.-)
409	Threonyl-tRNA synthetase (EC 6.1.1.3)
410	Translation initiation factor 3
411	Phosphoribosylanthranilate isomerase (EC 5.3.1.24)
412	Orotidine 5'-phosphate decarboxylase (EC 4.1.1.23)
413	Acetylornithine deacetylase/Succinyl-diaminopimelate desuccinylase and related deacylases
414	4-hydroxythreonine-4-phosphate dehydrogenase (EC 1.1.1.262)
415	Pyridoxine 5'-phosphate synthase (EC 2.6.99.2)
416	FIG00688206: hypothetical protein
417	Beta-1,3-glucosyltransferase
418	Sulfur carrier protein adenylyltransferase ThiF
419	FIG00688388: hypothetical protein
420	Pyruvate kinase (EC 2.7.1.40)
421	Glucose-methanol-choline (GMC) oxidoreductase:NAD binding site
422	Cyclohexadienyl dehydrogenase (EC 1.3.1.12)(EC 1.3.1.43)
423	FIG00687727: hypothetical protein
424	Dihydroflavonol-4-reductase (EC 1.1.1.219)
425	Phytoene synthase (EC 2.5.1.32)
426	Phytoene synthase (EC 2.5.1.32)
427	Periplasmic aromatic amino acid aminotransferase beta precursor (EC 2.6.1.57)
428	Phytoene synthase (EC 2.5.1.32)
429	Phytoene desaturase (EC 1.14.99.-)
430	Squalene--hopene cyclase (EC 5.4.99.17)
431	Alcohol dehydrogenase (EC 1.1.1.1)
432	N-acetyl-L,L-diaminopimelate deacetylase (EC 3.5.1.47)
433	Xanthine/uracil/thiamine/ascorbate permease family protein
434	Alkaline phosphodiesterase I (EC 3.1.4.1) / Nucleotide pyrophosphatase (EC 3.6.1.9)
435	FIG00688222: hypothetical protein
436	Translation elongation factor LepA
437	Flagellar motor rotation protein MotB
438	MotA/TolQ/ExbB proton channel family protein, probably associated with flagella
439	Inositol-1-monophosphatase (EC 3.1.3.25)
440	Translation elongation factor P
441	Lysine 2,3-aminomutase (EC 5.4.3.2)
442	Translation elongation factor P Lys34:lysine transferase
443	Transcriptional regulator, LysR family
444	3-oxoacyl-[acyl-carrier protein] reductase (EC 1.1.1.100)
445	Acetolactate synthase large subunit (EC 2.2.1.6)
446	LysR family transcriptional regulator STM3121
447	Conjugative transfer protein TrbI
448	Conjugative transfer protein TrbG
449	Conjugative transfer protein TrbF
450	Conjugative transfer protein TrbL
451	Conjugative transfer protein TrbJ
452	Conjugative transfer protein TrbE
453	Conjugative transfer protein TrbD
454	Conjugative transfer protein TrbC
455	Conjugative transfer protein TrbB
456	Oxidoreductase
457	CopG domain-containing protein
458	Type IV secretion system protein VirD4
459	FIG01203377: hypothetical protein
460	Type IV secretory pathway, VirD2 components (relaxase)
461	Membrane-bound lytic murein transglycosylase C precursor (EC 3.2.1.-)
462	Mlr9743 protein
463	Type IV secretory pathway, protease TraF
464	Glycosidases
465	Plasmid replication initiator protein
466	FIG00793325: hypothetical protein
467	Predicted transcriptional regulators
468	Adenine-specific methyltransferase (EC 2.1.1.72)
469	DNA polymerase III epsilon subunit (EC 2.7.7.7)
470	Bipolar DNA helicase HerA
471	FIG036446: hypothetical protein
472	FIG00900393: hypothetical protein
473	Type I restriction-modification system, restriction subunit R (EC 3.1.21.3)
474	Type I restriction-modification system, specificity subunit S (EC 3.1.21.3)
475	Type I restriction-modification system, DNA-methyltransferase subunit M (EC 2.1.1.72)
476	Mobile element protein
477	Mobile element protein
478	Conjugative transfer protein TrbI
479	Conjugative transfer protein TrbG
480	Conjugative transfer protein TrbF
481	Conjugative transfer protein TrbL
482	Conjugative transfer protein TrbJ
483	Conjugative transfer protein TrbE
484	Conjugative transfer protein TrbC
485	Conjugative transfer protein TrbD
486	Conjugative transfer protein TrbB
487	CopG domain-containing protein
488	Type IV secretion system protein VirD4
489	transcriptional regulator
490	Glutathione S-transferase (EC 2.5.1.18)
491	Transcriptional regulator, LysR family
492	Hydrolase, alpha/beta fold family protein, At1g52510/AT4G12830 homolog, group3
493	Enoyl-CoA hydratase (EC 4.2.1.17)
494	FIG00985911: hypothetical protein
495	3-oxoacyl-[acyl-carrier protein] reductase (EC 1.1.1.100)
496	Peroxiredoxin
497	Type IV secretory pathway, VirD2 components (relaxase)
498	Membrane-bound lytic murein transglycosylase C precursor (EC 3.2.1.-)
499	Type IV secretory pathway, protease TraF
500	Glycosidases
501	Plasmid replication initiator protein
502	FIG00793325: hypothetical protein
503	Adenine-specific methyltransferase (EC 2.1.1.72)
504	transcriptional regulator
505	FIG00900393: hypothetical protein
506	Bacterioferritin
507	Heat-inducible transcription repressor HrcA
508	Flavodoxin reductases (ferredoxin-NADPH reductases) family 1
509	Ribonuclease PH (EC 2.7.7.56)
510	Nucleoside 5-triphosphatase RdgB (dHAPTP, dITP, XTP-specific) (EC 3.6.1.15)
511	Transport ATP-binding protein CydCD
512	Endonuclease III (EC 4.2.99.18)
513	Uncharacterized conserved protein
514	Na+/H+ antiporter NhaP
515	DNA internalization-related competence protein ComEC/Rec2
516	Purine nucleoside permease
517	Glutamyl-tRNA synthetase (EC 6.1.1.17)
518	Aspartate carbamoyltransferase (EC 2.1.3.2)
519	Dihydroorotase (EC 3.5.2.3)
520	Acyl-phosphate:glycerol-3-phosphate O-acyltransferase PlsY
521	Rossmann fold nucleotide-binding protein Smf possibly involved in DNA uptake
522	DNA topoisomerase I (EC 5.99.1.2)
523	Outer membrane protein A precursor
524	Cysteine synthase (EC 2.5.1.47)
525	Predicted transcriptional regulator of cysteine synthase, Rrf2 family
526	hypothetical secreted protein
527	FIG00687689: hypothetical protein
528	Topoisomerase IV subunit B (EC 5.99.1.-)
529	PecM-related protein
530	DNA mismatch repair protein MutL
531	FIG00688149: hypothetical protein
532	Lipoprotein signal peptidase (EC 3.4.23.36)
533	Isoleucyl-tRNA synthetase (EC 6.1.1.5)
534	Fosfomycin resistance protein FosA
535	Riboflavin kinase (EC 2.7.1.26) / FMN adenylyltransferase (EC 2.7.7.2)
536	2,3-diketo-5-methylthiopentyl-1-phosphate enolase-phosphatase (EC 3.1.3.77)
537	1,2-dihydroxy-3-keto-5-methylthiopentene dioxygenase (EC 1.13.11.54)
538	Methylthioribulose-1-phosphate dehydratase (EC 4.2.1.109)
539	Twin-arginine translocation protein TatA
540	FIG00687859: hypothetical protein
541	D-alanyl-D-alanine carboxypeptidase (EC 3.4.16.4)
542	Acetylornithine aminotransferase (EC 2.6.1.11)
543	Ornithine carbamoyltransferase (EC 2.1.3.3)
544	Chaperone protein Hsp33
545	Thioredoxin
546	cellobiose phosphotransferase system celC
547	Fe-S oxidoreductase
548	Radical SAM protein required for addition of adenosine to hopane skeleton, HpnH
549	Magnesium and cobalt efflux protein CorC
550	Soluble lytic murein transglycosylase precursor (EC 3.2.1.-)
551	Uracil-DNA glycosylase, family 4
552	4-diphosphocytidyl-2-C-methyl-D-erythritol kinase (EC 2.7.1.148)
553	FIG00687365: hypothetical protein
554	3-oxoacyl-[acyl-carrier protein] reductase (EC 1.1.1.100)
555	FIG139438: lipoprotein B
556	Protein of unknown function UPF0060
557	UDP-glucose 4-epimerase (EC 5.1.3.2)
558	Methionine ABC transporter substrate-binding protein
559	Methionine ABC transporter ATP-binding protein
560	Methionine ABC transporter permease protein
561	Signal transduction histidine kinase
562	DNA-binding heavy metal response regulator
563	Cysteine synthase (EC 2.5.1.47)
564	Dethiobiotin synthetase (EC 6.3.3.3)
565	8-amino-7-oxononanoate synthase (EC 2.3.1.47)
566	glycosyl transferase, group 1
567	hydrolase, NUDIX family
568	Methylthioribose-1-phosphate isomerase (EC 5.3.1.23)
569	FIG00688331: hypothetical protein
570	Adenosylmethionine-8-amino-7-oxononanoate aminotransferase (EC 2.6.1.62)
571	COGs COG3558
572	Superoxide dismutase [Cu-Zn] precursor (EC 1.15.1.1)
573	Catalase (EC 1.11.1.6)
574	FIG00689489: hypothetical protein
575	Putative metal chaperone, involved in Zn homeostasis, GTPase of COG0523 family
576	FIG00688112: hypothetical protein
577	Nicotinate-nucleotide--dimethylbenzimidazole phosphoribosyltransferase (EC 2.4.2.21)
578	Cob(I)alamin adenosyltransferase (EC 2.5.1.17)
579	Cobyric acid synthase (EC 6.3.5.10)
580	Cobalamin biosynthesis protein BluB @ 5,6-dimethylbenzimidazole synthase, flavin destructase family
581	Adenosylcobinamide-phosphate synthase (EC 6.3.1.10)
582	L-threonine 3-O-phosphate decarboxylase (EC 4.1.1.81)
583	tRNA dihydrouridine synthase B (EC 1.-.-.-)
584	Nitrogen regulation protein NtrY (EC 2.7.3.-)
585	Nitrogen regulation protein NtrX
586	GTP-binding protein HflX
587	Sulfate permease
588	Mannose-1-phosphate guanylyltransferase (GDP) (EC 2.7.7.22)
589	Phosphomannomutase (EC 5.4.2.8)
590	FIG00688215: hypothetical protein
591	LSU ribosomal protein L13p (L13Ae)
592	SSU ribosomal protein S9p (S16e)
593	Putative peroxidase
594	xylose isomerase domain protein TIM barrel
595	Arsenic resistance protein ArsH
596	Transcriptional regulator, ArsR family
597	Dihydrolipoamide acetyltransferase component (E2) of acetoin dehydrogenase complex (EC 2.3.1.-)
598	Acetoin dehydrogenase E1 component beta-subunit (EC 1.2.4.-)
599	Acetoin dehydrogenase E1 component alpha-subunit (EC 1.2.4.-)
600	Ribitol 2-dehydrogenase (EC 1.1.1.56)
601	Pantoate--beta-alanine ligase (EC 6.3.2.1)
602	3-methyl-2-oxobutanoate hydroxymethyltransferase (EC 2.1.2.11)
603	Branched-chain amino acid aminotransferase (EC 2.6.1.42)
604	Dihydropteroate synthase (EC 2.5.1.15)
605	2-amino-4-hydroxy-6-hydroxymethyldihydropteridine pyrophosphokinase (EC 2.7.6.3)
606	GTP cyclohydrolase I (EC 3.5.4.16) type 1
607	Mg(2+) transport ATPase protein C
608	FIG01224676: hypothetical protein
609	probable short chain dehydrogenase
610	6-carboxytetrahydropterin synthase (EC 4.1.2.50) @ Queuosine biosynthesis QueD, PTPS-I
611	Queuosine Biosynthesis QueC ATPase
612	Queuosine Biosynthesis QueE Radical SAM
613	3',5'-cyclic-nucleotide phosphodiesterase (EC 3.1.4.17)
614	O-antigen export system permease protein RfbD
615	ABC transporter ATP-binding protein
616	FIG01210744: hypothetical protein
617	Benzoylformate decarboxylase (EC 4.1.1.7)
618	Transcriptional regulator, AsnC family
619	Short-chain dehydrogenase/reductase SDR
620	Transketolase (EC 2.2.1.1)
621	Ribitol/Xylitol/Arabitol transporter, MFS superfamily
622	Ribulose-5-phosphate 4-epimerase and related epimerases and aldolases
623	2-Oxobutyrate oxidase, putative
624	FIG00731982: hypothetical protein
625	Cystine ABC transporter, permease protein
626	Transcriptional regulator, LysR family
627	NG,NG-dimethylarginine dimethylaminohydrolase 1 (EC 3.5.3.18)
628	D-3-phosphoglycerate dehydrogenase (EC 1.1.1.95)
629	Methyl-accepting chemotaxis protein
630	Predicted transcriptional regulator of the myo-inositol catabolic operon
631	5-keto-2-deoxygluconokinase (EC 2.7.1.92) / uncharacterized domain
632	Epi-inositol hydrolase (EC 3.7.1.-)
633	Inosose dehydratase (EC 4.2.1.44)
634	5-deoxy-glucuronate isomerase (EC 5.3.1.-)
635	Myo-inositol 2-dehydrogenase (EC 1.1.1.18)
636	Major myo-inositol transporter IolT
637	Myo-inositol 2-dehydrogenase (EC 1.1.1.18)
638	Hydroxypyruvate isomerase (EC 5.3.1.22)
639	Catalase (EC 1.11.1.6)
640	2-Keto-D-gluconate dehydrogenase (EC 1.1.99.4), membrane-bound, flavoprotein
641	2-Keto-D-gluconate dehydrogenase (EC 1.1.99.4), membrane-bound, cytochrome c
642	Inosose dehydratase (EC 4.2.1.44)
643	Myo-inositol 2-dehydrogenase (EC 1.1.1.18)
644	Myo-inositol 2-dehydrogenase (EC 1.1.1.18)
645	Myo-inositol 2-dehydrogenase (EC 1.1.1.18)
646	4-carboxymuconolactone decarboxylase (EC 4.1.1.44)
647	3-oxoacyl-[acyl-carrier protein] reductase (EC 1.1.1.100)
648	Transcriptional regulator, LysR family
649	Transcriptional regulator
650	Aldo-keto reductase
651	Transcriptional regulator, HxlR family
652	Nucleoside-diphosphate-sugar epimerases
653	FIG00688902: hypothetical protein
654	Uncharacterized protein-like protein
655	Guanylate kinase (EC 2.7.4.8)
656	Permeases of the major facilitator superfamily
657	Succinate dehydrogenase iron-sulfur protein (EC 1.3.99.1)
658	Succinate dehydrogenase flavoprotein subunit (EC 1.3.99.1)
659	ATPase component BioM of energizing module of biotin ECF transporter
660	Dipeptidyl carboxypeptidase Dcp (EC 3.4.15.5)
661	FIG000605: protein co-occurring with transport systems (COG1739)
662	DNA repair protein RadA
663	Methionine ABC transporter ATP-binding protein
664	ABC transporter permease protein
665	Phage shock protein A
666	Psp operon transcriptional activator
667	UDP-glucose dehydrogenase (EC 1.1.1.22)
668	Multidrug resistance transporter, Bcr/CflA family
669	benzoate MFS transporter BenK
670	Shikimate 5-dehydrogenase I alpha (EC 1.1.1.25)
671	Xylulose kinase (EC 2.7.1.17)
672	Dihydrolipoamide succinyltransferase component (E2) of 2-oxoglutarate dehydrogenase complex (EC 2.3.1.61)
673	Dihydrolipoamide dehydrogenase of 2-oxoglutarate dehydrogenase (EC 1.8.1.4)
674	Beta-lactamase (EC 3.5.2.6)
675	Mobile element protein
676	Tol biopolymer transport system, TolR protein
677	MotA/TolQ/ExbB proton channel family protein
678	4-hydroxybenzoyl-CoA thioesterase family active site
679	Holliday junction DNA helicase RuvB
680	Holliday junction DNA helicase RuvA
681	Crossover junction endodeoxyribonuclease RuvC (EC 3.1.22.4)
682	FIG000859: hypothetical protein YebC
683	Protein export cytoplasm protein SecA ATPase RNA helicase (TC 3.A.5.1.1)
684	Glutamate N-acetyltransferase (EC 2.3.1.35) / N-acetylglutamate synthase (EC 2.3.1.1)
685	NADH dehydrogenase (EC 1.6.99.3)
686	FIG00687939: hypothetical protein
687	O-acetylhomoserine sulfhydrylase (EC 2.5.1.49) / O-succinylhomoserine sulfhydrylase (EC 2.5.1.48)
688	ApaG protein
689	Arabinose-proton symporter
690	2-C-methyl-D-erythritol 4-phosphate cytidylyltransferase (EC 2.7.7.60) / 2-C-methyl-D-erythritol 2,4-cyclodiphosphate synthase (EC 4.6.1.12)
691	Ribosomal large subunit pseudouridine synthase C (EC 4.2.1.70)
692	FIG065221: Holliday junction DNA helicase
693	Thiol peroxidase, Bcp-type (EC 1.11.1.15)
694	Leucyl/phenylalanyl-tRNA--protein transferase (EC 2.3.2.6)
695	FIG00688301: hypothetical protein
696	Succinate-semialdehyde dehydrogenase [NAD] (EC 1.2.1.24); Succinate-semialdehyde dehydrogenase [NAD(P)+] (EC 1.2.1.16)
697	Transcriptional regulator, PadR family
698	iron-chelator utilization protein
699	Protein involved in biosynthesis of mitomycin antibiotics/polyketide fumonisin
700	Pyridoxamine 5'-phosphate oxidase (EC 1.4.3.5)
701	Transcriptional regulator, GntR family domain / Aspartate aminotransferase (EC 2.6.1.1)
702	FIG006231: RNA-binding protein
703	Cytochrome c-type biogenesis protein CcmC, putative heme lyase for CcmE
704	Cytochrome c-type biogenesis protein CcmE, heme chaperone
705	Cytochrome c heme lyase subunit CcmF
706	Cytochrome c-type biogenesis protein CcmG/DsbE, thiol:disulfide oxidoreductase
707	Cytochrome c heme lyase subunit CcmL
708	Cytochrome c heme lyase subunit CcmH
709	Hypothetical transmembrane protein
710	Bll4106 protein
711	Organic solvent tolerance protein precursor
712	Survival protein SurA precursor (Peptidyl-prolyl cis-trans isomerase SurA) (EC 5.2.1.8)
713	SSU rRNA (adenine(1518)-N(6)/adenine(1519)-N(6))-dimethyltransferase (EC 2.1.1.182)
714	Cyclopropane-fatty-acyl-phospholipid synthase (EC 2.1.1.79)
715	LSU ribosomal protein L9p
716	SSU ribosomal protein S6p
717	RNA polymerase sigma factor RpoD
718	DNA primase (EC 2.7.7.-)
719	Transamidase GatB domain protein
720	Carbamoyl-phosphate synthase small chain (EC 6.3.5.5)
721	Carbamoyl-phosphate synthase large chain (EC 6.3.5.5)
722	Transcription elongation factor GreA
723	Threonine dehydratase (EC 4.3.1.19)
724	Glycosyltransferase
725	SSU ribosomal protein S1p
726	Cytidylate kinase (EC 2.7.4.25)
727	5-Enolpyruvylshikimate-3-phosphate synthase (EC 2.5.1.19)
728	FIG00689406: hypothetical protein
729	FolM Alternative dihydrofolate reductase 1
730	Recombination protein RecR
731	FIG000557: hypothetical protein co-occurring with RecR
732	DNA polymerase III subunits gamma and tau (EC 2.7.7.7)
733	Gamma-glutamyltranspeptidase (EC 2.3.2.2)
734	Methionine aminopeptidase (EC 3.4.11.18)
735	D-alanyl-D-alanine carboxypeptidase (EC 3.4.16.4)
736	ATP-dependent Clp protease adaptor protein ClpS
737	ATP-dependent Clp protease ATP-binding subunit ClpA
738	FIG00687338: hypothetical protein
739	putative unknown enzyme
740	3-oxoacyl-[acyl-carrier protein] reductase (EC 1.1.1.100)
741	Enoyl-[acyl-carrier-protein] reductase [NADH] (EC 1.3.1.9)
742	C4-type zinc finger protein, DksA/TraR family
743	Glutathione S-transferase (EC 2.5.1.18)
744	tRNA-specific 2-thiouridylase MnmA
745	Ferredoxin, 2Fe-2S
746	Cysteine desulfurase (EC 2.8.1.7)
747	Cysteine desulfurase (EC 2.8.1.7)
748	Alpha/beta hydrolase
749	Tyrosyl-tRNA synthetase (EC 6.1.1.1)
750	glycosyl transferase, group 1 family protein
751	Heparinase II/III-like
752	Ribulose-phosphate 3-epimerase (EC 5.1.3.1)
753	Ribosomal RNA small subunit methyltransferase B (EC 2.1.1.-)
754	Hypothetical protein YggS, proline synthase co-transcribed bacterial homolog PROSC
755	Kup system potassium uptake protein
756	Radical SAM family enzyme, similar to coproporphyrinogen III oxidase, oxygen-independent, clustered with nucleoside-triphosphatase RdgB
757	Inosine-uridine preferring nucleoside hydrolase (EC 3.2.2.1)
758	Dioxygenases related to 2-nitropropane dioxygenase
759	Polyribonucleotide nucleotidyltransferase (EC 2.7.7.8)
760	SSU ribosomal protein S15p (S13e)
761	tRNA pseudouridine synthase B (EC 4.2.1.70)
762	Ribosome-binding factor A
763	Translation initiation factor 2
764	COG2740: Predicted nucleic-acid-binding protein implicated in transcription termination / ribosomal protein L7Ae family protein
765	Transcription termination protein NusA
766	FIG000325: clustered with transcription termination protein NusA
767	ATP-dependent Clp protease ATP-binding subunit ClpA
768	FIG00688799: hypothetical protein
769	Aconitate hydratase (EC 4.2.1.3)
770	ABC transporter involved in cytochrome c biogenesis, ATPase component CcmA
771	ABC transporter involved in cytochrome c biogenesis, CcmB subunit
772	Tricorn protease homolog (EC 3.4.21.-)
773	FIG00687673: hypothetical protein
774	Flagellar P-ring protein FlgI
775	Flagellar motor switch protein FliM
776	Flagellar hook protein FlgE
777	Methyl-accepting chemotaxis protein
778	Methyl-accepting chemotaxis protein I (serine chemoreceptor protein)
779	Flagellar hook-associated protein FlgK
780	Flagellar basal-body rod protein FlgG
781	Flagellar L-ring protein FlgH
782	Chaperone protein DnaK
783	Glyceraldehyde-3-phosphate ketol-isomerase (EC 5.3.1.1)
784	Na(+)/H(+) antiporter
785	Phospholipase C
786	YOAT
787	Periplasmic hemin-binding protein
788	Hemin ABC transporter, permease protein
789	Hypothetical, distant similarity with heme-degrading oxygenase IsdG
790	Soluble lytic murein transglycosylase precursor (EC 3.2.1.-)
791	Integral membrane protein TerC family
792	Adenylosuccinate lyase (EC 4.3.2.2)
793	Sugar-proton symporter
794	Phosphoribosylaminoimidazole-succinocarboxamide synthase (EC 6.3.2.6)
795	Phosphoribosylformylglycinamidine synthase, PurS subunit (EC 6.3.5.3)
796	Phosphoribosylformylglycinamidine synthase, glutamine amidotransferase subunit (EC 6.3.5.3)
797	Phosphoribosylformylglycinamidine synthase, synthetase subunit (EC 6.3.5.3)
798	YrbA protein
799	Uncharacterized monothiol glutaredoxin ycf64-like
800	Porphobilinogen synthase (EC 4.2.1.24)
801	Amino acid permease
802	Serine hydroxymethyltransferase (EC 2.1.2.1)
803	Succinylglutamate desuccinylase/aspartoacylase
804	Acetylornithine deacetylase (EC 3.5.1.16)
805	DUF1022 domain-containing protein
806	FIG00688431: hypothetical protein
807	Mobile element protein
808	Mobile element protein
809	TrkA-N:Sodium/hydrogen exchanger
810	Dihydroorotase (EC 3.5.2.3)
811	cytidine/deoxycytidylate deaminase family protein
812	FIG00688210: hypothetical protein
813	Nucleoside ABC transporter, periplasmic nucleoside-binding protein
814	ABC transporter ATP-binding protein
815	COG4603: ABC-type uncharacterized transport system, permease component
816	Putative deoxyribose-specific ABC transporter, permease protein
817	Sorbitol-6-phosphate 2-dehydrogenase (EC 1.1.1.140)
818	Beta-lactamase class C and other penicillin binding proteins
819	FIG01224837: hypothetical protein
820	TonB-dependent receptor; Outer membrane receptor for ferrienterochelin and colicins
821	Carbohydrate-selective porin
822	FIG00456119: hypothetical protein
823	Predicted dye-decolorizing peroxidase (DyP), YfeX-like subgroup
824	TonB dependent receptor
825	Major facilitator family transporter
826	Phosphate ABC transporter, periplasmic phosphate-binding protein PstS (TC 3.A.1.7.1)
827	Porin B precursur
828	Copper resistance protein B
829	Multicopper oxidase
830	Glutamine synthetase type I (EC 6.3.1.2)
831	Aspartate aminotransferase (EC 2.6.1.1)
832	Trehalase (EC 3.2.1.28); Periplasmic trehalase precursor (EC 3.2.1.28)
833	Putative membrane protein
834	TldD protein, part of TldE/TldD proteolytic complex
835	D-3-phosphoglycerate dehydrogenase (EC 1.1.1.95)
836	HtrA protease/chaperone protein
837	tRNA-specific adenosine-34 deaminase (EC 3.5.4.-)
838	Ribosomal large subunit pseudouridine synthase B (EC 4.2.1.70)
839	Cell division protein FtsK
840	Ribosomal large subunit pseudouridine synthase C (EC 4.2.1.70)
841	Alpha-L-Rha alpha-1,3-L-rhamnosyltransferase (EC 2.4.1.-)
842	dTDP-4-dehydrorhamnose reductase (EC 1.1.1.133)
843	dTDP-4-dehydrorhamnose 3,5-epimerase (EC 5.1.3.13)
844	Glucose-1-phosphate thymidylyltransferase (EC 2.7.7.24)
845	dTDP-glucose 4,6-dehydratase (EC 4.2.1.46)
846	Multidrug and toxin extrusion (MATE) family efflux pump YdhE/NorM, homolog
847	RND efflux system, outer membrane lipoprotein, NodT family
848	Cobalt-zinc-cadmium resistance protein CzcA; Cation efflux system protein CusA
849	Probable Co/Zn/Cd efflux system membrane fusion protein
850	FIG00687897: hypothetical protein
851	Coenzyme PQQ synthesis protein B
852	Pyrroloquinoline-quinone synthase (EC 1.3.3.11)
853	Coenzyme PQQ synthesis protein D
854	Coenzyme PQQ synthesis protein E
855	Protoporphyrinogen IX oxidase, novel form, HemJ (EC 1.3.-.-)
856	Uroporphyrinogen III decarboxylase (EC 4.1.1.37)
857	Septum formation protein Maf
858	Serine--pyruvate aminotransferase (EC 2.6.1.51) / L-alanine:glyoxylate aminotransferase (EC 2.6.1.44)
859	N-carbamoyl-L-amino acid hydrolase (EC 3.5.1.87)
860	Electron transfer flavoprotein, alpha subunit
861	Electron transfer flavoprotein, beta subunit
862	Electron transfer flavoprotein-ubiquinone oxidoreductase (EC 1.5.5.1)
863	tRNA (guanine46-N7-)-methyltransferase (EC 2.1.1.33)
864	S-adenosylmethionine synthetase (EC 2.5.1.6)
865	4-hydroxy-tetrahydrodipicolinate reductase (EC 1.17.1.8)
866	Chaperone protein DnaJ
867	Chaperone protein DnaK
868	Heat shock protein GrpE
869	DNA-binding response regulator ChvI
870	Sensor histidine kinase ChvG (EC 2.7.3.-)
871	Periplasmic thiol:disulfide oxidoreductase DsbB, required for DsbA reoxidation
872	Alpha,alpha-trehalose-phosphate synthase [UDP-forming] (EC 2.4.1.15)
873	Trehalose-6-phosphate phosphatase (EC 3.1.3.12)
874	ABC transporter substrate binding protein
875	Ribonucleotide reductase of class II (coenzyme B12-dependent) (EC 1.17.4.1)
876	Bona fide RidA/YjgF/TdcF/RutC subgroup
877	FIG110192: hypothetical protein
878	probable aminopeptidase
879	Uncharacterized iron-regulated membrane protein; Iron-uptake factor PiuB
880	Cytochrome oxidase biogenesis protein Sco1/SenC/PrrC, putative copper metallochaperone
881	Adenosylhomocysteinase (EC 3.3.1.1)
882	Zinc transport protein ZntB
883	Transcriptional regulator, LysR family
884	Rhodanese domain protein UPF0176, cyanobacterial/alphaproteobacterial subgroup
885	Ferrichrome-iron receptor
886	FOG: TPR repeat, SEL1 subfamily
887	Endonuclease
888	prolyl oligopeptidase family protein
889	probable oxidoreductase/Short-chain dehydrogenase
890	Spermidine synthase (EC 2.5.1.16)
891	S-adenosylmethionine decarboxylase proenzyme (EC 4.1.1.50), prokaryotic class 1B
892	Fructose-bisphosphate aldolase class II (EC 4.1.2.13)
893	D-galactonate regulator, IclR family
894	FIG00688175: hypothetical protein
895	Tyrosine recombinase XerC
896	Helicase PriA essential for oriC/DnaA-independent DNA replication
897	Protease II (EC 3.4.21.83)
898	Glucans biosynthesis glucosyltransferase H (EC 2.4.1.-)
899	Glucans biosynthesis protein G precursor
900	Multiple polyol-specific dehydrogenase (EC 1.1.1.-)
901	HtrA protease/chaperone protein
902	OpgC protein
903	Scaffold protein for [4Fe-4S] cluster assembly ApbC, MRP-like
904	Ferrichrome-iron receptor
905	1-acyl-sn-glycerol-3-phosphate acyltransferase (EC 2.3.1.51)
906	Tryptophan synthase alpha chain (EC 4.2.1.20)
907	Tryptophan synthase beta chain (EC 4.2.1.20)
908	Magnesium and cobalt transport protein CorA
909	Transcription termination factor Rho
910	Methylated-DNA--protein-cysteine methyltransferase (EC 2.1.1.63)
911	GTPase and tRNA-U34 5-formylation enzyme TrmE
912	tRNA uridine 5-carboxymethylaminomethyl modification enzyme GidA
913	rRNA small subunit 7-methylguanosine (m7G) methyltransferase GidB
914	Chromosome (plasmid) partitioning protein ParA
915	Chromosome (plasmid) partitioning protein ParB
916	FIG00687991: hypothetical protein
917	Cell division topological specificity factor MinE
918	Septum site-determining protein MinD
919	Septum site-determining protein MinC
920	Glutathione S-transferase family protein
921	NAD(FAD)-utilizing dehydrogenases
922	ThiJ/PfpI family protein
923	DNA recombination protein RmuC
924	response regulator in two-component regulatory system with PhoQ
925	sensor histidine kinase
926	Cobalt-zinc-cadmium resistance protein CzcA; Cation efflux system protein CusA
927	Probable Co/Zn/Cd efflux system membrane fusion protein
928	Outer membrane component of tripartite multidrug resistance system
929	LSU ribosomal protein L11p (L12e)
930	LSU ribosomal protein L1p (L10Ae)
931	LSU ribosomal protein L10p (P0)
932	LSU ribosomal protein L7/L12 (P1/P2)
933	DNA-directed RNA polymerase beta subunit (EC 2.7.7.6)
934	DNA-directed RNA polymerase beta' subunit (EC 2.7.7.6)
935	SSU ribosomal protein S12p (S23e)
936	SSU ribosomal protein S7p (S5e)
937	Translation elongation factor Tu
938	SSU ribosomal protein S10p (S20e)
939	LSU ribosomal protein L3p (L3e)
940	LSU ribosomal protein L4p (L1e)
941	LSU ribosomal protein L23p (L23Ae)
942	LSU ribosomal protein L2p (L8e)
943	SSU ribosomal protein S19p (S15e)
944	LSU ribosomal protein L22p (L17e)
945	SSU ribosomal protein S3p (S3e)
946	LSU ribosomal protein L16p (L10e)
947	SSU ribosomal protein S17p (S11e)
948	LSU ribosomal protein L14p (L23e)
949	LSU ribosomal protein L24p (L26e)
950	LSU ribosomal protein L5p (L11e)
951	SSU ribosomal protein S14p (S29e) @ SSU ribosomal protein S14p (S29e), zinc-independent
952	SSU ribosomal protein S8p (S15Ae)
953	LSU ribosomal protein L6p (L9e)
954	LSU ribosomal protein L18p (L5e)
955	SSU ribosomal protein S5p (S2e)
956	LSU ribosomal protein L30p (L7e)
957	LSU ribosomal protein L15p (L27Ae)
958	Preprotein translocase secY subunit (TC 3.A.5.1.1)
959	Adenylate kinase (EC 2.7.4.3)
960	SSU ribosomal protein S13p (S18e)
961	SSU ribosomal protein S11p (S14e)
962	DNA-directed RNA polymerase alpha subunit (EC 2.7.7.6)
963	LSU ribosomal protein L17p
964	Major facilitator superfamily
965	RND efflux system, outer membrane lipoprotein, NodT family
966	Cobalt-zinc-cadmium resistance protein CzcA; Cation efflux system protein CusA
967	Cobalt-zinc-cadmium resistance protein CzcA; Cation efflux system protein CusA
968	Probable Co/Zn/Cd efflux system membrane fusion protein
969	FIG00687516: hypothetical protein
970	Ribonuclease HII (EC 3.1.26.4)
971	Modification methylase
972	Beta-glucosidase (EC 3.2.1.21)
973	FIG00687356: hypothetical protein
974	FIG003492: Threonine dehydrogenase and related Zn-dependent dehydrogenases
975	FIG003603: membrane protein, putative
976	FIG139612: Possible conserved membrane protein
977	FIG017823: ATPase, MoxR family
978	FIG003620: Proteophosphoglycan precursor (Fragment)
979	tRNA nucleotidyltransferase (EC 2.7.7.21) (EC 2.7.7.25)
980	Lipid A export ATP-binding/permease protein MsbA
981	Carboxyl-terminal protease (EC 3.4.21.102)
982	FIG00688502: hypothetical protein
983	2,3-bisphosphoglycerate-independent phosphoglycerate mutase (EC 5.4.2.1)
984	3-hydroxybutyryl-CoA dehydrogenase (EC 1.1.1.157)
985	3-hydroxybutyryl-CoA dehydrogenase (EC 1.1.1.157); 3-hydroxyacyl-CoA dehydrogenase (EC 1.1.1.35)
986	Peptide methionine sulfoxide reductase MsrB (EC 1.8.4.12)
987	Uracil phosphoribosyltransferase (EC 2.4.2.9)
988	FIG00688420: hypothetical protein
989	TsaC protein (YrdC domain) required for threonylcarbamoyladenosine t(6)A37 modification in tRNA
990	3'(2'),5'-bisphosphate nucleotidase (EC 3.1.3.7)
991	Predicted NAD regulator in Alphaproteobacteria
992	Quinolinate synthetase (EC 2.5.1.72)
993	L-aspartate oxidase (EC 1.4.3.16)
994	Quinolinate phosphoribosyltransferase [decarboxylating] (EC 2.4.2.19)
995	DipZ protein
996	D-mannonate oxidoreductase (EC 1.1.1.57)
997	NAD(FAD)-utilizing dehydrogenases
998	Mll1902 protein
999	Kup system potassium uptake protein
1000	FIG00687400: hypothetical protein
1001	capsular polysaccharide biosynthesis protein
1002	Mobile element protein
1003	Zinc-regulated outer membrane receptor
1004	Oligopeptide transport ATP-binding protein OppF (TC 3.A.1.5.1)
1005	DNA polymerase III delta subunit (EC 2.7.7.7)
1006	FIG00688177: hypothetical protein
1007	Leucyl-tRNA synthetase (EC 6.1.1.4)
1008	FIG00688120: hypothetical protein
1009	sodium:dicarboxylate symporter
1010	L-asparagine permease
1011	Dihydroxyacetone kinase, ATP-dependent (EC 2.7.1.29)
1012	Alcohol dehydrogenase (EC 1.1.1.1)
1013	COG1830: DhnA-type fructose-1,6-bisphosphate aldolase and related enzymes
1014	Ribulosamine/erythrulosamine 3-kinase potentially involved in protein deglycation
1015	Phosphate ABC transporter, periplasmic phosphate-binding protein PstS (TC 3.A.1.7.1)
1016	Phosphate regulon sensor protein PhoR (SphS) (EC 2.7.13.3)
1017	Phosphate regulon transcriptional regulatory protein PhoB (SphR)
1018	Phosphate transport system regulatory protein PhoU
1019	Phosphate transport ATP-binding protein PstB (TC 3.A.1.7.1)
1020	Phosphate transport system permease protein PstA (TC 3.A.1.7.1)
1021	Phosphate transport system permease protein PstC (TC 3.A.1.7.1)
1022	Glycosyl transferase, group 2 family protein
1023	MFS transporter
1024	Non-specific DNA-binding protein Dps / Iron-binding ferritin-like antioxidant protein / Ferroxidase (EC 1.16.3.1)
1025	Aldo-keto reductase
1026	DNA topoisomerase IB (poxvirus type) (EC 5.99.1.2)
1027	Alkyl hydroperoxide reductase protein F (EC 1.6.4.-)
1028	Alkyl hydroperoxide reductase protein C (EC 1.6.4.-)
1029	Hydrogen peroxide-inducible genes activator
1030	Thymidylate synthase thyX (EC 2.1.1.-)
1031	FIG00688714: hypothetical protein
1032	Nicotinamidase/isochorismatase family protein
1033	putative ammonia monooxygenase
1034	biphenyl-2,3-diol 1,2-dioxygenase III-related protein
1035	FIG00688289: hypothetical protein
1036	FMN-dependent NADH-azoreductase
1037	S-adenosylmethionine:tRNA ribosyltransferase-isomerase (EC 5.-.-.-)
1038	tRNA-guanine transglycosylase (EC 2.4.2.29)
1039	Epoxyqueuosine (oQ) reductase QueG
1040	Multi-sensor hybrid histidine kinase
1041	DnaJ-like protein DjlA
1042	Aldose 1-epimerase (EC 5.1.3.3)
1043	FIG00687700: hypothetical protein
1044	ABC transporter, ATP-binding protein
1045	Inorganic pyrophosphatase (EC 3.6.1.1)
1046	Probable glycosyltransferase
1047	FIG00687870: hypothetical protein
1048	FIG00688277: hypothetical protein
1049	HlyD family secretion protein
1050	Probable secretion ATP-binding protein
1051	5-methyltetrahydrofolate--homocysteine methyltransferase (EC 2.1.1.13)
1052	Mobile element protein
1053	N-ethylmaleimide reductase (EC 1.-.-.-)
1054	Ribosomal large subunit pseudouridine synthase D (EC 4.2.1.70)
1055	RNA polymerase sigma factor RpoH
1056	2-hydroxy-3-oxopropionate reductase (EC 1.1.1.60)
1057	benzoate MFS transporter BenK
1058	Adenylosuccinate synthetase (EC 6.3.4.4)
1059	ATP phosphoribosyltransferase regulatory subunit (EC 2.4.2.17)
1060	Phosphoserine aminotransferase (EC 2.6.1.52)
1061	diguanylate cyclase/phosphodiesterase (GGDEF & EAL domains) with PAS/PAC sensor(s)
1062	N-acetyl-gamma-glutamyl-phosphate reductase (EC 1.2.1.38)
1063	Aromatic amino acid transport protein AroP
1064	Nucleoside triphosphate pyrophosphohydrolase MazG (EC 3.6.1.8)
1065	outer membrane protein
1066	methyltransferase FkbM family
1067	Plasmid pIB6 ORFA DNA
1068	3-oxoacyl-[acyl-carrier protein] reductase (EC 1.1.1.100)
1069	Salicylate hydroxylase (EC 1.14.13.1)
1070	Peptide chain release factor 2; programmed frameshift-containing
1071	Multimodular transpeptidase-transglycosylase (EC 2.4.1.129) (EC 3.4.-.-)
1072	Gluconolactonase (EC 3.1.1.17)
1073	Phosphoglucomutase (EC 5.4.2.2)
1074	Catalase (EC 1.11.1.6) / Peroxidase (EC 1.11.1.7)
1075	L-fuco-beta-pyranose dehydrogenase (EC 1.1.1.122)
1076	Porphobilinogen deaminase (EC 2.5.1.61)
1077	Outer membrane receptor proteins, mostly Fe transport
1078	Aerobic C4-dicarboxylate transporter for fumarate, L-malate, D-malate, succunate
1079	FIG00689748: hypothetical protein
1080	ATP-dependent Clp protease proteolytic subunit (EC 3.4.21.92)
1081	Aspartate aminotransferase (EC 2.6.1.1)
1082	Homoserine dehydrogenase (EC 1.1.1.3)
1083	Fructose-1,6-bisphosphatase, GlpX type (EC 3.1.3.11)
1084	Single-stranded-DNA-specific exonuclease RecJ (EC 3.1.-.-)
1085	Shufflon-specific DNA recombinase
1086	ATP-dependent DNA helicase pcrA (EC 3.6.1.-)
1087	FIG131328: Predicted ATP-dependent endonuclease of the OLD family
1088	Mobile element protein
1089	putative phosphoesterase
1090	Putative monooxygenase
1091	Aspartate racemase (EC 5.1.1.13)
1092	Pyridine nucleotide-disulphide oxidoreductase associated with reductive pyrimidine catabolism
1093	Dihydropyrimidine dehydrogenase [NADP+] (EC 1.3.1.2)
1094	Beta-ureidopropionase (EC 3.5.1.6)
1095	Cytosine/purine/uracil/thiamine/allantoin permease family protein
1096	Dihydropyrimidinase (EC 3.5.2.2)
1097	Dihydrofolate synthase (EC 6.3.2.12) @ Folylpolyglutamate synthase (EC 6.3.2.17)
1098	Acetyl-coenzyme A carboxyl transferase beta chain (EC 6.4.1.2)
1099	benzoate MFS transporter BenK
1100	Zinc ABC transporter, inner membrane permease protein ZnuB
1101	Zinc uptake regulation protein ZUR
1102	Hypothetical protein of L-Asparaginase type 2-like superfamily
1103	Arabinose-proton symporter
1104	Probable low-affinity inorganic phosphate transporter
1105	FIG01200701: possible membrane protein
1106	Flavohemoprotein (Hemoglobin-like protein) (Flavohemoglobin) (Nitric oxide dioxygenase) (EC 1.14.12.17)
1107	Nitrite-sensitive transcriptional repressor NsrR
1108	Phage antirepressor protein
1109	Exopolyphosphatase (EC 3.6.1.11)
1110	Heat shock protein FtsJ/RrmJ @ Ribosomal RNA large subunit methyltransferase E (EC 2.1.1.-)
1111	ROK family Glucokinase with ambiguous substrate specificity
1112	Molybdopterin biosynthesis protein MoeB
1113	Exodeoxyribonuclease VII small subunit (EC 3.1.11.6)
1114	Octaprenyl diphosphate synthase (EC 2.5.1.90) / Dimethylallyltransferase (EC 2.5.1.1) / (2E,6E)-farnesyl diphosphate synthase (EC 2.5.1.10) / Geranylgeranyl pyrophosphate synthetase (EC 2.5.1.29)
1115	1-deoxy-D-xylulose 5-phosphate synthase (EC 2.2.1.7)
1116	RNA binding methyltransferase FtsJ like
1117	Ribosomal RNA large subunit methyltransferase N (EC 2.1.1.-)
1118	Argininosuccinate synthase (EC 6.3.4.5)
1119	Peptidyl-prolyl cis-trans isomerase( EC:5.2.1.8 )
1120	Cytochrome c-552 precursor
1121	Thymidine kinase (EC 2.7.1.21)
1122	Tryptophanyl-tRNA synthetase (EC 6.1.1.2)
1123	Uncharacterized protein sll1880 (YjbQ family)
1124	Ribonuclease I precursor (EC 3.1.27.6)
1125	S-formylglutathione hydrolase (EC 3.1.2.12)
1126	S-(hydroxymethyl)glutathione dehydrogenase (EC 1.1.1.284)
1127	FIG00690019: hypothetical protein
1128	CarD-like transcriptional regulator
1129	Glucose 1-dehydrogenase (EC 1.1.1.47)
1130	TPR repeat
1131	FIG00688564: hypothetical protein
1132	Outer membrane protein assembly factor YaeT precursor
1133	1-acyl-sn-glycerol-3-phosphate acyltransferase (EC 2.3.1.51)
1134	tRNA-i(6)A37 methylthiotransferase
1135	Phosphate starvation-inducible protein PhoH, predicted ATPase
1136	Metal-dependent hydrolase YbeY, involved in rRNA and/or ribosome maturation and assembly
1137	Magnesium and cobalt efflux protein CorC
1138	Periplasmic thiol:disulfide interchange protein DsbA
1139	Chromosome partition protein smc
1140	Chorismate mutase I (EC 5.4.99.5)
1141	Citrate synthase (si) (EC 2.3.3.1)
1142	FIG00695110: hypothetical protein
1143	Orotate phosphoribosyltransferase (EC 2.4.2.10)
1144	Glutamate racemase (EC 5.1.1.3)
1145	Octaprenyl-diphosphate synthase (EC 2.5.1.-) / Dimethylallyltransferase (EC 2.5.1.1) / Geranyltranstransferase (farnesyldiphosphate synthase) (EC 2.5.1.10) / Geranylgeranyl pyrophosphate synthetase (EC 2.5.1.29)
1146	tRNA (adenine37-N(6))-methyltransferase TrmN6 (EC 2.1.1.223)
1147	Ribonucleotide reductase of class Ia (aerobic), beta subunit (EC 1.17.4.1)
1148	Ribonucleotide reductase of class Ia (aerobic), alpha subunit (EC 1.17.4.1)
1149	Osmotically inducible protein C
1150	Chorismate synthase (EC 4.2.3.5)
1151	Enoyl-[acyl-carrier-protein] reductase [NADH] (EC 1.3.1.9)
1152	Pyridoxamine 5'-phosphate oxidase (EC 1.4.3.5)
1153	Universal stress protein UspA and related nucleotide-binding proteins
1154	DnaJ-class molecular chaperone CbpA
1155	Di/tripeptide permease DtpA
1156	Alkyl hydroperoxide reductase subunit C-like protein
1157	Membrane-bound lytic murein transglycosylase C precursor (EC 3.2.1.-)
1158	O-antigen export system permease protein RfbD
1159	Fructose-bisphosphate aldolase class I (EC 4.1.2.13)
1160	FIG00688113: hypothetical protein
1161	Formate dehydrogenase chain D (EC 1.2.1.2)
1162	Putative formate dehydrogenase oxidoreductase protein
1163	Manganese transport protein MntH
1164	Mn-dependent transcriptional regulator MntR
1165	Glutaminase (EC 3.5.1.2)
1166	Putative transmembrane protein
1167	N-acetylmuramic acid 6-phosphate etherase
1168	Anhydro-N-acetylmuramic acid kinase (EC 2.7.1.-)
1169	D-galactonate transporter
1170	L-idonate 5-dehydrogenase (EC 1.1.1.264)
1171	Cobalt-precorrin-6 synthase, anaerobic
1172	Potassium-transporting ATPase A chain (EC 3.6.3.12) (TC 3.A.3.7.1)
1173	Potassium-transporting ATPase B chain (EC 3.6.3.12) (TC 3.A.3.7.1)
1174	Potassium-transporting ATPase C chain (EC 3.6.3.12) (TC 3.A.3.7.1)
1175	Osmosensitive K+ channel histidine kinase KdpD (EC 2.7.3.-)
1176	sensor histidine kinase
1177	Lactoylglutathione lyase and related lyases
1178	Methylamine utilization protein mauG precursor
1179	Acid phosphatase
1180	TonB-dependent siderophore receptor
1181	Major facilitator superfamily (MFS) transporter
1182	Hydroxyacylglutathione hydrolase (EC 3.1.2.6)
1183	Alkanesulfonate monooxygenase (EC 1.14.14.5)
1184	Coenzyme F420-dependent N5,N10-methylene tetrahydromethanopterin reductase and related flavin-dependent oxidoreductases
1185	Acyl-CoA dehydrogenase; probable dibenzothiophene desulfurization enzyme
1186	Transcriptional regulator, GntR family domain / Aspartate aminotransferase (EC 2.6.1.1)
1187	Glycosyltransferase (EC 2.4.1.-)
1188	FIG00801367: hypothetical protein
1189	FIG01143118: hypothetical protein
1190	Sucrose phosphate synthase
1191	Malto-oligosyltrehalose synthase (EC 5.4.99.15)
1192	Malto-oligosyltrehalose trehalohydrolase (EC 3.2.1.141)
1193	1,4-alpha-glucan (glycogen) branching enzyme, GH-13-type (EC 2.4.1.18)
1194	Glycogen synthase, ADP-glucose transglucosylase (EC 2.4.1.21)
1195	Glycogen debranching enzyme (EC 3.2.1.-)
1196	Transcriptional regulator, AsnC family
1197	Cysteine desulfurase (EC 2.8.1.7)
1198	Sucrose-6-phosphate hydrolase (EC 3.2.1.B3)
1199	Xylitol dehydrogenase (EC 1.1.1.9)
1200	Transcriptional regulator of various polyols utilization, AraC family
1201	3-oxoacyl-[acyl-carrier protein] reductase (EC 1.1.1.100)
1202	Xylose ABC transporter, periplasmic xylose-binding protein XylF
1203	D-xylose transport ATP-binding protein XylG
1204	Ribose ABC transport system, permease protein RbsC (TC 3.A.1.2.1)
1205	Putative metal chaperone, involved in Zn homeostasis, GTPase of COG0523 family
1206	Glucose-methanol-choline (GMC) oxidoreductase:NAD binding site
1207	FIG00455834: hypothetical protein
1208	FIG00857989: hypothetical protein
1209	Pyruvate oxidase (EC 1.2.3.3)
1210	L-lactate dehydrogenase (EC 1.1.2.3)
1211	Catalase (EC 1.11.1.6)
1212	Phosphate-specific outer membrane porin OprP ; Pyrophosphate-specific outer membrane porin OprO
1213	Paraquat-inducible protein B
1214	ABC transporter, ATP-binding protein
1215	ABC transporter permease protein
1216	Ferric siderophore transport system, periplasmic binding protein TonB
1217	Biopolymer transport protein ExbD/TolR
1218	MotA/TolQ/ExbB proton channel family protein
1219	Iron-uptake factor PiuC
1220	Amidase (EC 3.5.1.4)
1221	Putative dihydroxyacetone kinase (EC 2.7.1.29), dihydroxyacetone binding subunit
1222	Sorbitol dehydrogenase (EC 1.1.1.14)
1223	Phenazine biosynthesis protein PhzF like
1224	TonB-dependent siderophore receptor
1225	Malonyl CoA-acyl carrier protein transacylase (EC 2.3.1.39)
1226	Putative sugar transport protein
1227	5-aminolevulinate synthase (EC 2.3.1.37)
1228	FIG00687482: hypothetical protein
1229	Inosose isomerase (EC 5.3.99.-)
1230	FIG00688825: hypothetical protein
1231	Diaminopimelate epimerase (EC 5.1.1.7)
1232	tRNA-t(6)A37 methylthiotransferase
1233	Signal recognition particle receptor protein FtsY (=alpha subunit) (TC 3.A.5.1.1)
1234	Nitrogen regulation protein NR(I)
1235	Phosphoglycerate kinase (EC 2.7.2.3)
1236	NAD-dependent glyceraldehyde-3-phosphate dehydrogenase (EC 1.2.1.12)
1237	Protein RtcB
1238	Transcriptional regulatory protein RtcR
1239	Transcriptional regulator, GntR family domain / Aspartate aminotransferase (EC 2.6.1.1)
1240	Selenoprotein O and cysteine-containing homologs
1241	Oxidoreductase, aldo/keto reductase family
1242	L-serine dehydratase (EC 4.3.1.17)
1243	2,3-butanediol dehydrogenase, S-alcohol forming, (S)-acetoin-specific (EC 1.1.1.76)
1244	DNA polymerase III chi subunit (EC 2.7.7.7)
1245	Cytosol aminopeptidase PepA (EC 3.4.11.1)
1246	Putative sulfate permease
1247	Molybdenum cofactor biosynthesis protein MoaE
1248	Molybdenum cofactor biosynthesis protein MoaC
1249	Molybdenum cofactor biosynthesis protein MoaA
1250	Molybdopterin biosynthesis protein MoeA
1251	Membrane fusion component of tripartite multidrug resistance system
1252	Inner membrane component of tripartite multidrug resistance system
1253	Outer membrane component of tripartite multidrug resistance system
1254	Glucose-6-phosphate 1-dehydrogenase (EC 1.1.1.49)
1255	Glucoamylase (EC 3.2.1.3)
1256	NADH ubiquinone oxidoreductase chain A (EC 1.6.5.3)
1257	NADH-ubiquinone oxidoreductase chain B (EC 1.6.5.3)
1258	NADH-ubiquinone oxidoreductase chain C (EC 1.6.5.3) / NADH-ubiquinone oxidoreductase chain D (EC 1.6.5.3)
1259	NADH-ubiquinone oxidoreductase chain E (EC 1.6.5.3)
1260	NADH-ubiquinone oxidoreductase chain F (EC 1.6.5.3)
1261	NADH-ubiquinone oxidoreductase chain G (EC 1.6.5.3)
1262	NADH-ubiquinone oxidoreductase chain H (EC 1.6.5.3)
1263	NADH-ubiquinone oxidoreductase chain I (EC 1.6.5.3)
1264	NADH-ubiquinone oxidoreductase chain J (EC 1.6.5.3)
1265	NADH-ubiquinone oxidoreductase chain K (EC 1.6.5.3)
1266	NADH-ubiquinone oxidoreductase chain L (EC 1.6.5.3)
1267	NADH-ubiquinone oxidoreductase chain M (EC 1.6.5.3)
1268	NADH-ubiquinone oxidoreductase chain N (EC 1.6.5.3)
1269	Cobalamin biosynthesis protein CobG
1270	Cobalt-precorrin-8x methylmutase (EC 5.4.1.2)
1271	Cobalt-precorrin-2 C20-methyltransferase (EC 2.1.1.130)
1272	Cobalt-precorrin-3b C17-methyltransferase
1273	Cobalt-precorrin-6x reductase (EC 1.3.1.54)
1274	Cobalt-precorrin-6y C5-methyltransferase (EC 2.1.1.-) / Cobalt-precorrin-6y C15-methyltransferase [decarboxylating] (EC 2.1.1.-)
1275	Cobalt-precorrin-4 C11-methyltransferase (EC 2.1.1.133)
1276	Pirin
1277	Probable Co/Zn/Cd efflux system membrane fusion protein
1278	Cobalt-zinc-cadmium resistance protein CzcA; Cation efflux system protein CusA
1279	Lactoylglutathione lyase and related lyases
1280	FIG00553873: hypothetical protein
1281	Succinate-semialdehyde dehydrogenase [NAD] (EC 1.2.1.24); Succinate-semialdehyde dehydrogenase [NAD(P)+] (EC 1.2.1.16)
1282	HoxN/HupN/NixA family nickel/cobalt transporter
1283	FIG01224591: hypothetical protein
1284	YfdE protein
1285	Oxalyl-CoA decarboxylase (EC 4.1.1.8)
1286	Formyl-coenzyme A transferase (EC 2.8.3.16)
1287	Pyruvate-flavodoxin oxidoreductase (EC 1.2.7.-)
1288	Phosphate acetyltransferase (EC 2.3.1.8)
1289	FIG00919961: hypothetical protein
1290	5-methyltetrahydropteroyltriglutamate--homocysteine methyltransferase (EC 2.1.1.14)
1291	Urea ABC transporter, ATPase protein UrtE
1292	Urea ABC transporter, ATPase protein UrtD
1293	Urea ABC transporter, permease protein UrtC
1294	Urea ABC transporter, permease protein UrtB
1295	Urea ABC transporter, urea binding protein
1296	Two-component hybrid sensor and regulator
1297	Two-component response regulator
1298	General secretion pathway protein D
1299	General secretion pathway protein F
1300	General secretion pathway protein E
1301	General secretion pathway protein G
1302	BfpH protein (involved in biogenesis of type IV pili)
1303	Sucrose-6-phosphate hydrolase (EC 3.2.1.B3)
1304	Levansucrase (EC 2.4.1.10)
1305	Transcriptional activator MetR
1306	Plasmid pIB6 ORFA DNA
1307	monooxygenase, putative
1308	Acetylornithine deacetylase (EC 3.5.1.16)
1309	major pilin protein fimA
1310	Choline dehydrogenase (EC 1.1.99.1)
1311	Phytoene desaturase, neurosporene or lycopene producing (EC 1.3.-.-) / 4,4'-diapolycopene oxidase
1312	Phytoene desaturase, neurosporene or lycopene producing (EC 1.3.-.-)
1313	Glycerol kinase (EC 2.7.1.30)
1314	Alcohol dehydrogenase (EC 1.1.1.1)
1315	Isocitrate dehydrogenase [NAD] (EC 1.1.1.41)
1316	Xaa-Pro aminopeptidase (EC 3.4.11.9)
1317	Phosphinothricin N-acetyltransferase (EC 2.3.1.-)
1318	Ribosomal protein L11 methyltransferase (EC 2.1.1.-)
1319	ATP-dependent DNA helicase UvrD/PcrA
1320	DNA repair protein RadC
1321	Phosphoglycolate phosphatase (EC 3.1.3.18)
1322	DNA repair protein RadC
1323	Phosphoribosylaminoimidazole carboxylase ATPase subunit (EC 4.1.1.21)
1324	Phosphoribosylaminoimidazole carboxylase catalytic subunit (EC 4.1.1.21)
1325	FIG00687691: hypothetical protein
1326	16 kDa heat shock protein A
1327	LSU ribosomal protein L31p @ LSU ribosomal protein L31p, zinc-independent
1328	Large-conductance mechanosensitive channel
1329	Protein-export membrane protein SecF (TC 3.A.5.1.1)
1330	Protein-export membrane protein SecD (TC 3.A.5.1.1)
1331	FIG00688441: hypothetical protein
1332	ABC transporter, ATP-binding protein
1333	DNA-binding heavy metal response regulator
1334	Putative RNA polymerase sigma-E factor (sigma-24) protein 1
1335	RNA polymerase sigma factor
1336	Endoglucanase precursor (EC 3.2.1.4)
1337	Cellulose synthase catalytic subunit [UDP-forming] (EC 2.4.1.12)
1338	Cellulose synthase operon protein C
1339	Nucleoside-diphosphate-sugar epimerases
1340	putative DNA-binding protein
1341	Cupin 2 conserved barrel domain protein
1342	Bifunctional protein: zinc-containing alcohol dehydrogenase; quinone oxidoreductase ( NADPH:quinone reductase) (EC 1.1.1.-); Similar to arginate lyase
1343	Transcriptional regulator, MarR family; Cinnamoyl ester hydrolase
1344	Alcohol dehydrogenase (EC 1.1.1.1)
1345	Uricase (urate oxidase) (EC 1.7.3.3)
1346	Inner membrane protein
1347	Predicted transcriptional regulator of NADH dehydrogenase, Rrf2 family
1348	Cupin 2, conserved barrel domain protein
1349	Putative large exoprotein involved in heme utilization or adhesion of ShlA/HecA/FhaA family
1350	protein of unknown function DUF417
1351	Resolvase, N-terminal domain
1352	Mobile element protein
1353	FIG00986851: hypothetical protein
1354	Mobile element protein
1355	WGR domain protein
1356	Mobile element protein
1357	Flagellar protein flbB
1358	Chemotaxis protein CheD
1359	Chemotaxis protein CheY
1360	Chemotaxis response regulator protein-glutamate methylesterase CheB (EC 3.1.1.61)
1361	Chemotaxis protein methyltransferase CheR (EC 2.1.1.80)
1362	Positive regulator of CheA protein activity (CheW)
1363	Signal transduction histidine kinase CheA (EC 2.7.3.-)
1364	Chemotaxis regulator - transmits chemoreceptor signals to flagelllar motor components CheY
1365	Methyl-accepting chemotaxis protein I (serine chemoreceptor protein)
1366	Flagellar biosynthesis protein FliP
1367	Flagellar motor switch protein FliN
1368	Flagellar motor switch protein FliG
1369	Flagellar M-ring protein FliF
1370	Flagellar basal-body rod protein FlgF
1371	Flagellar basal-body rod protein FlgC
1372	Flagellar basal-body rod modification protein FlgD
1373	Flagellar motor rotation protein MotA
1374	Flagellar motor rotation protein MotB
1375	FIG00440799: hypothetical protein
1376	Flagellum-specific ATP synthase FliI
1377	Flagellar basal-body rod protein flgF
1378	Flagellar biosynthesis protein FlhA
1379	FIG00688042: hypothetical protein
1380	Glucose dehydrogenase, PQQ-dependent (EC 1.1.5.2)
1381	Catalyzes the cleavage of p-aminobenzoyl-glutamate to p-aminobenzoate and glutamate, subunit B
1382	Ribose ABC transport system, ATP-binding protein RbsA (TC 3.A.1.2.1)
1383	Putative ABC transporter, periplasmic sugar binding protein precursor
1384	D-tagatose 3-epimerase (EC 5.3.1.-)
1385	Xylose isomerase-like
1386	L-lactate permease
1387	3-oxoacyl-[acyl-carrier protein] reductase (EC 1.1.1.100)
1388	Alpha-ribazole-5'-phosphate phosphatase (EC 3.1.3.73)
1389	FIG00688604: hypothetical protein
1390	Short-chain dehydrogenase/reductase SDR
1391	Aldose 1-epimerase (EC 5.1.3.3)
1392	Integral membrane protein
1393	Xylulose kinase (EC 2.7.1.17)
1394	Sorbitol dehydrogenase (EC 1.1.1.14)
1395	Na(+)/H(+) antiporter
1396	Ketol-acid reductoisomerase (EC 1.1.1.86)
1397	Acetolactate synthase small subunit (EC 2.2.1.6)
1398	Acetolactate synthase large subunit (EC 2.2.1.6)
1399	tRNA dimethylallyltransferase (EC 2.5.1.75)
1400	Phosphoserine phosphatase (EC 3.1.3.3)
1401	Methylmalonate-semialdehyde dehydrogenase (EC 1.2.1.27)
1402	Inosine-uridine preferring nucleoside hydrolase (EC 3.2.2.1)
1403	Outer membrane receptor for ferric coprogen and ferric-rhodotorulic acid
1404	Arylesterase
1405	FIG00689465: hypothetical protein
1406	Low-specificity L-threonine aldolase (EC 4.1.2.48)
1407	Methylenetetrahydrofolate dehydrogenase (NADP+) (EC 1.5.1.5) / Methenyltetrahydrofolate cyclohydrolase (EC 3.5.4.9)
1408	5,10-Methylenetetrahydrofolate reductase( EC:1.7.99.5 )
1409	FIG00688134: hypothetical protein
1410	Large protein containing transglutaminase-like domain
1411	Protein containing domains DUF404, DUF407
1412	Protein containing domains DUF403
1413	N-acetylglucosamine related transporter, NagX
1414	RecA protein
1415	Gamma-glutamyltranspeptidase (EC 2.3.2.2)
1416	Outer membrane protein assembly factor YaeT precursor
1417	UDP-galactose-lipid carrier transferase (EC 2.-.-.-)
1418	UPF0301 protein YqgE
1419	Ferrichrome-binding periplasmic protein
1420	Lysine decarboxylase family
1421	DNA polymerase IV (EC 2.7.7.7)
1422	Ferrochelatase, protoheme ferro-lyase (EC 4.99.1.1)
1423	Aspartate-semialdehyde dehydrogenase (EC 1.2.1.11)
1424	FIG00687570: hypothetical protein
1425	2-oxoglutarate dehydrogenase E1 component (EC 1.2.4.2)
1426	outer membrane protein
1427	Chloride channel protein
1428	Cobalt-zinc-cadmium resistance protein
1429	Cobalt-zinc-cadmium resistance protein CzcD
1430	Peptidase
1431	NAD(FAD)-utilizing dehydrogenase, sll0175 homolog
1432	putative oxidoreductase protein
1433	Cytochrome O ubiquinol oxidase subunit IV (EC 1.10.3.-)
1434	Cytochrome O ubiquinol oxidase subunit III (EC 1.10.3.-)
1435	Cytochrome O ubiquinol oxidase subunit I (EC 1.10.3.-)
1436	Cytochrome O ubiquinol oxidase subunit II (EC 1.10.3.-)
1437	Cardiolipin synthetase (EC 2.7.8.-)
1438	Aminodeoxychorismate lyase (EC 4.1.3.38)
1439	Para-aminobenzoate synthase, aminase component (EC 2.6.1.85)
1440	FIG01224389: hypothetical protein
1441	Ferric siderophore transport system, periplasmic binding protein TonB
1442	MotA/TolQ/ExbB proton channel family protein
1443	Biopolymer transport protein ExbD/TolR
1444	Biopolymer transport protein ExbD/TolR
1445	TPR domain protein, putative component of TonB system
1446	Phosphate regulon transcriptional regulatory protein PhoB (SphR)
1447	two component system histidine kinase( EC:2.7.3.- )
1448	Predicted reductase RutE in novel pyrimidine catabolism pathway
1449	TsaB protein, required for threonylcarbamoyladenosine (t(6)A) formation in tRNA
1450	Ribosomal-protein-S18p-alanine acetyltransferase (EC 2.3.1.-)
1451	Transcriptional regulator
1452	Ferric uptake regulation protein FUR
1453	Putative hemolysin
1454	Apolipoprotein N-acyltransferase (EC 2.3.1.-)
1455	FIG00687862: hypothetical protein
1456	SAM-dependent methyltransferase YafE (UbiE paralog)
1457	FIG002473: Protein YcaR in KDO2-Lipid A biosynthesis cluster
1458	FIG000875: Thioredoxin domain-containing protein EC-YbbN
1459	Paraquat-inducible protein A
1460	Paraquat-inducible protein B
1461	Transcription antitermination protein NusG
1462	Preprotein translocase subunit SecE (TC 3.A.5.1.1)
1463	ATP synthase delta chain (EC 3.6.3.14)
1464	ATP synthase alpha chain (EC 3.6.3.14)
1465	ATP synthase gamma chain (EC 3.6.3.14)
1466	ATP synthase beta chain (EC 3.6.3.14)
1467	ATP synthase epsilon chain (EC 3.6.3.14)
1468	NADPH dependent preQ0 reductase (EC 1.7.1.13)
1469	Ribonuclease D (EC 3.1.26.3)
1470	FIG00689473: hypothetical protein
1471	Fructokinase (EC 2.7.1.4)
1472	GTP-binding protein TypA/BipA
1473	D-amino acid dehydrogenase small subunit (EC 1.4.99.1)
1474	Alanine racemase (EC 5.1.1.1)
1475	Thioredoxin reductase (EC 1.8.1.9)
1476	Low-specificity L-threonine aldolase (EC 4.1.2.48)
1477	UDP-glucose 4-epimerase (EC 5.1.3.2)
1478	Mobile element protein
1479	Mobile element protein
1480	TsaE protein, required for threonylcarbamoyladenosine t(6)A37 formation in tRNA
1481	FIG041266: ATP-dependent nuclease subunit B
1482	Mobile element protein
1483	Outer membrane protein A precursor
1484	Tyrosine recombinase XerD
1485	Acetyl-coenzyme A carboxyl transferase alpha chain (EC 6.4.1.2)
1486	Molybdopterin binding motif, CinA N-terminal domain
1487	5-methyl-dCTP pyrophosphohydrolase (EC 3.6.1.-)
1488	Putative ferredoxin subunit of ring-hydroxylating dioxygenases
1489	ATP-DEPENDENT PROTEASE SUBUNIT
1490	Preprotein translocase subunit YajC (TC 3.A.5.1.1)
1491	Superoxide dismutase [Fe] (EC 1.15.1.1)
1492	2-hydroxy-3-oxopropionate reductase (EC 1.1.1.60)
1493	Mll7752 protein
1494	DNA-directed RNA polymerase omega subunit (EC 2.7.7.6)
1495	GTP pyrophosphokinase (EC 2.7.6.5), (p)ppGpp synthetase II / Guanosine-3',5'-bis(diphosphate) 3'-pyrophosphohydrolase (EC 3.1.7.2)
1496	Holo-[acyl-carrier protein] synthase (EC 2.7.8.7)
1497	Signal peptidase I (EC 3.4.21.89)
1498	Ribonuclease III (EC 3.1.26.3)
1499	GTP-binding protein Era
1500	Uridine monophosphate kinase (EC 2.7.4.22)
1501	Ribosome recycling factor
1502	Undecaprenyl diphosphate synthase (EC 2.5.1.31)
1503	Phosphatidate cytidylyltransferase (EC 2.7.7.41)
1504	1-deoxy-D-xylulose 5-phosphate reductoisomerase (EC 1.1.1.267)
1505	Membrane-associated zinc metalloprotease
1506	Outer membrane protein assembly factor YaeT precursor
1507	Outer membrane protein H precursor
1508	UDP-3-O-[3-hydroxymyristoyl] glucosamine N-acyltransferase (EC 2.3.1.191)
1509	3-hydroxyacyl-[acyl-carrier-protein] dehydratase, FabZ form (EC 4.2.1.59)
1510	Acyl-[acyl-carrier-protein]--UDP-N-acetylglucosamine O-acyltransferase (EC 2.3.1.129)
1511	Lactoylglutathione lyase (EC 4.4.1.5)
1512	LSU ribosomal protein L34p
1513	Ribonuclease P protein component (EC 3.1.26.5)
1514	Protein YidD
1515	Inner membrane protein translocase component YidC, long form
1516	GTP-binding protein EngB
1517	Acetylglutamate kinase (EC 2.7.2.8)
1518	2,3,4,5-tetrahydropyridine-2,6-dicarboxylate N-succinyltransferase (EC 2.3.1.117)
1519	N-succinyl-L,L-diaminopimelate desuccinylase (EC 3.5.1.18)
1520	tRNA pseudouridine synthase A (EC 4.2.1.70)
1521	Methionyl-tRNA formyltransferase (EC 2.1.2.9)
1522	Peptide deformylase (EC 3.5.1.88)
1523	Small heat shock protein
1524	RidA/YER057c/UK114 superfamily, group 2, YoaB-like protein
1525	RNA polymerase sigma-54 factor RpoN
1526	Lipopolysaccharide ABC transporter, ATP-binding protein LptB
1527	FIG01010325: hypothetical protein
1528	FIG01010611: hypothetical protein
1529	Arabinose 5-phosphate isomerase (EC 5.3.1.13)
1530	Ribonuclease D related protein
1531	NAD-dependent epimerase/dehydratase
1532	Glutamate synthase [NADPH] small chain (EC 1.4.1.13)
1533	Glutamate synthase [NADPH] large chain (EC 1.4.1.13)
1534	Predicted mannose transporter, GGP family
1535	Multimodular transpeptidase-transglycosylase (EC 2.4.1.129) (EC 3.4.-.-)
1536	AMP nucleosidase (EC 3.2.2.4)
1537	Oligoendopeptidase F (EC 3.4.24.-)
1538	Ubiquinone biosynthesis monooxygenase UbiB
1539	COG2124: Cytochrome P450
1540	ATP-binding protein of ABC transporter
1541	Formyltetrahydrofolate deformylase (EC 3.5.1.10)
1542	Gluconolactonase (EC 3.1.1.17)
1543	Glycerol kinase (EC 2.7.1.30)
1544	Glycerol uptake facilitator protein
1545	Aerobic glycerol-3-phosphate dehydrogenase (EC 1.1.5.3)
1546	Glycerol-3-phosphate regulon repressor, DeoR family
1547	Excinuclease ABC subunit B
1548	Aldose 1-epimerase
1549	Transcription elongation factor GreB
1550	Glutathione synthetase (EC 6.3.2.3)
1551	Phosphatidylethanolamine N-methyltransferase (EC 2.1.1.17)
1552	Cytochrome c oxidase polypeptide I (EC 1.9.3.1)
1553	Putative transmembrane protein
1554	TldE protein, part of TldE/TldD proteolytic complex
1555	Mitochondrial processing peptidase-like protein (EC 3.4.24.64)
1556	Threonine synthase (EC 4.2.3.1)
1557	[Protein-PII] uridylyltransferase (EC 2.7.7.59)
1558	DNA mismatch repair protein MutS
1559	Proposed peptidoglycan lipid II flippase MurJ
1560	Glutathione peroxidase family protein
1561	Nucleoside permease NupC
1562	Glycerol-3-phosphate dehydrogenase [NAD(P)+] (EC 1.1.1.94)
1563	Protein involved in catabolism of external DNA
1564	Porphobilinogen deaminase (EC 2.5.1.61)
1565	TsaD/Kae1/Qri7 protein, required for threonylcarbamoyladenosine t(6)A37 formation in tRNA
1566	Protein export cytoplasm chaperone protein (SecB, maintains protein to be exported in unfolded state)
1567	Glutamate 5-kinase (EC 2.7.2.11) / RNA-binding C-terminal domain PUA
1568	GTP-binding protein Obg
1569	LSU ribosomal protein L27p
1570	LSU ribosomal protein L21p
1571	Alkylphosphonate utilization operon protein PhnA
1572	Twin-arginine translocation pathway signal sequence domain protein
1573	Guanine deaminase (EC 3.5.4.3)
1574	FIG00687482: hypothetical protein
1575	Transcriptional regulator
1576	macromolecule metabolism; macromolecule degradation; degradation of proteins, peptides, glycopeptides
1577	Integration host factor beta subunit
1578	Transcriptional regulator, LysR family
1579	Thioredoxin reductase (EC 1.8.1.9)
1580	Dolichol-phosphate mannosyltransferase (EC 2.4.1.83) homolog
1581	FIG00688031: hypothetical protein
1582	Prolyl endopeptidase (EC 3.4.21.26)
1583	SSU ribosomal protein S21p
1584	Peptide deformylase (EC 3.5.1.88)
1585	DNA-binding response regulator PetR
1586	Osmolarity sensor protein EnvZ (EC 2.7.3.-)
1587	Outer membrane lipoprotein OmlA
1588	Phosphate:acyl-ACP acyltransferase PlsX
1589	3-oxoacyl-[acyl-carrier-protein] synthase, KASIII (EC 2.3.1.180)
1590	Integration host factor alpha subunit
1591	Transcriptional regulator, MerR family
1592	COG0628: Predicted permease
1593	NUDIX hydrolase, associated with Thiamin pyrophosphokinase
1594	Translation elongation factor G
1595	D-xylose transport ATP-binding protein XylG
1596	Ribose ABC transport system, permease protein RbsC (TC 3.A.1.2.1)
1597	Transglycosylase-associated protein
1598	Phosphoenolpyruvate carboxylase (EC 4.1.1.31); divergent?
1599	Iron-sulfur cluster regulator IscR
1600	Iron-sulfur cluster assembly protein SufB
1601	Iron-sulfur cluster assembly ATPase protein SufC
1602	Iron-sulfur cluster assembly protein SufD
1603	Cysteine desulfurase (EC 2.8.1.7), SufS subfamily
1604	PaaD-like protein (DUF59) involved in Fe-S cluster assembly
1605	ATP-dependent RNA helicase Atu1833
1606	FIG00688228: hypothetical protein
1607	NAD(P)HX epimerase / NAD(P)HX dehydratase
1608	Cell division trigger factor (EC 5.2.1.8)
1609	ATP-dependent Clp protease proteolytic subunit (EC 3.4.21.92)
1610	ATP-dependent Clp protease ATP-binding subunit ClpX
1611	ATP-dependent protease La (EC 3.4.21.53) Type I
1612	DNA-binding protein HU-beta
1613	Pantothenate kinase type III, CoaX-like (EC 2.7.1.33)
1614	Metallo-beta-lactamase family protein, RNA-specific
1615	Prolyl-tRNA synthetase (EC 6.1.1.15), bacterial type
1616	Lipoprotein releasing system transmembrane protein LolC
1617	Lipoprotein releasing system ATP-binding protein LolD
1618	DNA polymerase III alpha subunit (EC 2.7.7.7)
1619	SSU ribosomal protein S2p (SAe)
1620	Translation elongation factor Ts
1621	DNA recombination and repair protein RecO
1622	Topoisomerase IV subunit A (EC 5.99.1.-)
1623	Arginine-tRNA-protein transferase (EC 2.3.2.8)
1624	Cardiolipin synthetase (EC 2.7.8.-)
1625	Hypothetical membrane-spanning protein
1626	FIG00687366: hypothetical protein
1627	Cystathionine beta-lyase (EC 4.4.1.8)
1628	MG(2+) CHELATASE FAMILY PROTEIN / ComM-related protein
1629	D-3-phosphoglycerate dehydrogenase (EC 1.1.1.95)
1630	Inositol-1-monophosphatase (EC 3.1.3.25)
1631	3-deoxy-manno-octulosonate cytidylyltransferase (EC 2.7.7.38)
1632	Prephenate dehydratase (EC 4.2.1.51)
1633	4-hydroxy-tetrahydrodipicolinate synthase (EC 4.3.3.7)
1634	tmRNA-binding protein SmpB
1635	Cold shock protein CspC
1636	Type I secretion system, outer membrane component LapE
1637	diguanylate cyclase/phosphodiesterase (GGDEF & EAL domains) with PAS/PAC sensor(s)
1638	ATP-dependent DNA helicase RecG (EC 3.6.1.-)
1639	Transcription-repair coupling factor
1640	3-oxoacyl-[acyl-carrier protein] reductase (EC 1.1.1.100)
1641	Aromatic-L-amino-acid decarboxylase (EC 4.1.1.28)
1642	Aerobic cobaltochelatase CobT subunit (EC 6.6.1.2)
1643	Aerobic cobaltochelatase CobS subunit (EC 6.6.1.2)
1644	Cell division protein BolA
1645	FIG003437: hypothetical with DnaJ-like domain
1646	Octanoate-[acyl-carrier-protein]-protein-N-octanoyltransferase
1647	UTP--glucose-1-phosphate uridylyltransferase (EC 2.7.7.9)
1648	Phosphomannomutase (EC 5.4.2.8)
1649	Competence protein F homolog, phosphoribosyltransferase domain; protein YhgH required for utilization of DNA as sole source of carbon and energy
1650	FIG00688383: hypothetical protein
1651	3-demethylubiquinone-9 3-methyltransferase (EC 2.1.1.64)
1652	Aspartokinase (EC 2.7.2.4)
1653	Enoyl-[acyl-carrier-protein] reductase [FMN] (EC 1.3.1.9)
1654	1-hydroxy-2-methyl-2-(E)-butenyl 4-diphosphate synthase (EC 1.17.7.1)
1655	Histidyl-tRNA synthetase (EC 6.1.1.21)
1656	Peptide chain release factor 1
1657	FIG00688028: hypothetical protein
1658	Protein-N(5)-glutamine methyltransferase PrmC, methylates polypeptide chain release factors RF1 and RF2
1659	FIG00689276: hypothetical protein
1660	FIG00688991: hypothetical protein
1661	Phosphate acetyltransferase (EC 2.3.1.8)
1662	Membrane-bound lytic murein transglycosylase A precursor (EC 3.2.1.-)
1663	Probable DNA-methyltransferase (DNA-modification methylase) protein
1664	Cytochrome c551 peroxidase (EC 1.11.1.5)
1665	SMR/MUTS family protein
1666	FIG00688333: hypothetical protein
1667	Coproporphyrinogen III oxidase, aerobic (EC 1.3.3.3)
1668	5'-methylthioadenosine phosphorylase (EC 2.4.2.28)
1669	Dienelactone hydrolase family
1670	Heat shock protein 60 family co-chaperone GroES
1671	Heat shock protein 60 family chaperone GroEL
1672	ADA regulatory protein / Methylated-DNA--protein-cysteine methyltransferase (EC 2.1.1.63)
1673	probable oxidoreductase protein
1674	Transcriptional regulator
1675	DinG family ATP-dependent helicase YoaA
1676	Lysyl-tRNA synthetase (class I) (EC 6.1.1.6)
1677	FIG00688197: hypothetical protein
1678	Hypothetical protein VC0266 (sugar utilization related?)
1679	2'-5' RNA ligase
1680	FIG005935: membrane protein
1681	Cytochrome O ubiquinol oxidase subunit II (EC 1.10.3.-)
1682	Cytochrome O ubiquinol oxidase subunit I (EC 1.10.3.-)
1683	Cytochrome O ubiquinol oxidase subunit III (EC 1.10.3.-)
1684	Cytochrome O ubiquinol oxidase subunit IV (EC 1.10.3.-)
1685	ATP-DEPENDENT DNA HELICASE
1686	Peptidase B (EC 3.4.11.23)
1687	Transcriptional regulator, MarR family
1688	Undecaprenyl-phosphate N-acetylglucosaminyl 1-phosphate transferase (EC 2.7.8.-)
1689	UDP-N-acetylglucosamine 4,6-dehydratase (EC 4.2.1.-)
1690	DegT/DnrJ/EryC1/StrS family protein
1691	Omega-amino acid--pyruvate aminotransferase (EC 2.6.1.18)
1692	Putative drug efflux protein
1693	Beta-ureidopropionase (EC 3.5.1.6)
1694	Acid phosphatase, class B
1695	FIG00687705: hypothetical protein
1696	Asp-tRNAAsn/Glu-tRNAGln amidotransferase A subunit and related amidases
1697	Gamma-glutamyltranspeptidase (EC 2.3.2.2)
1698	Uricase (urate oxidase) (EC 1.7.3.3)
1699	5-Hydroxyisourate Hydrolase (HIUase) (EC 3.5.2.17)
1700	FIG00688855: hypothetical protein
1701	Diaminopimelate decarboxylase (EC 4.1.1.20)
1702	Cytidine deaminase (EC 3.5.4.5)
1703	GMP synthase [glutamine-hydrolyzing] (EC 6.3.5.2)
1704	Short-chain dehydrogenase/oxidoreductase
1705	Transcriptional regulator, LysR family
1706	FIG138056: a glutathione-dependent thiol reductase
1707	HNH endonuclease family protein
1708	glutamyl-Q-tRNA synthetase
1709	Argininosuccinate lyase (EC 4.3.2.1)
1710	FIG00687622: hypothetical protein
1711	Shikimate 5-dehydrogenase I alpha (EC 1.1.1.25)
1712	Dephospho-CoA kinase (EC 2.7.1.24)
1713	DNA polymerase III epsilon subunit (EC 2.7.7.7)
1714	ADP-heptose--lipooligosaccharide heptosyltransferase II (EC 2.4.1.-)
1715	Glycosyltransferase
1716	Asparagine synthetase [glutamine-hydrolyzing] (EC 6.3.5.4)
1717	Dihydroorotase (EC 3.5.2.3)
1718	Beta-lactamase (EC 3.5.2.6)
1719	Hypothetical metal-binding enzyme, YcbL homolog
1720	Endoribonuclease L-PSP
1721	FIG00688280: hypothetical protein
1722	LSU m3Psi1915 methyltransferase RlmH
1723	Nicotinate-nucleotide adenylyltransferase (EC 2.7.7.18)
1724	Gamma-glutamyl phosphate reductase (EC 1.2.1.41)
1725	Glycerate kinase (EC 2.7.1.31)
1726	GTP-binding and nucleic acid-binding protein YchF
1727	Peptidyl-tRNA hydrolase (EC 3.1.1.29)
1728	LSU ribosomal protein L25p
1729	Ribose-phosphate pyrophosphokinase (EC 2.7.6.1)
1730	Phosphonate ABC transporter phosphate-binding periplasmic component (TC 3.A.1.9.1)
1731	Probable lipoprotein
1732	Probable lipoprotein
1733	Glucosamine-6-phosphate deaminase [isomerizing], alternative (EC 3.5.99.6)
1734	COG1496: Uncharacterized conserved protein
1735	Prolipoprotein diacylglyceryl transferase (EC 2.4.99.-)
1736	ADP-L-glycero-D-manno-heptose-6-epimerase (EC 5.1.3.20)
1737	FIG018229: hypothetical protein
1738	FIG00687307: hypothetical protein
1739	Pyrroline-5-carboxylate reductase (EC 1.5.1.2)
1740	Putative TolA protein
1741	tolB protein precursor, periplasmic protein involved in the tonb-independent uptake of group A colicins
1742	18K peptidoglycan-associated outer membrane lipoprotein; Peptidoglycan-associated lipoprotein precursor; Outer membrane protein P6; OmpA/MotB precursor
1743	TPR repeat containing exported protein; Putative periplasmic protein contains a protein prenylyltransferase domain
1744	tRNA(Ile)-lysidine synthetase (EC 6.3.4.19)
1745	Cell division protein FtsH (EC 3.4.24.-)
1746	Phosphoglucosamine mutase (EC 5.4.2.10)
1747	Hydroxymethylpyrimidine phosphate kinase ThiD (EC 2.7.4.7)
1748	Aminopeptidase S (Leu, Val, Phe, Tyr preference) (EC 3.4.11.24)
1749	Histidinol-phosphate aminotransferase (EC 2.6.1.9)
1750	Ankyrin-like protein
1751	Transketolase (EC 2.2.1.1)
1752	Transaldolase (EC 2.2.1.2) / Glucose-6-phosphate isomerase (EC 5.3.1.9)
1753	6-phosphogluconate dehydrogenase, decarboxylating (EC 1.1.1.44)
1754	Glucose-6-phosphate 1-dehydrogenase (EC 1.1.1.49)
1755	6-phosphogluconolactonase (EC 3.1.1.31), eukaryotic type
1756	Ribose 5-phosphate isomerase A (EC 5.3.1.6)
1757	Gluconokinase (EC 2.7.1.12)
1758	Mobile element protein
1759	glycosyl transferase, family 25
1760	UDP-galactopyranose mutase (EC 5.4.99.9)
1761	Mobile element protein
1762	N-formylglutamate deformylase (EC 3.5.1.68)
1763	Malate:quinone oxidoreductase (EC 1.1.5.4)
1764	ABC transporter ATP-binding protein uup
1765	Nucleoside diphosphate kinase (EC 2.7.4.6)
1766	Permease of the drug/metabolite transporter (DMT) superfamily
1767	Major myo-inositol transporter IolT
1768	RfbJ protein
1769	Phosphoribosylglycinamide formyltransferase (EC 2.1.2.2)
1770	Phosphoribosylformylglycinamidine cyclo-ligase (EC 6.3.3.1)
1771	Polyphosphate kinase (EC 2.7.4.1)
1772	Exopolyphosphatase (EC 3.6.1.11)
1773	CDP-diacylglycerol pyrophosphatase (EC 3.6.1.26)
1774	Ribose ABC transport system, ATP-binding protein RbsA (TC 3.A.1.2.1)
1775	Ribose operon repressor
1776	Putative Holliday junction resolvase YqgF
1777	Aspartyl-tRNA(Asn) amidotransferase subunit C (EC 6.3.5.6) @ Glutamyl-tRNA(Gln) amidotransferase subunit C (EC 6.3.5.7)
1778	Aspartyl-tRNA(Asn) amidotransferase subunit A (EC 6.3.5.6) @ Glutamyl-tRNA(Gln) amidotransferase subunit A (EC 6.3.5.7)
1779	Aspartyl-tRNA(Asn) amidotransferase subunit B (EC 6.3.5.6) @ Glutamyl-tRNA(Gln) amidotransferase subunit B (EC 6.3.5.7)
1780	Biotin carboxylase of acetyl-CoA carboxylase (EC 6.3.4.14)
1781	Biotin carboxyl carrier protein of acetyl-CoA carboxylase
1782	3-dehydroquinate dehydratase II (EC 4.2.1.10)
1783	Rare lipoprotein A precursor
1784	Ribonuclease BN (EC 3.1.-.-)
1785	Ornithine decarboxylase (EC 4.1.1.17) / Arginine decarboxylase (EC 4.1.1.19)
1786	Peptidase, T4 family
1787	L-fuconolactone hydrolase
1788	2-keto-3-deoxy-L-fuconate dehydrogenase
1789	Fumarylacetoacetate hydrolase family protein
1790	Fucose permease
1791	2-keto-3-deoxy-L-fuconate dehydrogenase
1792	L-fuconate dehydratase (EC 4.2.1.68)
1793	NAD-dependent malic enzyme (EC 1.1.1.38)
1794	Fumarate hydratase class II (EC 4.2.1.2)
1795	Carboxypeptidase-related protein
1796	Aldehyde dehydrogenase (EC 1.2.1.3)
1797	Aliphatic amidase AmiE (EC 3.5.1.4)
1798	N-acetylglucosamine kinase of eukaryotic type (EC 2.7.1.59)
1799	Glucosamine-6-phosphate deaminase (EC 3.5.99.6)
1800	Beta-hexosaminidase (EC 3.2.1.52)
1801	Cytoplasmic copper homeostasis protein cutC
1802	N-acetyl glucosamine transporter, NagP
1803	N-acetylglucosamine-6-phosphate deacetylase (EC 3.5.1.25)
1804	Carbohydrate-selective porin
1805	Adenine deaminase (EC 3.5.4.2)
1806	Ferrous iron transport protein B
1807	XdhC protein (assists in molybdopterin insertion into xanthine dehydrogenase)
1808	Xanthine dehydrogenase, molybdenum binding subunit (EC 1.17.1.4)
1809	Xanthine dehydrogenase, iron-sulfur cluster and FAD-binding subunit A (1.17.1.4)
1810	Adenosine deaminase (EC 3.5.4.4)
1811	Purine nucleoside permease
1812	SAM-dependent methyltransferase YafE (UbiE paralog)
1813	Enoyl-[acyl-carrier-protein] reductase [NADPH] (EC 1.3.1.10)
1814	Dehydrogenase
1815	Free methionine-(R)-sulfoxide reductase, contains GAF domain
1816	Arginine/ornithine antiporter ArcD
1817	FIG003847: Oxidoreductase (flavoprotein)
1818	FIG146518: Zn-dependent hydrolases, including glyoxylases
1819	Alkyl hydroperoxide reductase subunit C-like protein
1820	Sulfate adenylyltransferase subunit 1 (EC 2.7.7.4) / Adenylylsulfate kinase (EC 2.7.1.25)
1821	Sulfate adenylyltransferase subunit 2 (EC 2.7.7.4)
1822	Phosphoadenylyl-sulfate reductase [thioredoxin] (EC 1.8.4.8) / Adenylyl-sulfate reductase [thioredoxin] (EC 1.8.4.10)
1823	Siroheme synthase / Precorrin-2 oxidase (EC 1.3.1.76) / Sirohydrochlorin ferrochelatase (EC 4.99.1.4) / Uroporphyrinogen-III methyltransferase (EC 2.1.1.107)
1824	5-keto-D-gluconate 5-reductase (EC 1.1.1.69)
1825	Tetraacyldisaccharide 4'-kinase (EC 2.7.1.130)
1826	Lipid A biosynthesis lauroyl acyltransferase (EC 2.3.1.-)
1827	FIG00688349: hypothetical protein
1828	rRNA small subunit methyltransferase I
1829	Outer-membrane lipoprotein carrier protein
1830	Glutamate--cysteine ligase (EC 6.3.2.2)
1831	Ribosomal RNA small subunit methyltransferase E (EC 2.1.1.-)
1832	4-hydroxybenzoate polyprenyltransferase (EC 2.5.1.39)
1833	Mlr4229 protein
1834	Putative transport protein
1835	Candidate 1: dienelactone hydrolase
1836	Gluconate transporter family protein
1837	Isochorismatase (EC 3.3.2.1)
1838	GTP-binding protein EngA
1839	Outer membrane protein YfgL, lipoprotein component of the protein assembly complex (forms a complex with YaeT, YfiO, and NlpB)
1840	salicylate esterase
1841	Proline dehydrogenase (EC 1.5.99.8) (Proline oxidase) / Delta-1-pyrroline-5-carboxylate dehydrogenase (EC 1.5.1.12)
1842	Leucine-responsive regulatory protein, regulator for leucine (or lrp) regulon and high-affinity branched-chain amino acid transport system
1843	Peptidyl-prolyl cis-trans isomerase (EC 5.2.1.8)
1844	Phosphopantetheine adenylyltransferase (EC 2.7.7.3)
1845	DNA gyrase subunit A (EC 5.99.1.3)
1846	Single-stranded DNA-binding protein
1847	Excinuclease ABC subunit A
1848	D-3-phosphoglycerate dehydrogenase (EC 1.1.1.95)
1849	Outer membrane component of tripartite multidrug resistance system
1850	Probable Co/Zn/Cd efflux system membrane fusion protein
1851	Cobalt-zinc-cadmium resistance protein CzcA; Cation efflux system protein CusA
1852	Probable transcriptional regulator
1853	Gene Transfer Agent terminase protein
1854	Phage portal protein
1855	Putative phage protein
1856	Phage tail sheath protein
1857	Quaternary ammonium compound-resistance protein SugE
1858	Pyruvate decarboxylase (EC 4.1.1.1); Alpha-keto-acid decarboxylase (EC 4.1.1.-)
1859	L-lactate dehydrogenase (EC 1.1.2.3)
1860	Sucrose-6-phosphate hydrolase (EC 3.2.1.B3)
1861	FIG00687567: hypothetical protein
1862	Arsenic efflux pump protein
1863	Major facilitator family transporter
1864	tRNA:Cm32/Um32 methyltransferase
1865	Cysteinyl-tRNA synthetase (EC 6.1.1.16)
1866	SSU ribosomal protein S4p (S9e)
1867	Peptide chain release factor 3
1868	Flagellar biosynthesis protein FlhB
1869	Flagellar biosynthesis protein FliR
1870	Flagellar biosynthesis protein FliQ
1871	Flagellar hook-basal body complex protein FliE
1872	Replicative DNA helicase (EC 3.6.1.-)
1873	ATP-binding protein ManX
1874	PTS system permease (IIAMan), nitrogen regulatory IIA protein
1875	Phosphoenolpyruvate-protein phosphotransferase of PTS system (EC 2.7.3.9)
1876	Bifunctional protein: zinc-containing alcohol dehydrogenase; quinone oxidoreductase ( NADPH:quinone reductase) (EC 1.1.1.-); Similar to arginate lyase
1877	23S rRNA (guanosine-2'-O-) -methyltransferase rlmB (EC 2.1.1.-)
1878	Inosine-uridine preferring nucleoside hydrolase (EC 3.2.2.1)
1879	Fructokinase (EC 2.7.1.4)
1880	Transaldolase (EC 2.2.1.2)
1881	FIG00687971: hypothetical protein
1882	Ammonium transporter
1883	Nitrogen regulatory protein P-II
1884	2-octaprenyl-6-methoxyphenol hydroxylase (EC 1.14.13.-); 2-octaprenyl-3-methyl-6-methoxy-1,4-benzoquinol hydroxylase (EC 1.14.13.-)
1885	Serine acetyltransferase (EC 2.3.1.30)
1886	Hopanoid-associated RND transporter, HpnN
1887	6,7-dimethyl-8-ribityllumazine synthase (EC 2.5.1.78)
1888	3,4-dihydroxy-2-butanone 4-phosphate synthase (EC 4.1.99.12) / GTP cyclohydrolase II (EC 3.5.4.25)
1889	Riboflavin synthase eubacterial/eukaryotic (EC 2.5.1.9)
1890	Diaminohydroxyphosphoribosylaminopyrimidine deaminase (EC 3.5.4.26) / 5-amino-6-(5-phosphoribosylamino)uracil reductase (EC 1.1.1.193)
1891	Deoxyribodipyrimidine photolyase (EC 4.1.99.3)
1892	A/G-specific adenine glycosylase (EC 3.2.2.-)
1893	FIG00688082: hypothetical protein
1894	C4-dicarboxylate transporter/malic acid transport protein
1895	Aldehyde dehydrogenase (EC 1.2.1.3)
1896	Cytosine/purine/uracil/thiamine/allantoin permease family protein
1897	3-oxoacyl-[acyl-carrier protein] reductase (EC 1.1.1.100)
1898	Histidinol dehydrogenase (EC 1.1.1.23)
1899	Cytosine/purine/uracil/thiamine/allantoin permease family protein
1900	Bona fide RidA/YjgF/TdcF/RutC subgroup
1901	Ferrichrome-iron receptor
1902	DNA polymerase-like protein PA0670
1903	DNA polymerase III alpha subunit (EC 2.7.7.7)
1904	Peptidyl-prolyl cis-trans isomerase (EC 5.2.1.8)
1905	Similarity with glutathionylspermidine synthase (EC 6.3.1.8), group 1
1906	L-arabinose transport system permease protein (TC 3.A.1.2.2)
1907	L-arabinose transport ATP-binding protein AraG (TC 3.A.1.2.2)
1908	L-arabinose-binding periplasmic protein precursor AraF (TC 3.A.1.2.2)
1909	Mobile element protein
1910	Mobile element protein
1911	Mobile element protein
1912	Death on curing protein, Doc toxin
1913	conjugal transfer protein, TraD
1914	CobW GTPase involved in cobalt insertion for B12 biosynthesis
1915	CobN component of cobalt chelatase involved in B12 biosynthesis
1916	Cobyrinic acid A,C-diamide synthase
1917	Alpha-ribazole-5'-phosphate phosphatase (EC 3.1.3.73)
1918	Outer membrane receptor proteins, mostly Fe transport
1919	Carbohydrate-selective porin OprB
1920	Glucoamylase (EC 3.2.1.3)
1921	D-amino acid dehydrogenase small subunit (EC 1.4.99.1)
1922	Beta-lactamase class C and other penicillin binding proteins
1923	D-alanyl-D-alanine carboxypeptidase (EC 3.4.16.4)
1924	Lead, cadmium, zinc and mercury transporting ATPase (EC 3.6.3.3) (EC 3.6.3.5); Copper-translocating P-type ATPase (EC 3.6.3.4)
1925	FIG00342468: hypothetical protein
1926	Mobile element protein
1927	5-formyltetrahydrofolate cyclo-ligase (EC 6.3.3.2)
1928	FIG00688665: hypothetical protein
1929	COG3740: Phage head maturation protease
1930	Phage major capsid protein
1931	Putative diheme cytochrome c-553
1932	Gluconate 2-dehydrogenase (EC 1.1.99.3), membrane-bound, flavoprotein
1933	Gluconate 2-dehydrogenase (EC 1.1.99.3), membrane-bound, gamma subunit
1934	NAD synthetase (EC 6.3.1.5) / Glutamine amidotransferase chain of NAD synthetase
1935	putative secreted protein
1936	YoeB toxin protein
1937	FIG00688361: hypothetical protein
1938	Hypothetical membrane protein
1939	IncF plasmid conjugative transfer surface exclusion protein TraT
1940	DNA polymerase III alpha subunit (EC 2.7.7.7)
1941	DNA polymerase-like protein PA0670
1942	VapB protein (antitoxin to VapC)
1943	Membrane-associated protein containing RNA-binding TRAM domain and ribonuclease PIN-domain, YacL B.subtilis ortholog
1944	Mobile element protein
1945	Single-stranded DNA-binding protein
1946	ATP-dependent DNA helicase UvrD/PcrA
1947	Conjugal transfer protein TraA
1948	Twitching motility protein PilT
1949	DotG
1950	Flagellin protein FlaA
1951	Phage terminase, large subunit
1952	Flagellin protein FlaA
1953	COG3740: Phage head maturation protease
1954	Phage major capsid protein
1955	Mobile element protein
1956	Phage terminase, large subunit
1957	Flagellin protein FlaA
1958	Mobile element protein
1959	UDP-galactopyranose mutase (EC 5.4.99.9)
1960	glycosyl transferase, family 25
1961	Mobile element protein

## Sheet: AGam
1	Exopolyphosphatase (EC 3.6.1.11)
2	Heat shock protein FtsJ/RrmJ @ Ribosomal RNA large subunit methyltransferase E (EC 2.1.1.-)
3	ROK family Glucokinase with ambiguous substrate specificity
4	Molybdopterin biosynthesis protein MoeB
5	Exodeoxyribonuclease VII small subunit (EC 3.1.11.6)
6	Octaprenyl diphosphate synthase (EC 2.5.1.90) / Dimethylallyltransferase (EC 2.5.1.1) / (2E,6E)-farnesyl diphosphate synthase (EC 2.5.1.10) / Geranylgeranyl pyrophosphate synthetase (EC 2.5.1.29)
7	1-deoxy-D-xylulose 5-phosphate synthase (EC 2.2.1.7)
8	RNA binding methyltransferase FtsJ like
9	Ribosomal RNA large subunit methyltransferase N (EC 2.1.1.-)
10	Argininosuccinate synthase (EC 6.3.4.5)
11	Peptidyl-prolyl cis-trans isomerase( EC:5.2.1.8 )
12	Cytochrome c-552 precursor
13	Thymidine kinase (EC 2.7.1.21)
14	Tryptophanyl-tRNA synthetase (EC 6.1.1.2)
15	Uncharacterized protein sll1880 (YjbQ family)
16	Ribonuclease I precursor (EC 3.1.27.6)
17	S-formylglutathione hydrolase (EC 3.1.2.12)
18	S-(hydroxymethyl)glutathione dehydrogenase (EC 1.1.1.284)
19	FIG00690019: hypothetical protein
20	CarD-like transcriptional regulator
21	Glucose 1-dehydrogenase (EC 1.1.1.47)
22	TPR repeat
23	FIG00688564: hypothetical protein
24	Outer membrane protein assembly factor YaeT precursor
25	1-acyl-sn-glycerol-3-phosphate acyltransferase (EC 2.3.1.51)
26	tRNA-i(6)A37 methylthiotransferase
27	Phosphate starvation-inducible protein PhoH, predicted ATPase
28	Metal-dependent hydrolase YbeY, involved in rRNA and/or ribosome maturation and assembly
29	Magnesium and cobalt efflux protein CorC
30	Periplasmic thiol:disulfide interchange protein DsbA
31	Chromosome partition protein smc
32	Chorismate mutase I (EC 5.4.99.5)
33	Citrate synthase (si) (EC 2.3.3.1)
34	FIG00695110: hypothetical protein
35	Orotate phosphoribosyltransferase (EC 2.4.2.10)
36	Glutamate racemase (EC 5.1.1.3)
37	Octaprenyl-diphosphate synthase (EC 2.5.1.-) / Dimethylallyltransferase (EC 2.5.1.1) / Geranyltranstransferase (farnesyldiphosphate synthase) (EC 2.5.1.10) / Geranylgeranyl pyrophosphate synthetase (EC 2.5.1.29)
38	tRNA (adenine37-N(6))-methyltransferase TrmN6 (EC 2.1.1.223)
39	Ribonucleotide reductase of class Ia (aerobic), beta subunit (EC 1.17.4.1)
40	Ribonucleotide reductase of class Ia (aerobic), alpha subunit (EC 1.17.4.1)
41	Osmotically inducible protein C
42	Chorismate synthase (EC 4.2.3.5)
43	Enoyl-[acyl-carrier-protein] reductase [NADH] (EC 1.3.1.9)
44	Pyridoxamine 5'-phosphate oxidase (EC 1.4.3.5)
45	Universal stress protein UspA and related nucleotide-binding proteins
46	Tetraacyldisaccharide 4'-kinase (EC 2.7.1.130)
47	Lipid A biosynthesis lauroyl acyltransferase (EC 2.3.1.-)
48	FIG00688349: hypothetical protein
49	rRNA small subunit methyltransferase I
50	Outer-membrane lipoprotein carrier protein
51	Glutamate--cysteine ligase (EC 6.3.2.2)
52	Ribosomal RNA small subunit methyltransferase E (EC 2.1.1.-)
53	4-hydroxybenzoate polyprenyltransferase (EC 2.5.1.39)
54	Mlr4229 protein
55	Putative transport protein
56	Candidate 1: dienelactone hydrolase
57	Gluconate transporter family protein
58	Isochorismatase (EC 3.3.2.1)
59	GTP-binding protein EngA
60	Outer membrane protein YfgL, lipoprotein component of the protein assembly complex (forms a complex with YaeT, YfiO, and NlpB)
61	Beta-lactamase (EC 3.5.2.6)
62	Dihydroorotase (EC 3.5.2.3)
63	Asparagine synthetase [glutamine-hydrolyzing] (EC 6.3.5.4)
64	Glycosyltransferase
65	ADP-heptose--lipooligosaccharide heptosyltransferase II (EC 2.4.1.-)
66	DNA polymerase III epsilon subunit (EC 2.7.7.7)
67	Dephospho-CoA kinase (EC 2.7.1.24)
68	Shikimate 5-dehydrogenase I alpha (EC 1.1.1.25)
69	FIG00687622: hypothetical protein
70	Argininosuccinate lyase (EC 4.3.2.1)
71	glutamyl-Q-tRNA synthetase
72	HNH endonuclease family protein
73	FIG138056: a glutathione-dependent thiol reductase
74	Transcriptional regulator, LysR family
75	Short-chain dehydrogenase/oxidoreductase
76	GMP synthase [glutamine-hydrolyzing] (EC 6.3.5.2)
77	Cytidine deaminase (EC 3.5.4.5)
78	Diaminopimelate decarboxylase (EC 4.1.1.20)
79	FIG00688855: hypothetical protein
80	5-Hydroxyisourate Hydrolase (HIUase) (EC 3.5.2.17)
81	Uricase (urate oxidase) (EC 1.7.3.3)
82	Gamma-glutamyltranspeptidase (EC 2.3.2.2)
83	Asp-tRNAAsn/Glu-tRNAGln amidotransferase A subunit and related amidases
84	FIG00687705: hypothetical protein
85	Acid phosphatase, class B
86	Beta-ureidopropionase (EC 3.5.1.6)
87	Putative drug efflux protein
88	Omega-amino acid--pyruvate aminotransferase (EC 2.6.1.18)
89	DegT/DnrJ/EryC1/StrS family protein
90	UDP-N-acetylglucosamine 4,6-dehydratase (EC 4.2.1.-)
91	Undecaprenyl-phosphate N-acetylglucosaminyl 1-phosphate transferase (EC 2.7.8.-)
92	Transcriptional regulator, MarR family
93	Peptidase B (EC 3.4.11.23)
94	ATP-DEPENDENT DNA HELICASE
95	Cytochrome O ubiquinol oxidase subunit IV (EC 1.10.3.-)
96	Cytochrome O ubiquinol oxidase subunit III (EC 1.10.3.-)
97	Cytochrome O ubiquinol oxidase subunit I (EC 1.10.3.-)
98	Cytochrome O ubiquinol oxidase subunit II (EC 1.10.3.-)
99	FIG005935: membrane protein
100	2'-5' RNA ligase
101	Hypothetical protein VC0266 (sugar utilization related?)
102	FIG00688197: hypothetical protein
103	Lysyl-tRNA synthetase (class I) (EC 6.1.1.6)
104	DinG family ATP-dependent helicase YoaA
105	Transcriptional regulator
106	probable oxidoreductase protein
107	ADA regulatory protein / Methylated-DNA--protein-cysteine methyltransferase (EC 2.1.1.63)
108	Heat shock protein 60 family chaperone GroEL
109	Heat shock protein 60 family co-chaperone GroES
110	Dienelactone hydrolase family
111	5'-methylthioadenosine phosphorylase (EC 2.4.2.28)
112	Coproporphyrinogen III oxidase, aerobic (EC 1.3.3.3)
113	FIG00688333: hypothetical protein
114	SMR/MUTS family protein
115	Cytochrome c551 peroxidase (EC 1.11.1.5)
116	Probable DNA-methyltransferase (DNA-modification methylase) protein
117	Membrane-bound lytic murein transglycosylase A precursor (EC 3.2.1.-)
118	Protein export cytoplasm chaperone protein (SecB, maintains protein to be exported in unfolded state)
119	TsaD/Kae1/Qri7 protein, required for threonylcarbamoyladenosine t(6)A37 formation in tRNA
120	Porphobilinogen deaminase (EC 2.5.1.61)
121	Protein involved in catabolism of external DNA
122	Glycerol-3-phosphate dehydrogenase [NAD(P)+] (EC 1.1.1.94)
123	Nucleoside permease NupC
124	Glutathione peroxidase family protein
125	Proposed peptidoglycan lipid II flippase MurJ
126	DNA mismatch repair protein MutS
127	[Protein-PII] uridylyltransferase (EC 2.7.7.59)
128	Threonine synthase (EC 4.2.3.1)
129	Mitochondrial processing peptidase-like protein (EC 3.4.24.64)
130	TldE protein, part of TldE/TldD proteolytic complex
131	Putative transmembrane protein
132	Cytochrome c oxidase polypeptide I (EC 1.9.3.1)
133	Phosphatidylethanolamine N-methyltransferase (EC 2.1.1.17)
134	Glutathione synthetase (EC 6.3.2.3)
135	Transcription elongation factor GreB
136	Aldose 1-epimerase
137	Excinuclease ABC subunit B
138	Glycerol-3-phosphate regulon repressor, DeoR family
139	Aerobic glycerol-3-phosphate dehydrogenase (EC 1.1.5.3)
140	Glycerol uptake facilitator protein
141	Glycerol kinase (EC 2.7.1.30)
142	Gluconolactonase (EC 3.1.1.17)
143	Formyltetrahydrofolate deformylase (EC 3.5.1.10)
144	ATP-binding protein of ABC transporter
145	COG2124: Cytochrome P450
146	Ubiquinone biosynthesis monooxygenase UbiB
147	Oligoendopeptidase F (EC 3.4.24.-)
148	AMP nucleosidase (EC 3.2.2.4)
149	Multimodular transpeptidase-transglycosylase (EC 2.4.1.129) (EC 3.4.-.-)
150	Predicted mannose transporter, GGP family
151	Glutamate synthase [NADPH] large chain (EC 1.4.1.13)
152	Glutamate synthase [NADPH] small chain (EC 1.4.1.13)
153	NAD-dependent epimerase/dehydratase
154	Ribonuclease D related protein
155	Arabinose 5-phosphate isomerase (EC 5.3.1.13)
156	FIG01010611: hypothetical protein
157	FIG01010325: hypothetical protein
158	Lipopolysaccharide ABC transporter, ATP-binding protein LptB
159	RNA polymerase sigma-54 factor RpoN
160	RidA/YER057c/UK114 superfamily, group 2, YoaB-like protein
161	Small heat shock protein
162	Peptide deformylase (EC 3.5.1.88)
163	Methionyl-tRNA formyltransferase (EC 2.1.2.9)
164	tRNA pseudouridine synthase A (EC 4.2.1.70)
165	N-succinyl-L,L-diaminopimelate desuccinylase (EC 3.5.1.18)
166	2,3,4,5-tetrahydropyridine-2,6-dicarboxylate N-succinyltransferase (EC 2.3.1.117)
167	Acetylglutamate kinase (EC 2.7.2.8)
168	GTP-binding protein EngB
169	Inner membrane protein translocase component YidC, long form
170	Protein YidD
171	Ribonuclease P protein component (EC 3.1.26.5)
172	LSU ribosomal protein L34p
173	Lactoylglutathione lyase (EC 4.4.1.5)
174	Acyl-[acyl-carrier-protein]--UDP-N-acetylglucosamine O-acyltransferase (EC 2.3.1.129)
175	3-hydroxyacyl-[acyl-carrier-protein] dehydratase, FabZ form (EC 4.2.1.59)
176	UDP-3-O-[3-hydroxymyristoyl] glucosamine N-acyltransferase (EC 2.3.1.191)
177	Outer membrane protein H precursor
178	Outer membrane protein assembly factor YaeT precursor
179	Membrane-associated zinc metalloprotease
[truncated: 1,796 more rows]

## Sheet: ASte
1	L-lactate dehydrogenase (EC 1.1.2.3)
[truncated: 1,954 more rows]
