# Supplementary material for: Genome Reduction in the Mosquito Symbiont Asaia
Source: Genome Biol Evol. 2018 Nov 23;11(1):1–10. doi: 10.1093/gbe/evy255 (PMC6317953; doi:10.1093/gbe/evy255)
Supplement: Supplementary Data [file evy255_supp.zip › Supplementary table S2.xlsx]

## Sheet: compare
	ADar	AAeg	AAlb	ABor	AFun	AGam	ASte
FIG01955868: Peptidyl-prolyl cis-trans isomerase (EC 5.2.1.8)	0.251777	0.98541	0.98541	0.969697	0.98541	0.98541	0.98541
FIG01210743: FIG01210744: hypothetical protein	0.243121	0.90705	0.909719	0.905065	0.909719	0.909719	0.906639
FIG00001932: Probable Co/Zn/Cd efflux system membrane fusion protein	0.342201	0.90622	0.909135	0.902818	0.909135	0.909135	0.90622
FIG01956050: Integral membrane protein	0.394231	0.936966	0.943376	0.926282	0.943376	0.943376	0.936966
FIG00121995: L-lactate dehydrogenase (EC 1.1.2.3)	0.126032	0.698529	0.6766	0.53612	0.572755	0.6766	0.698529
FIG00561534: diguanylate cyclase/phosphodiesterase (GGDEF & EAL domains) with PAS/PAC sensor(s)	0.24211	0.802205	0.827713	0.39559	0.827713	0.827713	0.802205
FIG01310667: MFS transporter	0.440632	0.917075	0.918709	0.908905	0.918709	0.918709	0.917075
FIG00000527: Inosine-uridine preferring nucleoside hydrolase (EC 3.2.2.1)	0.351415	0.802542	0.843291	0.565514	0.842505	0.843291	0.802542
FIG00000480: 5-nucleotidase SurE (EC 3.1.3.5)	0.440784	0.858958	0.867786	0.850991	0.867786	0.867786	0.858958
FIG00014000: ATP-dependent Clp protease ATP-binding subunit ClpA	0.342714	0.372126	0.840245	0.821484	0.840245	0.840245	0.821413
FIG00007960: Glycosyltransferase	0.216207	0.629544	0.592979	0.63268	0.63152	0.594311	0.632465
FIG00020289: Transketolase (EC 2.2.1.1)	0.509276	0.901283	0.905303	0.896954	0.905303	0.905303	0.901283
FIG00016110: Xanthine/uracil/thiamine/ascorbate permease family protein	0.498416	0.88962	0.893762	0.883772	0.893519	0.893762	0.88962
FIG00014000: ATP-dependent Clp protease ATP-binding subunit ClpA	0.358758	0.372033	0.82645	0.798357	0.82645	0.82645	0.798497
FIG00000928: Phytoene synthase (EC 2.5.1.32)	0.380593	0.831096	0.807746	0.827601	0.431907	0.807746	0.831096
FIG00000968: Alkylphosphonate utilization operon protein PhnA	0.510341	0.883212	0.884428	0.883212	0.884428	0.884428	0.883212
FIG00001653: Fructokinase (EC 2.7.1.4)	0.403379	0.840553	0.821045	0.839171	0.456682	0.821045	0.840553
FIG00639501: Aldo-keto reductase	0.389593	0.724878	0.763577	0.766341	0.763902	0.740325	0.766504
FIG00002328: Acyl carrier protein	0.474502	0.888682	0.895522	0.890547	0.895522	0.895522	0.530473
FIG00002332: Inositol-1-monophosphatase (EC 3.1.3.25)	0.389806	0.813165	0.468097	0.807664	0.779428	0.779428	0.813165
FIG00000471: LSU ribosomal protein L34p	0.636289	0.981117	0.982759	0.982759	0.979475	0.982759	0.977833
FIG00014903: Outer membrane receptor proteins, mostly Fe transport	0.438854	0.466948	0.842576	0.805913	0.842331	0.842576	0.802057
FIG00000313: Catalase (EC 1.11.1.6)	0.309742	0.715487	0.535714	0.710463	0.595566	0.535714	0.715487
FIG00000928: Phytoene synthase (EC 2.5.1.32)	0.406071	0.797922	0.762237	0.791359	0.420837	0.756768	0.797922
FIG00744535: ABC transporter, ATP-binding protein	0.289216	0.663613	0.676471	0.470428	0.469222	0.676471	0.595869
FIG00004744: Rare lipoprotein A precursor	0.411653	0.783768	0.755392	0.76031	0.428869	0.755392	0.783768
FIG00001029: Alkyl hydroperoxide reductase protein F (EC 1.6.4.-)	0.640144	0.937771	0.941383	0.917853	0.941589	0.941383	0.937771
FIG00431356: sensor histidine kinase	0.320478	0.693271	0.478873	0.687123	0.633467	0.478873	0.693271
FIG00061313: Replicative DNA helicase (EC 3.6.1.-)	0.521813	0.846675	0.867111	0.548814	0.867111	0.867111	0.846675
FIG00003546: Nitrogen regulation protein NR(I)	0.665131	0.947773	0.948797	0.947773	0.948797	0.948797	0.947773
FIG00000247: TsaB protein, required for threonylcarbamoyladenosine (t(6)A) formation in tRNA	0.447251	0.746904	0.73898	0.745419	0.73898	0.645864	0.74839
FIG00025360: Flagellar motor rotation protein MotB	0.441724	0.791953	0.747423	0.787228	0.45819	0.747423	0.791953
FIG00017761: Biopolymer transport protein ExbD/TolR	0.567433	0.89387	0.900383	0.575479	0.900383	0.900383	0.891571
FIG01344673: Thiol-disulfide isomerase	0.640097	0.912802	0.917391	0.910145	0.915459	0.917391	0.912802
FIG01451120: FIG00687689: hypothetical protein	0.654347	0.926546	0.929568	0.929103	0.929568	0.929568	0.926546
FIG00561498: D-alanyl-D-alanine carboxypeptidase (EC 3.4.16.4)	0.281622	0.589869	0.63687	0.467897	0.599289	0.63687	0.398885
FIG00482249: ABC transporter permease protein	0.421592	0.762543	0.551615	0.761361	0.740872	0.551615	0.762543
FIG00008299: Cobalt-zinc-cadmium resistance protein CzcA, Cation efflux system protein CusA	0.409857	0.720792	0.767335	0.518458	0.767335	0.767335	0.509029
FIG00000664: Ferredoxin, 2Fe-2S	0.548832	0.833333	0.867304	0.596603	0.867304	0.867304	0.849257
FIG00017761: Biopolymer transport protein ExbD/TolR	0.47808	0.793651	0.807256	0.621315	0.807256	0.807256	0.619803
FIG00001653: Fructokinase (EC 2.7.1.4)	0.462798	0.736276	0.788856	0.49504	0.788029	0.788856	0.736276
FIG00740963: FOG: TPR repeat, SEL1 subfamily	0.554007	0.813202	0.816686	0.809524	0.816686	0.816686	0.807588
FIG00005520: Transcriptional regulator, GntR family domain / Aspartate aminotransferase (EC 2.6.1.1)	0.392715	0.711921	0.715453	0.7117	0.515342	0.715453	0.519536
FIG00440602: putative phosphohydrolases, Icc family	0.558405	0.808405	0.8125	0.806802	0.8125	0.8125	0.808048
FIG01419531: Putative transmembrane protein	0.400405	0.734378	0.502133	0.729793	0.502133	0.703775	0.733952
FIG00688078: Putative HlyD-family protein	0.565896	0.865405	0.851735	0.8619	0.59341	0.851735	0.865405
FIG00688209: FIG00688210: hypothetical protein	0.592611	0.83903	0.843913	0.830892	0.843913	0.843913	0.83903
FIG00004562: Selenoprotein O and cysteine-containing homologs	0.608445	0.848262	0.861804	0.850608	0.861484	0.861804	0.848262
FIG01955289: Oxidoreductase, short-chain dehydrogenase/reductase family (EC 1.1.1.-)	0.588971	0.830053	0.837638	0.824928	0.837638	0.837638	0.830053
FIG00043717: Folate-dependent protein for Fe/S cluster synthesis/repair in oxidative stress	0.621413	0.862031	0.866998	0.852281	0.866998	0.866998	0.859455
FIG00001259: Phage portal protein	0.391143	0.703207	0.701243	0.387325	0.592823	0.701243	0.703207
FIG00000001: Cysteine desulfurase (EC 2.8.1.7)	0.394848	0.428492	0.744837	0.67344	0.744837	0.744837	0.471686
FIG00122145: Ribosomal-protein-S18p-alanine acetyltransferase (EC 2.3.1.-)	0.456272	0.690681	0.696774	0.682079	0.696774	0.696774	0.688889
FIG00450796: ABC transporter ATP-binding protein	0.333883	0.581354	0.573549	0.542436	0.566293	0.573549	0.577507
FIG00003506: Cytosine/purine/uracil/thiamine/allantoin permease family protein	0.435694	0.738909	0.577228	0.733923	0.667582	0.577228	0.70289
FIG00001672: N-acetylglucosamine kinase of eukaryotic type (EC 2.7.1.59)	0.614218	0.841548	0.848025	0.833807	0.848025	0.848025	0.841548
FIG00066575: Exopolyphosphatase (EC 3.6.1.11)	0.433712	0.532513	0.73811	0.683396	0.73811	0.73811	0.532513
FIG00003069: Cytochrome c-type biogenesis protein CcmE, heme chaperone	0.584011	0.805149	0.814905	0.802981	0.814905	0.814905	0.805149
FIG00000983: Flavohemoprotein (Hemoglobin-like protein) (Flavohemoglobin) (Nitric oxide dioxygenase) (EC 1.14.12.17)	0.615196	0.839188	0.843273	0.831972	0.842865	0.843273	0.839188
FIG00007960: Glycosyltransferase	0.333111	0.612521	0.603339	0.629883	0.433612	0.433612	0.631386
FIG00069722: Phosphoribosylanthranilate isomerase (EC 5.3.1.24)	0.557692	0.768756	0.79416	0.772792	0.79321	0.79416	0.768756
FIG00138171: 6-carboxytetrahydropterin synthase (EC 4.1.2.50) @ Queuosine biosynthesis QueD, PTPS-I	0.594505	0.819746	0.829106	0.799215	0.829106	0.829106	0.801932
FIG00001095: Cytochrome O ubiquinol oxidase subunit II (EC 1.10.3.-)	0.508134	0.792331	0.629648	0.791169	0.75332	0.629648	0.791667
FIG00001653: Fructokinase (EC 2.7.1.4)	0.421632	0.728078	0.726245	0.490376	0.458601	0.726245	0.728078
FIG00018218: Molybdopterin biosynthesis protein MoeA	0.569484	0.789756	0.794293	0.780922	0.793816	0.794293	0.789756
FIG00035634: Formamidopyrimidine-DNA glycosylase (EC 3.2.2.23)	0.640866	0.862147	0.862335	0.855367	0.862335	0.86629	0.862147
FIG00000260: rRNA small subunit methyltransferase I	0.63747	0.85106	0.856969	0.848627	0.856969	0.856969	0.85106
FIG00431356: sensor histidine kinase	0.402883	0.708305	0.464425	0.705903	0.661977	0.464425	0.708305
FIG00001756: 5-methyl-dCTP pyrophosphohydrolase (EC 3.6.1.-)	0.639626	0.850705	0.857588	0.842511	0.85726	0.857588	0.850377
FIG00001022: Phosphomannomutase (EC 5.4.2.8)	0.439664	0.560123	0.724559	0.619609	0.724559	0.724559	0.560123
FIG00008665: 16 kDa heat shock protein A	0.639049	0.845215	0.853243	0.839756	0.853243	0.853243	0.845215
FIG00004249: Lysophospholipase (EC 3.1.1.5)	0.621875	0.822173	0.845685	0.83497	0.845685	0.845685	0.77753
FIG00000289: tRNA nucleotidyltransferase (EC 2.7.7.21) (EC 2.7.7.25)	0.604277	0.810063	0.81434	0.799748	0.81434	0.81434	0.810063
FIG00857885: Sucrose phosphate synthase	0.597386	0.798404	0.80731	0.793199	0.80731	0.80731	0.798404
FIG00014903: Outer membrane receptor proteins, mostly Fe transport	0.450529	0.47794	0.765014	0.721311	0.764835	0.765014	0.430848
FIG00006151: Methionine ABC transporter ATP-binding protein	0.491832	0.566447	0.766572	0.73327	0.766572	0.766572	0.566447
FIG01247796: Phenazine biosynthesis protein PhzF like	0.659498	0.841935	0.87491	0.862007	0.874194	0.87491	0.841935
FIG00000248: Ribosomal RNA small subunit methyltransferase E (EC 2.1.1.-)	0.640511	0.837997	0.846715	0.834144	0.846715	0.846715	0.837997
FIG00057566: Ferrichrome-iron receptor	0.397391	0.573873	0.668604	0.577618	0.668604	0.452602	0.643226
FIG00000261: Phosphopantetheine adenylyltransferase (EC 2.7.7.3)	0.699495	0.936237	0.937184	0.706755	0.937184	0.937184	0.936237
FIG00004305: Outer membrane component of tripartite multidrug resistance system	0.398418	0.668001	0.691252	0.491233	0.566705	0.691252	0.473604
FIG00000001: Cysteine desulfurase (EC 2.8.1.7)	0.432095	0.466104	0.732432	0.658896	0.732207	0.732432	0.461712
FIG00003460: Transcriptional regulator, MerR family	0.549482	0.744909	0.752769	0.732047	0.752769	0.752769	0.744909
FIG00004453: FIG004453: protein YceG like	0.629365	0.82254	0.831429	0.813968	0.831429	0.831429	0.822222
FIG01292786: Aldehyde dehydrogenase (EC 1.2.1.3)	0.419561	0.565529	0.685011	0.503335	0.685011	0.685011	0.565529
FIG00001063: Cytochrome O ubiquinol oxidase subunit IV (EC 1.10.3.-)	0.542163	0.797123	0.620536	0.794643	0.78869	0.620536	0.799107
FIG00022041: ATP-dependent RNA helicase Atu1833	0.624817	0.81754	0.823337	0.809609	0.823337	0.823337	0.81754
FIG01312420: Transcriptional regulator	0.423128	0.701458	0.699139	0.446322	0.453612	0.699139	0.701458
FIG01360009: Plasmid pIB6 ORFA DNA	0.505805	0.5595	0.716008	0.744251	0.714222	0.716008	0.741125
FIG00001471: 4-hydroxyphenylacetate 3-monooxygenase, reductase component (EC 1.6.8.-)	0.681145	0.87037	0.876431	0.867003	0.876431	0.876431	0.87037
FIG00731882: Chloride channel protein	0.448334	0.712097	0.7186	0.483164	0.493675	0.7186	0.712097
FIG00132630: Ferric uptake regulation protein FUR	0.674074	0.885185	0.766667	0.882492	0.883838	0.883838	0.882492
FIG00000414: DNA polymerase III subunits gamma and tau (EC 2.7.7.7)	0.696847	0.884985	0.889565	0.879505	0.889264	0.889565	0.884985
FIG00000708: Aminodeoxychorismate lyase (EC 4.1.3.38)	0.612943	0.801384	0.804436	0.794261	0.804436	0.804436	0.801384
FIG00598409: Mannose-6-phosphate isomerase (EC 5.3.1.8)	0.650901	0.836149	0.843468	0.832207	0.842342	0.843468	0.836149
FIG00001022: Phosphomannomutase (EC 5.4.2.8)	0.466941	0.568124	0.726869	0.612273	0.72444	0.726869	0.568124
FIG00137389: Hydroxypyruvate isomerase (EC 5.3.1.22)	0.660142	0.8434	0.851976	0.842282	0.851976	0.851976	0.8434
FIG00000863: L-threonine 3-O-phosphate decarboxylase (EC 4.1.1.81)	0.607241	0.78842	0.79392	0.787809	0.800031	0.800031	0.793309
FIG00002488: Dihydroxyacetone kinase, ATP-dependent (EC 2.7.1.29)	0.556415	0.759341	0.809682	0.507639	0.809682	0.809682	0.759341
FIG00001219: Preprotein translocase subunit SecE (TC 3.A.5.1.1)	0.635166	0.875716	0.873425	0.876861	0.873425	0.551546	0.875716
FIG00000017: Peptide deformylase (EC 3.5.1.88)	0.498953	0.678964	0.686813	0.68158	0.686813	0.686813	0.678964
FIG00000353: N-acetylglucosamine-1-phosphate uridyltransferase (EC 2.7.7.23) / Glucosamine-1-phosphate N-acetyltransferase (EC 2.3.1.157)	0.668252	0.849915	0.856986	0.844306	0.856986	0.856986	0.849915
FIG00000648: tRNA (adenine37-N(6))-methyltransferase TrmN6 (EC 2.1.1.223)	0.627839	0.824359	0.824725	0.802381	0.807509	0.807509	0.805678
FIG01193496: Glycosyltransferase (EC 2.4.1.-)	0.612427	0.797515	0.810819	0.774123	0.810673	0.787427	0.79693
FIG00000257: tRNA(Ile)-lysidine synthetase (EC 6.3.4.19)	0.567131	0.732894	0.763491	0.726439	0.762974	0.763491	0.753938
FIG01583289: Myo-inositol 2-dehydrogenase (EC 1.1.1.18)	0.526299	0.607256	0.776141	0.714037	0.776141	0.776141	0.607256
FIG01339554: Arylesterase	0.659774	0.841211	0.844904	0.838257	0.844658	0.844904	0.841211
FIG00150395: FIG065221: Holliday junction DNA helicase	0.698026	0.879496	0.882566	0.877741	0.882566	0.882566	0.879496
FIG00001357: Inosose dehydratase (EC 4.2.1.44)	0.548739	0.627812	0.792604	0.752045	0.792604	0.792604	0.627812
FIG00000689: Adenosylcobinamide-phosphate synthase (EC 6.3.1.10)	0.631741	0.812378	0.817251	0.805556	0.817251	0.817251	0.812378
FIG00000103: Heat shock protein GrpE	0.715589	0.895246	0.900221	0.892482	0.900221	0.900221	0.895246
FIG00010508: Phosphate ABC transporter, periplasmic phosphate-binding protein PstS (TC 3.A.1.7.1)	0.626765	0.80663	0.812308	0.800798	0.811541	0.812308	0.80663
FIG00066575: Exopolyphosphatase (EC 3.6.1.11)	0.472531	0.542184	0.730543	0.644648	0.730543	0.730543	0.542184
FIG00097608: 5-methylthioribose kinase (EC 2.7.1.100)	0.674173	0.852655	0.860022	0.84084	0.860022	0.860022	0.852655
FIG00688028: FIG00688031: hypothetical protein	0.632626	0.816534	0.800729	0.80095	0.820181	0.820181	0.816534
FIG01511229: FIG00687338: hypothetical protein	0.5109	0.687764	0.696203	0.679325	0.696203	0.696203	0.687764
FIG00000670: Twin-arginine translocation protein TatB	0.62467	0.80321	0.810466	0.788039	0.807388	0.807388	0.80321
FIG00000775: CDP-diacylglycerol--serine O-phosphatidyltransferase (EC 2.7.8.8)	0.701717	0.878219	0.882868	0.875358	0.882868	0.882868	0.877861
FIG00041571: Ribonuclease I precursor (EC 3.1.27.6)	0.622222	0.798113	0.805241	0.789308	0.805241	0.805241	0.798113
FIG01306568: Mobile element protein	0.366308	0.639068	0.556631	0.52509	0.637276	0.348029	0.558423
FIG00002451: CDP-diacylglycerol pyrophosphatase (EC 3.6.1.26)	0.635897	0.812607	0.813889	0.810256	0.813889	0.816453	0.812821
FIG00141795: Heparinase II/III-like	0.676235	0.852122	0.856646	0.847251	0.856646	0.856646	0.852122
FIG00001606: Malto-oligosyltrehalose synthase (EC 5.4.99.15)	0.662349	0.836788	0.844621	0.831174	0.843881	0.844128	0.836788
FIG00021517: Cell division protein FtsQ	0.623182	0.79712	0.801454	0.793065	0.801174	0.801454	0.79712
FIG00002104: Cobalamin biosynthesis protein CobG	0.613616	0.773357	0.794282	0.780578	0.79723	0.798114	0.789419
FIG00006092: RNA polymerase sigma-54 factor RpoN	0.620697	0.792459	0.802423	0.781476	0.802423	0.802423	0.79212
FIG00167295: General secretion pathway protein F	0.600416	0.765264	0.791115	0.746298	0.790725	0.791115	0.765264
FIG00001056: Cytochrome O ubiquinol oxidase subunit III (EC 1.10.3.-)	0.597579	0.825265	0.673979	0.820726	0.80711	0.673979	0.825769
FIG00046358: Transport ATP-binding protein CydC	0.660155	0.831681	0.838678	0.819825	0.839261	0.838678	0.831681
FIG00001574: Alkylated DNA repair protein AlkB	0.645865	0.816792	0.825063	0.804762	0.825063	0.825063	0.815539
FIG00000307: Dihydropteroate synthase (EC 2.5.1.15)	0.677972	0.848286	0.856309	0.839898	0.856309	0.856309	0.847192
FIG00000882: glutamyl-Q-tRNA synthetase	0.645833	0.81422	0.823203	0.808295	0.821674	0.823203	0.81422
FIG00116323: Tryptophan synthase beta chain (EC 4.2.1.20)	0.763991	0.934217	0.936303	0.933603	0.936303	0.936303	0.934217
FIG01528625: FIG00688564: hypothetical protein	0.645582	0.81414	0.821195	0.807401	0.821195	0.821195	0.81414
FIG00040248: ATPase component BioM of energizing module of biotin ECF transporter	0.677037	0.845926	0.851111	0.842519	0.851111	0.851111	0.845926
FIG00002320: Dihydropyrimidinase (EC 3.5.2.2)	0.708892	0.87891	0.884942	0.866734	0.88416	0.884942	0.87891
FIG00037431: DNA repair protein RadC	0.520144	0.68257	0.698685	0.680025	0.698685	0.698685	0.685115
FIG00002914: Cell division transporter, ATP-binding protein FtsE (TC 3.A.5.1.1)	0.599321	0.767986	0.77458	0.760592	0.77458	0.77458	0.766387
FIG01304134: Transcriptional regulator, LysR family	0.403027	0.427941	0.634185	0.552349	0.596026	0.634185	0.594923
FIG00003513: Oxidoreductase, aldo/keto reductase family	0.657915	0.817732	0.836187	0.824391	0.836187	0.836187	0.817732
FIG00002332: Inositol-1-monophosphatase (EC 3.1.3.25)	0.449827	0.691273	0.504806	0.576509	0.673779	0.575932	0.691273
FIG00454220: macromolecule metabolism, macromolecule degradation, degradation of proteins, peptides, glycopeptides	0.675671	0.842867	0.847634	0.838806	0.847634	0.847634	0.842867
FIG00687639: FIG00687643: hypothetical protein	0.689566	0.856098	0.861518	0.852846	0.861518	0.861518	0.856098
FIG01304195: ABC transporter involved in cytochrome c biogenesis, ATPase component CcmA	0.613527	0.780676	0.785749	0.773671	0.785749	0.785749	0.780676
FIG01955809: Cytoplasmic copper homeostasis protein cutC	0.614428	0.780473	0.787106	0.770522	0.787106	0.787106	0.780473
FIG00022300: UDP-glucose 4-epimerase (EC 5.1.3.2)	0.476573	0.666934	0.723963	0.51593	0.510576	0.723963	0.722624
FIG00002661: TldE protein, part of TldE/TldD proteolytic complex	0.752356	0.917411	0.924727	0.910094	0.924231	0.924727	0.916915
FIG00049519: Cytochrome c heme lyase subunit CcmH	0.612991	0.77548	0.785714	0.772765	0.785714	0.785714	0.77548
FIG00000522: Phosphate acetyltransferase (EC 2.3.1.8)	0.624793	0.787322	0.804866	0.758358	0.8047	0.804866	0.787322
FIG01583289: Myo-inositol 2-dehydrogenase (EC 1.1.1.18)	0.523748	0.582038	0.759355	0.697755	0.759355	0.759355	0.582038
FIG01860375: Putative carbohydrate kinase	0.630254	0.794209	0.801278	0.782491	0.801278	0.801278	0.794209
FIG00005959: Predicted reductase RutE in novel pyrimidine catabolism pathway	0.621991	0.796759	0.787731	0.781481	0.787731	0.788889	0.77963
FIG00120617: TPR repeat containing exported protein, Putative periplasmic protein contains a protein prenylyltransferase domain	0.684122	0.823599	0.858677	0.845754	0.85851	0.858677	0.849446
FIG01353714: Ankyrin-like protein	0.728302	0.894025	0.896855	0.891824	0.892138	0.891509	0.892138
FIG01955919: Thioredoxin reductase (EC 1.8.1.9)	0.538376	0.594672	0.771329	0.715509	0.771329	0.771329	0.594672
FIG00001157: General secretion pathway protein G	0.647637	0.810006	0.814303	0.811541	0.813996	0.814303	0.810006
FIG00003002: HtrA protease/chaperone protein	0.584454	0.659535	0.80654	0.755807	0.80654	0.80654	0.659535
FIG00687328: Large protein containing transglutaminase-like domain	0.69409	0.856315	0.861916	0.853418	0.86153	0.861916	0.856315
FIG00002931: Anhydro-N-acetylmuramic acid kinase (EC 2.7.1.-)	0.651403	0.812981	0.828108	0.793867	0.828108	0.828108	0.802668
FIG01490747: FIG00688855: hypothetical protein	0.674568	0.83619	0.841721	0.83309	0.841417	0.841721	0.837345
FIG00000440: Pantoate--beta-alanine ligase (EC 6.3.2.1)	0.663387	0.824267	0.830633	0.823302	0.830633	0.830633	0.824267
FIG00688213: FIG00688215: hypothetical protein	0.687407	0.847963	0.853148	0.846481	0.853148	0.853148	0.847963
FIG00614142: Protease II (EC 3.4.21.83)	0.726596	0.886971	0.892879	0.882597	0.892879	0.892879	0.886971
FIG00012390: Uncharacterized iron-regulated membrane protein, Iron-uptake factor PiuB	0.74264	0.903727	0.907407	0.900047	0.907407	0.907407	0.903727
FIG00000097: Phosphatidate cytidylyltransferase (EC 2.7.7.41)	0.657333	0.819048	0.821143	0.817524	0.820571	0.821143	0.817905
FIG00662416: Undecaprenyl-phosphate N-acetylglucosaminyl 1-phosphate transferase (EC 2.7.8.-)	0.643897	0.804058	0.80855	0.796933	0.810874	0.810874	0.804523
FIG00853030: ATP-DEPENDENT DNA HELICASE	0.697606	0.858225	0.864273	0.850586	0.864273	0.862236	0.858034
FIG00561498: D-alanyl-D-alanine carboxypeptidase (EC 3.4.16.4)	0.471085	0.609652	0.714009	0.523519	0.714009	0.714009	0.523213
FIG00001045: ATP:Cob(I)alamin adenosyltransferase (EC 2.5.1.17)	0.632665	0.792046	0.798421	0.786278	0.797814	0.798421	0.792046
FIG00001559: N-formylglutamate deformylase (EC 3.5.1.68)	0.528804	0.688225	0.694928	0.67971	0.694565	0.694928	0.688225
FIG00001049: 23S rRNA (guanosine-2'-O-) -methyltransferase rlmB (EC 2.1.1.-)	0.690146	0.850077	0.85739	0.837182	0.856428	0.85739	0.850077
FIG01304357: 2-keto-4-pentenoate hydratase (EC 4.2.1.80)	0.539932	0.686971	0.753976	0.569882	0.753976	0.753976	0.686971
FIG00004843: Protein YidD	0.707977	0.866097	0.874644	0.863248	0.871795	0.874644	0.863248
FIG00000748: Leucyl/phenylalanyl-tRNA--protein transferase (EC 2.3.2.6)	0.687252	0.845982	0.853671	0.83631	0.853671	0.853671	0.845982
FIG00852689: Chaperone protein Hsp33	0.743616	0.903209	0.906487	0.900621	0.906487	0.906487	0.903209
FIG00000527: Inosine-uridine preferring nucleoside hydrolase (EC 3.2.2.1)	0.462281	0.601018	0.680893	0.488776	0.680371	0.680893	0.601018
FIG00000570: Thiamine-monophosphate kinase (EC 2.7.4.16)	0.675367	0.82941	0.840669	0.829751	0.840669	0.840669	0.82941
FIG00001589: Oxidoreductase probably involved in sulfite reduction	0.718905	0.875622	0.88267	0.871891	0.88267	0.88267	0.875622
FIG00000423: Dethiobiotin synthetase (EC 6.3.3.3)	0.667252	0.824204	0.830641	0.820108	0.830641	0.830641	0.824204
FIG00019212: Cobalt-precorrin-6x reductase (EC 1.3.1.54)	0.6422	0.785864	0.812422	0.800084	0.812212	0.812422	0.785864
FIG00057566: Ferrichrome-iron receptor	0.398542	0.459112	0.62008	0.578264	0.605567	0.542545	0.539828
FIG00000871: Phosphoribosyl-ATP pyrophosphatase (EC 3.6.1.31)	0.681174	0.838057	0.84278	0.836032	0.84278	0.84278	0.838057
FIG00002849: Putative predicted metal-dependent hydrolase	0.561235	0.687901	0.748395	0.700494	0.747407	0.748395	0.687901
FIG00032229: Molybdenum cofactor biosynthesis protein MoaB	0.638554	0.788583	0.807803	0.790878	0.800631	0.807803	0.788583
FIG00067300: Nicotinamidase (EC 3.5.1.19)	0.650752	0.807002	0.813947	0.800058	0.813368	0.813947	0.804688
FIG01400095: Methylamine utilization protein mauG precursor	0.653193	0.807356	0.819616	0.803836	0.819495	0.819616	0.793882
FIG00000490: Queuosine Biosynthesis QueE Radical SAM	0.719449	0.873375	0.882735	0.866095	0.882735	0.882735	0.873375
FIG00008907: Alpha-L-Rha alpha-1,3-L-rhamnosyltransferase (EC 2.4.1.-)	0.684641	0.846732	0.846569	0.837255	0.846569	0.826471	0.846732
FIG01304011: XdhC protein (assists in molybdopterin insertion into xanthine dehydrogenase)	0.627358	0.78125	0.792256	0.768475	0.792256	0.792256	0.779088
FIG00002672: Free methionine-(R)-sulfoxide reductase, contains GAF domain	0.725071	0.879274	0.886752	0.867521	0.886752	0.886752	0.879274
FIG00008590: Bis(5'-nucleosyl)-tetraphosphatase (asymmetrical) (EC 3.6.1.17)	0.651282	0.806838	0.816239	0.793162	0.809829	0.809829	0.806838
FIG01960215: Para-aminobenzoate synthase, aminase component (EC 2.6.1.85)	0.693401	0.848592	0.853417	0.838028	0.852895	0.853417	0.848592
FIG00002018: Molybdenum cofactor biosynthesis protein MoaA	0.670857	0.829299	0.842644	0.77126	0.842644	0.842644	0.829299
FIG00554442: Protein of unknown function UPF0060	0.689602	0.839959	0.847604	0.846585	0.847604	0.847604	0.839959
FIG00000397: Glutamate racemase (EC 5.1.1.3)	0.696457	0.856481	0.860709	0.850242	0.860709	0.824879	0.856481
FIG01010650: Transport ATP-binding protein CydD	0.641434	0.793929	0.8017	0.786158	0.8017	0.8017	0.793929
FIG00001129: Cobalt-precorrin-6 synthase, anaerobic	0.676159	0.828354	0.83489	0.822751	0.835201	0.83489	0.828354
: Probable Co/Zn/Cd efflux system membrane fusion protein	0.448519	0.574048	0.665726	0.471791	0.665491	0.665726	0.574048
FIG01955919: Thioredoxin reductase (EC 1.8.1.9)	0.541667	0.586623	0.764568	0.70755	0.764568	0.764568	0.586623
FIG00521220: O-antigen export system permease protein RfbD	0.573232	0.780692	0.661033	0.778361	0.70066	0.661033	0.780692
FIG00000412: DNA recombination and repair protein RecF	0.669226	0.819633	0.82716	0.81632	0.82716	0.82716	0.819633
FIG00001528: Cobalt-precorrin-3b C17-methyltransferase	0.692695	0.843176	0.851925	0.835521	0.852143	0.851925	0.843176
FIG01290653: Phosphate regulon transcriptional regulatory protein PhoB (SphR)	0.547222	0.761538	0.580769	0.572863	0.764103	0.763889	0.761538
FIG00006165: Uracil-DNA glycosylase, family 4	0.686683	0.83844	0.843546	0.832516	0.843546	0.843546	0.83844
FIG00687938: FIG00687939: hypothetical protein	0.742863	0.894159	0.900088	0.886473	0.900088	0.900088	0.894159
FIG00003370: COG1496: Uncharacterized conserved protein	0.685597	0.835391	0.842181	0.832716	0.843004	0.842181	0.835391
FIG00000358: N-acetyl-gamma-glutamyl-phosphate reductase (EC 1.2.1.38)	0.698859	0.84989	0.853569	0.84621	0.852833	0.853569	0.84989
FIG00001540: 3',5'-cyclic-nucleotide phosphodiesterase (EC 3.1.4.17)	0.638338	0.781555	0.801857	0.790683	0.801857	0.784703	0.781555
FIG01355890: Tricorn protease homolog (EC 3.4.21.-)	0.707295	0.85775	0.862841	0.85088	0.862841	0.862841	0.85775
FIG00003603: FIG003603: membrane protein, putative	0.697498	0.847017	0.853242	0.842201	0.853242	0.853242	0.847017
FIG00001088: Beta-hexosaminidase (EC 3.2.1.52)	0.698243	0.846358	0.854536	0.840906	0.854536	0.854536	0.848478
FIG00688522: FIG00688523: hypothetical protein	0.726022	0.879979	0.877096	0.872642	0.87631	0.877096	0.879979
FIG00000267: Dephospho-CoA kinase (EC 2.7.1.24)	0.700617	0.850168	0.854658	0.845118	0.854097	0.854658	0.850168
FIG01651896: FIG00689409: hypothetical protein	0.687158	0.838684	0.845401	0.831056	0.843807	0.843921	0.825137
FIG00013475: Cytochrome c-type biogenesis protein CcmG/DsbE, thiol:disulfide oxidoreductase	0.643564	0.791529	0.800055	0.781903	0.800055	0.800055	0.791529
FIG00000375: Phosphoribosylaminoimidazole carboxylase ATPase subunit (EC 4.1.1.21)	0.69247	0.841935	0.845037	0.838268	0.845037	0.845037	0.841935
FIG00000065: Exodeoxyribonuclease III (EC 3.1.11.2)	0.616111	0.790556	0.825926	0.538889	0.825926	0.825926	0.790556
FIG00848417: NUDIX hydrolase, associated with Thiamin pyrophosphokinase	0.686802	0.831539	0.843501	0.827552	0.843501	0.843501	0.831539
FIG00002231: Membrane-bound lytic murein transglycosylase A precursor (EC 3.2.1.-)	0.713836	0.86235	0.867067	0.856489	0.866495	0.867067	0.861778
FIG01310191: Endonuclease	0.736311	0.882957	0.888433	0.882957	0.888433	0.888433	0.882957
FIG00019737: Phosphate-specific outer membrane porin OprP , Pyrophosphate-specific outer membrane porin OprO	0.700051	0.848246	0.852652	0.842145	0.852652	0.852652	0.848246
FIG00140044: Trehalase (EC 3.2.1.28), Periplasmic trehalase precursor (EC 3.2.1.28)	0.668291	0.825282	0.812641	0.820763	0.812924	0.805367	0.825282
FIG00000377: 4-diphosphocytidyl-2-C-methyl-D-erythritol kinase (EC 2.7.1.148)	0.670635	0.817821	0.82215	0.814214	0.82215	0.82215	0.817821
FIG00000032: Dihydroorotase (EC 3.5.2.3)	0.541149	0.745922	0.743365	0.582664	0.742878	0.578037	0.745922
FIG00801366: FIG00801367: hypothetical protein	0.676634	0.823366	0.829902	0.815523	0.829248	0.829902	0.823366
FIG00015923: ThiJ/PfpI family protein	0.739292	0.885164	0.890441	0.884854	0.890441	0.890441	0.885164
FIG00002336: Putative phosphatase YfbT	0.780842	0.928399	0.933237	0.91969	0.931301	0.933237	0.928399
FIG00008299: Cobalt-zinc-cadmium resistance protein CzcA, Cation efflux system protein CusA	0.566597	0.600667	0.782228	0.600917	0.782228	0.782228	0.739938
FIG00894640: Hemin ABC transporter, permease protein	0.711898	0.858571	0.865454	0.846444	0.865454	0.865454	0.858571
FIG00633921: Twin-arginine translocation pathway signal sequence domain protein	0.667293	0.817684	0.823474	0.798748	0.823474	0.823474	0.804538
FIG00137674: FIG139612: Possible conserved membrane protein	0.690821	0.836266	0.843513	0.82833	0.843513	0.843513	0.836266
FIG01469715: Hydroxymethylpyrimidine phosphate kinase ThiD (EC 2.7.4.7)	0.637953	0.784644	0.803995	0.774032	0.803371	0.803995	0.74407
FIG01956023: Transcriptional regulator, AsnC family	0.574983	0.78289	0.634288	0.77471	0.731766	0.634288	0.778119
FIG00000667: Outer membrane protein assembly factor YaeT precursor	0.357572	0.568601	0.556775	0.566314	0.477264	0.477264	0.385012
FIG01709636: FIG00687567: hypothetical protein	0.675468	0.823322	0.826183	0.813861	0.825303	0.826183	0.823322
FIG00037431: DNA repair protein RadC	0.50839	0.656009	0.675737	0.596372	0.675737	0.675737	0.656009
FIG00067620: Conserved hypothetical protein probably involved in sulfate reduction	0.738994	0.884696	0.889937	0.879455	0.889937	0.889937	0.884696
FIG01303822: Hypothetical protein VC0266 (sugar utilization related?)	0.649591	0.795334	0.799904	0.791727	0.799423	0.799904	0.794853
FIG00001551: iron-chelator utilization protein	0.680041	0.823663	0.833333	0.816461	0.833333	0.833333	0.823663
FIG00001101: Proline dehydrogenase (EC 1.5.99.8) (Proline oxidase) / Delta-1-pyrroline-5-carboxylate dehydrogenase (EC 1.5.1.12)	0.565775	0.75352	0.7541	0.631506	0.630882	0.7541	0.754055
FIG00000106: Dihydrofolate synthase (EC 6.3.2.12) @ Folylpolyglutamate synthase (EC 6.3.2.17)	0.724082	0.869916	0.876364	0.859375	0.875744	0.876364	0.869916
FIG00010392: Sucrose-6-phosphate hydrolase (EC 3.2.1.B3)	0.493554	0.580663	0.704604	0.559484	0.713812	0.704604	0.580663
FIG00002535: COG2740: Predicted nucleic-acid-binding protein implicated in transcription termination / ribosomal protein L7Ae family protein	0.805513	0.957239	0.942813	0.956208	0.958269	0.942813	0.957239
FIG00634996: Mn-dependent transcriptional regulator MntR	0.642252	0.784753	0.767065	0.793224	0.801196	0.800448	0.784753
FIG00138266: Cytochrome c heme lyase subunit CcmL	0.636679	0.775884	0.788194	0.779987	0.788194	0.788194	0.775884
FIG00621114: 3-oxoacyl-[acyl-carrier protein] reductase (EC 1.1.1.100)	0.398941	0.570497	0.587205	0.571312	0.42665	0.587205	0.52608
FIG00000171: 2-amino-4-hydroxy-6-hydroxymethyldihydropteridine pyrophosphokinase (EC 2.7.6.3)	0.731892	0.876185	0.882821	0.864998	0.882821	0.882821	0.876185
FIG01303889: Phosphoribosyl-AMP cyclohydrolase (EC 3.5.4.19)	0.746257	0.891647	0.894799	0.886919	0.894799	0.894799	0.888495
FIG01616787: FIG00688665: hypothetical protein	0.76491	0.908497	0.913194	0.90625	0.91156	0.913194	0.908497
FIG00687355: FIG00687356: hypothetical protein	0.757112	0.903382	0.909286	0.879227	0.909286	0.909286	0.903382
FIG01306568: Mobile element protein	0.339752	0.532758	0.495131	0.445772	0.407703	0.495131	0.531873
FIG00000313: Catalase (EC 1.11.1.6)	0.477218	0.680401	0.679638	0.506976	0.505886	0.679638	0.680401
FIG01317699: Phospholipase C	0.706699	0.848121	0.855882	0.845261	0.855882	0.855882	0.848121
FIG00079648: Pyridine nucleotide-disulphide oxidoreductase associated with reductive pyrimidine catabolism	0.737013	0.880351	0.885762	0.873497	0.8848	0.885762	0.880351
FIG00553258: FIG00543870: hypothetical protein	0.678873	0.819718	0.828013	0.817371	0.8277	0.828013	0.819718
FIG00000028: ATP-dependent Clp protease proteolytic subunit (EC 3.4.21.92)	0.608664	0.659814	0.80886	0.772638	0.807391	0.80886	0.659814
FIG00000633: Deoxyribodipyrimidine photolyase (EC 4.1.99.3)	0.67709	0.818612	0.825811	0.811842	0.824952	0.825811	0.818612
FIG00465245: Coenzyme F420-dependent N5,N10-methylene tetrahydromethanopterin reductase and related flavin-dependent oxidoreductases	0.729574	0.87093	0.876181	0.869775	0.876076	0.876181	0.87093
FIG01010605: FIG01010611: hypothetical protein	0.76101	0.90303	0.907273	0.900606	0.906667	0.907273	0.90303
FIG00440653: Phosphatidylethanolamine N-methyltransferase (EC 2.1.1.17)	0.724988	0.870678	0.890041	0.801521	0.88958	0.890041	0.869295
FIG00076542: N-acetylglucosamine-6-phosphate deacetylase (EC 3.5.1.25)	0.688624	0.830533	0.836723	0.820218	0.836723	0.836723	0.830533
FIG00000928: Phytoene synthase (EC 2.5.1.32)	0.747819	0.887751	0.894767	0.886803	0.89325	0.894767	0.887751
FIG00000933: Cobalt-precorrin-4 C11-methyltransferase (EC 2.1.1.133)	0.691312	0.831036	0.839808	0.823517	0.840226	0.839808	0.831036
FIG00085033: UDP-N-acetylmuramoylalanine--D-glutamate ligase (EC 6.3.2.9)	0.706757	0.848204	0.855698	0.835475	0.854747	0.855698	0.848204
FIG00000510: SOS-response repressor and protease LexA (EC 3.4.21.88)	0.720845	0.862259	0.865473	0.860882	0.865473	0.865473	0.862259
FIG00061313: Replicative DNA helicase (EC 3.6.1.-)	0.517238	0.628141	0.716511	0.554206	0.715992	0.716511	0.628141
FIG00000421: Diaminopimelate epimerase (EC 5.1.1.7)	0.67771	0.818814	0.822904	0.817178	0.821268	0.822904	0.818814
FIG01387622: FIG00689473: hypothetical protein	0.668423	0.809398	0.815986	0.799297	0.815986	0.815986	0.809398
FIG00001793: D-Lactate dehydrogenase (EC 1.1.2.5)	0.73738	0.878035	0.884104	0.873892	0.881021	0.884104	0.878035
FIG00005520: Transcriptional regulator, GntR family domain / Aspartate aminotransferase (EC 2.6.1.1)	0.490626	0.68562	0.688401	0.686753	0.526164	0.688401	0.522353
FIG01347885: FIG00688604: hypothetical protein	0.68203	0.822626	0.827359	0.817582	0.827048	0.827359	0.822626
FIG01224469: FIG01224471: hypothetical protein	0.714204	0.853093	0.861254	0.846649	0.861254	0.861254	0.853093
FIG00133229: 2-hydroxy-3-oxopropionate reductase (EC 1.1.1.60)	0.528319	0.732864	0.599567	0.727814	0.628608	0.599567	0.732864
FIG00000530: Cobyric acid synthase (EC 6.3.5.10)	0.702438	0.838004	0.846548	0.835726	0.850991	0.850991	0.842903
FIG00133002: Pyridoxamine 5'-phosphate oxidase (EC 1.4.3.5)	0.487091	0.645689	0.634624	0.643615	0.634624	0.617566	0.596588
FIG00035803: Predicted mannose transporter, GGP family	0.728111	0.86892	0.873272	0.861751	0.873272	0.873272	0.868152
FIG00443773: Arginine-tRNA-protein transferase (EC 2.3.2.8)	0.69213	0.830247	0.838927	0.825424	0.838927	0.838927	0.830247
FIG00000032: Dihydroorotase (EC 3.5.2.3)	0.542269	0.739041	0.736994	0.575506	0.736994	0.575265	0.739041
FIG00010285: Ribonucleotide reductase of class II (coenzyme B12-dependent) (EC 1.17.4.1)	0.75235	0.892735	0.897222	0.884829	0.897222	0.897222	0.892735
FIG00000028: ATP-dependent Clp protease proteolytic subunit (EC 3.4.21.92)	0.614782	0.662261	0.811307	0.779001	0.811307	0.811307	0.661282
FIG00000815: Cytochrome c-type biogenesis protein CcmC, putative heme lyase for CcmE	0.708282	0.847068	0.852604	0.842353	0.852604	0.852604	0.847068
FIG00003217: Protein-N(5)-glutamine methyltransferase PrmC, methylates polypeptide chain release factors RF1 and RF2	0.606129	0.714151	0.771661	0.737609	0.771661	0.771661	0.714151
FIG00019652: Segregation and condensation protein A	0.710012	0.847334	0.861143	0.836786	0.861143	0.861143	0.836402
FIG00561534: diguanylate cyclase/phosphodiesterase (GGDEF & EAL domains) with PAS/PAC sensor(s)	0.463392	0.491242	0.673031	0.608029	0.680809	0.67945	0.491242
FIG01970495: Tyrosine recombinase XerD	0.719355	0.857885	0.864875	0.848566	0.863978	0.864875	0.858602
FIG00000384: Diaminohydroxyphosphoribosylaminopyrimidine deaminase (EC 3.5.4.26) / 5-amino-6-(5-phosphoribosylamino)uracil reductase (EC 1.1	0.681565	0.829713	0.832776	0.798803	0.832498	0.832776	0.804929
FIG00138468: Cobyrinic acid A,C-diamide synthase	0.690227	0.829469	0.836574	0.820244	0.829968	0.836574	0.829469
FIG00023943: DNA polymerase IV (EC 2.7.7.7)	0.711498	0.850462	0.854781	0.844802	0.854632	0.854781	0.850462
FIG00229386: Glycerol-3-phosphate dehydrogenase (EC 1.1.5.3)	0.696612	0.834023	0.842199	0.825847	0.842199	0.842199	0.834023
FIG00001607: Cobalamin biosynthesis protein BluB @ 5,6-dimethylbenzimidazole synthase, flavin destructase family	0.727549	0.867326	0.870117	0.859462	0.870117	0.870117	0.867326
FIG01304703: FIG003492: Threonine dehydrogenase and related Zn-dependent dehydrogenases	0.721766	0.859154	0.865911	0.852719	0.865911	0.865911	0.859154
FIG00687661: FIG00687662: hypothetical protein	0.730729	0.870313	0.871875	0.865972	0.871875	0.871875	0.868924
FIG01385073: FIG00688042: hypothetical protein	0.718109	0.852732	0.862615	0.849478	0.862615	0.862615	0.852732
FIG00904482: Endoglucanase precursor (EC 3.2.1.4)	0.671111	0.808413	0.814603	0.799683	0.814603	0.814603	0.808413
FIG00002924: Nucleoside-diphosphate-sugar epimerases	0.40526	0.615809	0.577884	0.508573	0.455246	0.49535	0.612177
FIG00057566: Ferrichrome-iron receptor	0.330908	0.390672	0.425373	0.498694	0.502799	0.502799	0.49857
FIG00000582: Homoserine kinase (EC 2.7.1.39)	0.735376	0.87262	0.879543	0.862928	0.878159	0.879543	0.87262
FIG00000395: A/G-specific adenine glycosylase (EC 3.2.2.-)	0.677093	0.811702	0.821195	0.806723	0.821351	0.821195	0.811702
FIG00688387: FIG00688388: hypothetical protein	0.731325	0.848242	0.876805	0.870527	0.875549	0.876805	0.870841
FIG01338092: FIG00687870: hypothetical protein	0.688172	0.813082	0.837455	0.804301	0.837097	0.837455	0.827957
FIG00003002: HtrA protease/chaperone protein	0.610166	0.660794	0.805488	0.750203	0.805488	0.805488	0.660794
FIG00000163: UDP-N-acetylenolpyruvoylglucosamine reductase (EC 1.1.1.158)	0.709877	0.844136	0.852195	0.83882	0.850823	0.852195	0.844136
FIG00000124: Ribosomal large subunit pseudouridine synthase D (EC 4.2.1.70)	0.761765	0.894935	0.903105	0.891993	0.903431	0.899183	0.899837
FIG00038726: Ferric siderophore transport system, periplasmic binding protein TonB	0.52027	0.647523	0.731607	0.551614	0.731419	0.731607	0.54955
FIG00018405: Molybdenum cofactor biosynthesis protein MoaE	0.73167	0.868481	0.873016	0.857899	0.869992	0.873016	0.868481
FIG00018865: Oligopeptide transport ATP-binding protein OppF (TC 3.A.1.5.1)	0.709294	0.844165	0.853249	0.827393	0.853249	0.853249	0.844165
FIG01559124: FIG00687897: hypothetical protein	0.760141	0.896321	0.899471	0.888637	0.899471	0.899471	0.896321
FIG00129616: GTP-binding protein EngA	0.786899	0.921227	0.926558	0.917792	0.926558	0.926558	0.921227
FIG00000824: Nicotinate-nucleotide--dimethylbenzimidazole phosphoribosyltransferase (EC 2.4.2.21)	0.701206	0.835125	0.841642	0.830564	0.841642	0.841642	0.835125
FIG01225098: FIG01225103: hypothetical protein	0.747672	0.881645	0.888048	0.875243	0.887272	0.888048	0.881645
FIG00689712: FIG00689714: hypothetical protein	0.616092	0.717816	0.718103	0.744253	0.78046	0.78046	0.770977
FIG01960534: Cytochrome c heme lyase subunit CcmF	0.72645	0.861852	0.868557	0.84319	0.868557	0.868557	0.861852
FIG00008727: Phytoene desaturase, neurosporene or lycopene producing (EC 1.3.-.-) / 4,4'-diapolycopene oxidase	0.718077	0.852874	0.858203	0.840857	0.858203	0.858203	0.852874
FIG00688172: FIG00688175: hypothetical protein	0.718087	0.852211	0.856167	0.846818	0.856167	0.856167	0.852211
FIG00453026: FIG00857989: hypothetical protein	0.740286	0.873722	0.879857	0.865542	0.879857	0.879857	0.873722
FIG00688950: TonB dependent receptor	0.7264	0.8573	0.866608	0.854442	0.866608	0.866608	0.8573
FIG00028694: Phosphoenolpyruvate-protein phosphotransferase of PTS system (EC 2.7.3.9)	0.742516	0.875593	0.880613	0.871121	0.880431	0.880613	0.875593
FIG01303866: DNA repair exonuclease family protein YhaO	0.679395	0.8122	0.818684	0.804515	0.818444	0.818684	0.8122
FIG00000047: Ribulose-phosphate 3-epimerase (EC 5.1.3.1)	0.788642	0.920247	0.926667	0.91679	0.92716	0.92716	0.921235
FIG01319128: putative iron-regulated membrane protein	0.648485	0.780808	0.787603	0.773646	0.786869	0.787603	0.780808
FIG00001809: S-formylglutathione hydrolase (EC 3.1.2.12)	0.68942	0.817775	0.831972	0.81058	0.831972	0.831972	0.817775
FIG00000720: Cytidine deaminase (EC 3.5.4.5)	0.725719	0.859751	0.862082	0.857032	0.860917	0.862082	0.85742
FIG01652893: FIG00688222: hypothetical protein	0.758659	0.889751	0.896803	0.887087	0.896176	0.896803	0.889751
FIG00003955: Hypothetical protein YggS, proline synthase co-transcribed bacterial homolog PROSC	0.719786	0.846491	0.858674	0.847953	0.858674	0.858674	0.852339
FIG00000112: Methionyl-tRNA formyltransferase (EC 2.1.2.9)	0.714311	0.8452	0.85365	0.838907	0.852931	0.85365	0.84448
FIG00009601: Probable low-affinity inorganic phosphate transporter	0.784161	0.915987	0.921176	0.910798	0.920188	0.921176	0.915987
FIG01962633: TsaC protein (YrdC domain) required for threonylcarbamoyladenosine t(6)A37 modification in tRNA	0.766984	0.89746	0.903651	0.896349	0.903651	0.903651	0.89746
FIG00092649: Ribonuclease P protein component (EC 3.1.26.5)	0.673002	0.802632	0.812865	0.797271	0.809942	0.812865	0.802632
FIG00011272: Prolyl endopeptidase (EC 3.4.21.26)	0.729659	0.860429	0.866451	0.856338	0.867145	0.867145	0.860043
FIG00000243: UDP-N-acetylmuramoylalanyl-D-glutamate--2,6-diaminopimelate ligase (EC 6.3.2.13)	0.726375	0.857464	0.864198	0.851178	0.8633	0.864198	0.857464
FIG00000645: Glucosamine-6-phosphate deaminase (EC 3.5.99.6)	0.639093	0.746119	0.791258	0.767974	0.791258	0.791258	0.746119
FIG01143116: FIG01143118: hypothetical protein	0.712794	0.843487	0.85016	0.838845	0.849289	0.85016	0.843487
FIG00001077: Cytochrome O ubiquinol oxidase subunit I (EC 1.10.3.-)	0.660312	0.841699	0.70769	0.837918	0.817648	0.713481	0.841699
FIG00000017: Peptide deformylase (EC 3.5.1.88)	0.577622	0.704452	0.71529	0.705038	0.714704	0.71529	0.708846
FIG00689488: FIG00689489: hypothetical protein	0.697116	0.829527	0.829988	0.823068	0.834141	0.834141	0.829527
FIG00116138: Aromatic amino acid transport protein AroP	0.771242	0.901598	0.907528	0.897603	0.907528	0.907528	0.90305
FIG00139722: Gluconate 2-dehydrogenase (EC 1.1.99.3), membrane-bound, gamma subunit	0.695692	0.827438	0.832426	0.819728	0.831519	0.832426	0.827438
FIG00002081: Alkaline phosphodiesterase I (EC 3.1.4.1) / Nucleotide pyrophosphatase (EC 3.6.1.9)	0.699056	0.828233	0.836011	0.826192	0.836139	0.836011	0.828233
FIG00687882: FIG00687883: hypothetical protein	0.797259	0.929318	0.930593	0.928808	0.930593	0.930593	0.929318
FIG00006151: Methionine ABC transporter ATP-binding protein	0.538172	0.568489	0.742067	0.660069	0.742067	0.742067	0.568489
FIG00815496: Mlr4229 protein	0.691386	0.821101	0.828746	0.813456	0.828746	0.828746	0.821101
FIG00002473: FIG002473: Protein YcaR in KDO2-Lipid A biosynthesis cluster	0.775	0.906481	0.912037	0.900926	0.912037	0.912037	0.899074
FIG00002390: General secretion pathway protein E	0.722811	0.85267	0.858265	0.849234	0.858068	0.858265	0.85267
FIG00001610: Periplasmic hemin-binding protein	0.715476	0.842857	0.852381	0.840816	0.852381	0.852381	0.842857
FIG00001061: ADA regulatory protein / Methylated-DNA--protein-cysteine methyltransferase (EC 2.1.1.63)	0.745965	0.875854	0.883302	0.865611	0.883302	0.883302	0.874922
FIG00000312: 16S rRNA processing protein RimM	0.8151	0.946154	0.950142	0.939886	0.947863	0.950142	0.946154
FIG00482249: ABC transporter permease protein	0.497186	0.703644	0.525857	0.692658	0.621115	0.525857	0.703644
FIG00117785: Guanine deaminase (EC 3.5.4.3)	0.710752	0.837742	0.847661	0.83566	0.847661	0.847661	0.837742
FIG00000545: Lipid A biosynthesis lauroyl acyltransferase (EC 2.3.1.-)	0.703344	0.808882	0.848436	0.820209	0.848436	0.848436	0.834951
FIG00004727: Nudix hydrolase family protein PA3470	0.755221	0.8868	0.890142	0.878446	0.8868	0.890142	0.8868
FIG00000575: L-aspartate oxidase (EC 1.4.3.16)	0.721697	0.851607	0.856543	0.844991	0.856543	0.856543	0.851607
FIG00026818: DUF1022 domain-containing protein	0.702509	0.836022	0.816667	0.833513	0.839785	0.839785	0.836022
FIG00001201: Peptidase B (EC 3.4.11.23)	0.678351	0.810601	0.815594	0.798598	0.815594	0.805396	0.809964
FIG00057709: DNA polymerase III delta prime subunit (EC 2.7.7.7)	0.730361	0.857749	0.865888	0.854565	0.865888	0.865888	0.857749
FIG00628107: Oligoendopeptidase F (EC 3.4.24.-)	0.770225	0.898832	0.904054	0.896796	0.9037	0.904054	0.898478
FIG00000330: Phosphopantothenoylcysteine decarboxylase (EC 4.1.1.36) / Phosphopantothenoylcysteine synthetase (EC 6.3.2.5)	0.729426	0.85841	0.86506	0.848989	0.86506	0.86506	0.85841
FIG00143837: D-galactonate regulator, IclR family	0.751796	0.873469	0.885298	0.881918	0.885298	0.885298	0.883608
FIG00000467: Biotin synthase (EC 2.8.1.6)	0.806655	0.936089	0.9399	0.932278	0.9399	0.9399	0.934916
FIG00688535: FIG00688539: hypothetical protein	0.762042	0.889852	0.897238	0.88632	0.894669	0.897238	0.889852
FIG00009682: Phosphoglucosamine mutase (EC 5.4.2.10)	0.73385	0.863167	0.868217	0.855532	0.868217	0.868217	0.862462
FIG00000479: Zinc uptake regulation protein ZUR	0.767798	0.896208	0.900865	0.896873	0.898204	0.900865	0.896208
FIG00023690: DNA polymerase III chi subunit (EC 2.7.7.7)	0.746458	0.874348	0.880686	0.869873	0.881059	0.880686	0.874348
FIG00136522: Ribonuclease BN (EC 3.1.-.-)	0.734917	0.863773	0.867731	0.859814	0.867731	0.867731	0.863773
FIG00023985: ABC transporter involved in cytochrome c biogenesis, CcmB subunit	0.720486	0.849206	0.852927	0.846478	0.852927	0.852927	0.849206
FIG00688330: FIG00688331: hypothetical protein	0.775347	0.904514	0.907639	0.900694	0.907639	0.907639	0.904514
FIG00030774: FIG138056: a glutathione-dependent thiol reductase	0.698435	0.813076	0.837937	0.81814	0.837477	0.837937	0.825967
FIG00001134: DNA-3-methyladenine glycosylase II (EC 3.2.2.21)	0.693023	0.820672	0.827132	0.815762	0.826615	0.827132	0.820672
FIG01057765: prolyl oligopeptidase family protein	0.689072	0.809762	0.82717	0.803182	0.82717	0.82717	0.819257
FIG00001395: CobN component of cobalt chelatase involved in B12 biosynthesis	0.721625	0.849164	0.856382	0.840701	0.856332	0.856382	0.849164
FIG00094409: Radical SAM family enzyme, similar to coproporphyrinogen III oxidase, oxygen-independent, clustered with nucleoside-triphosphat	0.69016	0.819001	0.822843	0.812204	0.822843	0.822843	0.819001
FIG00024401: UDP-N-acetylmuramoylalanyl-D-glutamyl-2,6-diaminopimelate--D-alanyl-D-alanine ligase (EC 6.3.2.10)	0.739772	0.866497	0.874728	0.859235	0.873759	0.874728	0.866497
FIG00001294: Adenylate cyclase (EC 4.6.1.1)	0.746716	0.875848	0.881045	0.863144	0.880323	0.881045	0.875415
FIG00449809: L-rhamnose-1-dehydrogenase ( EC 1.1.1.173)	0.725284	0.852362	0.859361	0.844488	0.859361	0.859361	0.852362
FIG01351267: Hypothetical lipoprotein	0.778536	0.906712	0.910884	0.900265	0.909367	0.910884	0.906712
FIG00133108: N-succinyl-L,L-diaminopimelate desuccinylase (EC 3.5.1.18)	0.743737	0.8715	0.876363	0.864279	0.875774	0.876363	0.870911
FIG00001385: N-acetylmuramoyl-L-alanine amidase (EC 3.5.1.28)	0.680363	0.807171	0.812096	0.804094	0.812096	0.812096	0.807171
FIG00000291: tRNA-specific adenosine-34 deaminase (EC 3.5.4.-)	0.670333	0.797236	0.800338	0.797518	0.800338	0.800338	0.797236
FIG00000475: Dihydroorotate dehydrogenase (EC 1.3.3.1)	0.718343	0.844351	0.849628	0.840937	0.849628	0.849628	0.844351
FIG00002029: tRNA-t(6)A37 methylthiotransferase	0.735386	0.868927	0.874123	0.86477	0.854378	0.847103	0.868927
FIG00905140: Cellulose synthase catalytic subunit [UDP-forming] (EC 2.4.1.12)	0.70963	0.835097	0.841481	0.828713	0.841481	0.841481	0.835097
FIG00002010: Copper resistance protein B	0.653433	0.77316	0.832506	0.77316	0.832506	0.832506	0.641853
FIG00035175: Asparagine synthetase [glutamine-hydrolyzing] (EC 6.3.5.4)	0.735182	0.860587	0.86659	0.855727	0.865828	0.86659	0.860587
FIG00064434: Cytochrome oxidase biogenesis protein Sco1/SenC/PrrC, putative copper metallochaperone	0.748264	0.8812	0.890873	0.818948	0.890873	0.890873	0.8812
FIG00001119: Glycerol-3-phosphate regulon repressor, DeoR family	0.709795	0.785819	0.857822	0.830044	0.857091	0.857822	0.833333
FIG00634208: Asp-tRNAAsn/Glu-tRNAGln amidotransferase A subunit and related amidases	0.547899	0.674515	0.677632	0.667936	0.677401	0.677632	0.674515
FIG00000615: UDP-3-O-[3-hydroxymyristoyl] N-acetylglucosamine deacetylase (EC 3.5.1.108)	0.738261	0.863095	0.868882	0.859954	0.86756	0.868882	0.863095
FIG00086697: Beta-1,3-glucosyltransferase	0.732481	0.855587	0.862689	0.853535	0.861427	0.862689	0.859375
FIG00000875: FIG000875: Thioredoxin domain-containing protein EC-YbbN	0.744957	0.868718	0.875214	0.867009	0.875214	0.875214	0.86735
FIG00000914: NAD synthetase (EC 6.3.1.5) / Glutamine amidotransferase chain of NAD synthetase	0.73394	0.860947	0.864143	0.858161	0.853081	0.864143	0.860947
FIG00001103: N-acetylmuramic acid 6-phosphate etherase	0.715697	0.840035	0.851852	0.821693	0.851675	0.851852	0.833686
FIG00001166: Arginine/ornithine antiporter ArcD	0.743464	0.867647	0.873162	0.862132	0.873162	0.873162	0.867647
FIG00008299: Cobalt-zinc-cadmium resistance protein CzcA, Cation efflux system protein CusA	0.475062	0.485857	0.697501	0.510545	0.697501	0.697501	0.516392
FIG00003792: Aromatic-L-amino-acid decarboxylase (EC 4.1.1.28)	0.747693	0.87083	0.880767	0.856636	0.880767	0.880767	0.87083
FIG00044478: Phosphoribosylformimino-5-aminoimidazole carboxamide ribotide isomerase (EC 5.3.1.16)	0.747778	0.871235	0.876543	0.866914	0.876543	0.876543	0.871235
FIG00005113: Zinc ABC transporter, inner membrane permease protein ZnuB	0.723621	0.845923	0.854916	0.838329	0.853917	0.854916	0.845923
FIG00600726: Tyrosine recombinase XerC	0.759793	0.884437	0.887642	0.878383	0.887642	0.887642	0.884437
FIG00051439: DNA ligase (EC 6.5.1.2)	0.759958	0.883648	0.888889	0.877762	0.888244	0.888889	0.883648
FIG00000364: 3-methyl-2-oxobutanoate hydroxymethyltransferase (EC 2.1.2.11)	0.766992	0.889296	0.894994	0.888482	0.894994	0.894994	0.889296
FIG00001256: Cobalt-precorrin-6y C5-methyltransferase (EC 2.1.1.-) / Cobalt-precorrin-6y C15-methyltransferase [decarboxylating] (EC 2.1.1.-	0.702852	0.824455	0.833871	0.816115	0.833333	0.833871	0.824455
FIG00687800: FIG00687805: hypothetical protein	0.776103	0.89866	0.904523	0.892797	0.904523	0.904523	0.89866
FIG00000716: Homoserine O-acetyltransferase (EC 2.3.1.31)	0.473834	0.596478	0.602183	0.590278	0.602183	0.602183	0.596478
FIG00001215: Putative formate dehydrogenase oxidoreductase protein	0.782671	0.905586	0.909577	0.902451	0.909577	0.909577	0.905586
FIG00003631: Glutamate--cysteine ligase (EC 6.3.2.2)	0.755363	0.875633	0.886117	0.86804	0.886117	0.886117	0.875633
FIG00138404: UDP-3-O-[3-hydroxymyristoyl] glucosamine N-acyltransferase (EC 2.3.1.191)	0.753766	0.87602	0.882768	0.868016	0.882141	0.882768	0.875392
FIG00001522: Adenine deaminase (EC 3.5.4.2)	0.745501	0.86473	0.875098	0.861796	0.875098	0.875098	0.86473
FIG00688040: FIG00688041: hypothetical protein	0.782567	0.905556	0.909962	0.898851	0.909962	0.909962	0.904023
FIG00127747: Dihydrolipoamide succinyltransferase component (E2) of 2-oxoglutarate dehydrogenase complex (EC 2.3.1.61)	0.728856	0.851102	0.85584	0.845416	0.85584	0.85584	0.851102
FIG00049097: Heavy metal RND efflux outer membrane protein, CzcC family	0.7142	0.818051	0.845608	0.833815	0.845608	0.845608	0.83562
FIG00000252: 5-formyltetrahydrofolate cyclo-ligase (EC 6.3.3.2)	0.679357	0.80203	0.812747	0.806261	0.796108	0.795826	0.80203
FIG01531590: FIG00688383: hypothetical protein	0.795959	0.917459	0.923402	0.909403	0.923402	0.923402	0.917459
FIG00000093: tRNA pseudouridine synthase A (EC 4.2.1.70)	0.737374	0.855008	0.866793	0.854167	0.865951	0.866793	0.854167
FIG00000655: Thymidine kinase (EC 2.7.1.21)	0.691458	0.807945	0.797491	0.81601	0.828554	0.828554	0.807945
FIG00000680: DinG family ATP-dependent helicase YoaA	0.748604	0.869516	0.875556	0.863305	0.875783	0.875556	0.869231
FIG00025209: Nicotinamidase/isochorismatase family protein	0.739859	0.861552	0.866255	0.854497	0.866255	0.866255	0.861552
FIG00001002: Sulfur carrier protein adenylyltransferase ThiF	0.680942	0.801817	0.806452	0.798109	0.806637	0.806452	0.801817
FIG00000743: Arabinose 5-phosphate isomerase (EC 5.3.1.13)	0.726235	0.846296	0.851389	0.847377	0.850772	0.851389	0.845679
FIG00135159: Indole-3-glycerol phosphate synthase (EC 4.1.1.48)	0.763706	0.890899	0.898209	0.885234	0.898209	0.898209	0.846857
FIG01497834: FIG00688902: hypothetical protein	0.718832	0.839332	0.844418	0.836333	0.844418	0.844418	0.839332
FIG00067248: Acetate kinase (EC 2.7.2.1)	0.74425	0.864505	0.869493	0.862843	0.869493	0.869493	0.864505
FIG00027226: DnaJ-class molecular chaperone CbpA	0.697395	0.857548	0.846025	0.847695	0.662993	0.846025	0.857548
FIG00906075: Transcriptional regulator, HxlR family	0.677627	0.798186	0.802721	0.793651	0.802721	0.802721	0.798186
FIG00001349: Trehalose-6-phosphate phosphatase (EC 3.1.3.12)	0.736414	0.832264	0.865854	0.859007	0.865854	0.865854	0.861789
FIG00346039: Tyrosyl-tRNA synthetase (EC 6.1.1.1)	0.78652	0.909389	0.90375	0.905586	0.911094	0.911094	0.909389
FIG00000347: 4-hydroxy-tetrahydrodipicolinate reductase (EC 1.17.1.8)	0.74664	0.865591	0.873432	0.859543	0.873432	0.873432	0.865591
FIG00003715: UDP-N-acetylglucosamine 4,6-dehydratase (EC 4.2.1.-)	0.744884	0.864113	0.871131	0.859039	0.871047	0.871131	0.863775
FIG00742038: Predicted NAD regulator in Alphaproteobacteria	0.741819	0.861561	0.866595	0.857965	0.866595	0.866595	0.861561
FIG00001322: Acyl-CoA dehydrogenase, probable dibenzothiophene desulfurization enzyme	0.749179	0.869732	0.874658	0.861522	0.874111	0.874658	0.869732
FIG00029322: Aerobic C4-dicarboxylate transporter for fumarate, L-malate, D-malate, succunate	0.775711	0.894574	0.900129	0.894703	0.899612	0.900129	0.894057
FIG00688273: FIG00688277: hypothetical protein	0.73571	0.854933	0.859743	0.85182	0.859555	0.859743	0.854933
FIG00002474: Transcriptional regulator, PadR family	0.737159	0.855346	0.861897	0.852987	0.861897	0.861897	0.855346
FIG00945339: oligopeptide transporter	0.750725	0.869517	0.874893	0.867213	0.874211	0.874893	0.869517
FIG00008246: Na+/H+ antiporter	0.754506	0.873539	0.879283	0.868192	0.878491	0.879283	0.873539
FIG01004985: Dolichol-phosphate mannosyltransferase (EC 2.4.1.83) homolog	0.757715	0.874427	0.883135	0.873052	0.883135	0.883135	0.874427
FIG00687666: FIG01010325: hypothetical protein	0.779397	0.89866	0.902513	0.897487	0.901843	0.902513	0.89799
FIG00008299: Cobalt-zinc-cadmium resistance protein CzcA, Cation efflux system protein CusA	0.477448	0.69398	0.502452	0.688594	0.502933	0.505578	0.69398
FIG00006408: Domain often clustered or fused with uracil-DNA glycosylase / Uracil-DNA glycosylase, putative family 6	0.70713	0.824038	0.833333	0.818241	0.832458	0.833333	0.824038
FIG00018741: ATP-dependent Clp protease adaptor protein ClpS	0.687001	0.806463	0.810821	0.799201	0.810821	0.810821	0.806463
FIG00688130: Mll4235 protein	0.670966	0.691138	0.819775	0.795635	0.819775	0.819775	0.801918
FIG00000172: rRNA small subunit methyltransferase H	0.76813	0.887059	0.892216	0.881238	0.890885	0.892216	0.887059
FIG00016929: HoxN/HupN/NixA family nickel/cobalt transporter	0.610152	0.727879	0.734242	0.724545	0.733636	0.734242	0.727879
FIG01023866: Gene Transfer Agent terminase protein	0.625817	0.756033	0.721594	0.757793	0.759175	0.724485	0.756033
FIG00001357: Inosose dehydratase (EC 4.2.1.44)	0.60587	0.661775	0.784591	0.677324	0.784591	0.784591	0.661775
FIG00003620: FIG003620: Proteophosphoglycan precursor (Fragment)	0.668022	0.785456	0.790425	0.785005	0.790425	0.790425	0.785456
FIG01337690: putative phosphoesterase	0.682292	0.777474	0.821484	0.793359	0.820964	0.821484	0.777474
FIG00000913: Ribonuclease E (EC 3.1.26.12)	0.738056	0.856008	0.861084	0.851374	0.861084	0.861084	0.856008
FIG00688435: FIG00688441: hypothetical protein	0.744389	0.862144	0.869347	0.849246	0.870854	0.870854	0.862144
FIG00010738: Imidazole glycerol phosphate synthase amidotransferase subunit (EC 2.4.2.-)	0.741173	0.857477	0.865005	0.85514	0.865005	0.865005	0.857477
FIG00001220: Glycolate dehydrogenase (EC 1.1.99.14), subunit GlcD	0.749515	0.867691	0.872222	0.86246	0.871953	0.872222	0.867691
FIG00002035: Protein involved in catabolism of external DNA	0.722857	0.843619	0.84819	0.836	0.84781	0.835238	0.843238
FIG00001338: Malto-oligosyltrehalose trehalohydrolase (EC 3.2.1.141)	0.765646	0.882587	0.888637	0.879372	0.888826	0.888637	0.882587
FIG00005520: Transcriptional regulator, GntR family domain / Aspartate aminotransferase (EC 2.6.1.1)	0.482216	0.614509	0.63728	0.578833	0.527651	0.63728	0.614509
FIG00001555: Cyclopropane-fatty-acyl-phospholipid synthase (EC 2.1.1.79)	0.788935	0.904426	0.911618	0.904426	0.911618	0.911618	0.906639
FIG00000356: DNA mismatch repair protein MutS	0.759438	0.87876	0.882473	0.868115	0.882349	0.882473	0.878636
FIG00035268: Rossmann fold nucleotide-binding protein Smf possibly involved in DNA uptake	0.743203	0.860816	0.864362	0.859043	0.864362	0.864362	0.860816
FIG00000663: Pyridoxine 5'-phosphate synthase (EC 2.6.99.2)	0.760474	0.878415	0.884563	0.868625	0.882741	0.884563	0.878415
FIG00000126: Ribonuclease HII (EC 3.1.26.4)	0.759605	0.877207	0.881101	0.874351	0.881101	0.881101	0.877207
FIG00001142: ApaG protein	0.750327	0.868954	0.870915	0.864379	0.870915	0.870915	0.868954
FIG00568103: Phytoene desaturase, neurosporene or lycopene producing (EC 1.3.-.-)	0.703017	0.797793	0.837181	0.797185	0.837181	0.837181	0.824423
FIG00891727: Uncharacterized protein-like protein	0.734207	0.850062	0.856929	0.846192	0.856929	0.856929	0.850062
FIG00000149: Phosphoserine phosphatase (EC 3.1.3.3)	0.817621	0.936027	0.936027	0.936027	0.936027	0.936027	0.936027
FIG00731882: Chloride channel protein	0.492594	0.659677	0.635463	0.515394	0.52904	0.664004	0.662257
FIG01690983: FIG00688431: hypothetical protein	0.770624	0.886592	0.892863	0.882088	0.892863	0.892863	0.886592
FIG00000084: Ornithine carbamoyltransferase (EC 2.1.3.3)	0.766768	0.883808	0.887026	0.881944	0.887026	0.887026	0.883808
FIG00000173: Orotidine 5'-phosphate decarboxylase (EC 4.1.1.23)	0.713755	0.839942	0.827344	0.82404	0.83354	0.827344	0.839942
FIG00000348: Porphobilinogen synthase (EC 4.2.1.24)	0.768962	0.885895	0.892715	0.873087	0.892715	0.892715	0.885895
FIG00004065: Glutathione S-transferase (EC 2.5.1.18)	0.463957	0.556362	0.615627	0.572811	0.576197	0.615627	0.556362
FIG00007507: Potassium-transporting ATPase C chain (EC 3.6.3.12) (TC 3.A.3.7.1)	0.73752	0.854804	0.859903	0.846216	0.858561	0.859903	0.854804
FIG00053487: Molybdenum cofactor biosynthesis protein MoaC	0.753826	0.870592	0.874917	0.8666	0.873919	0.874917	0.870592
FIG01313977: Iron-uptake factor PiuC	0.794103	0.909844	0.91423	0.910331	0.91423	0.91423	0.909844
FIG00554286: Manganese transport protein MntH	0.737599	0.833333	0.869279	0.842679	0.869039	0.869279	0.849868
FIG00026918: Chromosome partition protein smc	0.550937	0.744921	0.68763	0.735193	0.412987	0.68763	0.744921
FIG00000520: 4-hydroxythreonine-4-phosphate dehydrogenase (EC 1.1.1.262)	0.73569	0.852525	0.857239	0.845791	0.855892	0.857239	0.852525
FIG00008886: Septum site-determining protein MinC	0.759552	0.875274	0.880105	0.873079	0.880105	0.880105	0.875274
FIG01751289: FIG00687991: hypothetical protein	0.744666	0.859795	0.864644	0.858825	0.864644	0.864644	0.859795
FIG00000624: 2,3-bisphosphoglycerate-independent phosphoglycerate mutase (EC 5.4.2.1)	0.782265	0.897222	0.902564	0.895726	0.902564	0.902564	0.897222
FIG01045177: NAD(FAD)-utilizing dehydrogenases	0.555226	0.602669	0.73956	0.611564	0.73956	0.73956	0.602669
FIG01383223: FIG00687482: hypothetical protein	0.617442	0.73358	0.73822	0.72604	0.738509	0.73822	0.73358
FIG00000611: Lipid-A-disaccharide synthase (EC 2.4.1.182)	0.773723	0.887672	0.895512	0.883888	0.895512	0.895512	0.887402
FIG01236906: UDP-galactose-lipid carrier transferase (EC 2.-.-.-)	0.773103	0.891586	0.89662	0.868213	0.89698	0.89662	0.891586
FIG00012547: Adenosylmethionine-8-amino-7-oxononanoate aminotransferase (EC 2.6.1.62)	0.736951	0.85168	0.858398	0.845995	0.858398	0.858398	0.85168
FIG00072797: Iron-sulfur cluster assembly protein SufD	0.761024	0.876198	0.881813	0.871131	0.881813	0.881813	0.876198
FIG00133569: Segregation and condensation protein B	0.683536	0.79937	0.798471	0.798471	0.803869	0.803869	0.79937
FIG00001550: CDP-diacylglycerol--glycerol-3-phosphate 3-phosphatidyltransferase (EC 2.7.8.5)	0.760451	0.875413	0.880088	0.872937	0.880088	0.880088	0.875413
FIG00001563: Preprotein translocase subunit SecG (TC 3.A.5.1.1)	0.751821	0.867031	0.873406	0.857013	0.873406	0.873406	0.867031
FIG00132548: Thiol peroxidase, Bcp-type (EC 1.11.1.15)	0.77886	0.894661	0.896465	0.8943	0.896465	0.896465	0.894661
FIG00520304: Xylitol dehydrogenase (EC 1.1.1.9)	0.772197	0.862212	0.908449	0.854685	0.908141	0.908449	0.890783
FIG00000380: DNA mismatch repair protein MutL	0.744817	0.859738	0.86594	0.854599	0.864168	0.864168	0.859738
FIG00000962: Xanthine dehydrogenase, molybdenum binding subunit (EC 1.17.1.4)	0.747033	0.860437	0.868932	0.85356	0.868932	0.868932	0.860437
FIG01363219: 5,10-Methylenetetrahydrofolate reductase( EC:1.7.99.5 )	0.73935	0.852437	0.862978	0.839701	0.863417	0.862978	0.852437
FIG00011423: Ferredoxin reductase	0.746816	0.859354	0.866711	0.85639	0.866711	0.866711	0.859354
FIG00452769: Nitrogen regulation protein NtrY (EC 2.7.3.-)	0.733961	0.848274	0.852982	0.84231	0.852982	0.852982	0.848274
FIG00047056: UDP-N-acetylglucosamine--N-acetylmuramyl-(pentapeptide) pyrophosphoryl-undecaprenol N-acetylglucosamine transferase (EC 2.4.1.2	0.755675	0.868728	0.875448	0.864845	0.874701	0.875448	0.868728
FIG00688590: Putative toluene tolerance protein	0.768948	0.88337	0.891464	0.864974	0.891464	0.891464	0.88337
FIG00018141: Cyclohexadienyl dehydrogenase (EC 1.3.1.12)(EC 1.3.1.43)	0.777402	0.890766	0.896021	0.887763	0.89452	0.896021	0.890766
FIG00080955: Helicase PriA essential for oriC/DnaA-independent DNA replication	0.767231	0.88161	0.88473	0.877302	0.88473	0.88473	0.88161
FIG00000527: Inosine-uridine preferring nucleoside hydrolase (EC 3.2.2.1)	0.574107	0.688635	0.691271	0.684827	0.691271	0.691271	0.688635
FIG00001101: Proline dehydrogenase (EC 1.5.99.8) (Proline oxidase) / Delta-1-pyrroline-5-carboxylate dehydrogenase (EC 1.5.1.12)	0.588931	0.741197	0.739256	0.630553	0.63299	0.739256	0.741197
FIG00000529: Formate dehydrogenase chain D (EC 1.2.1.2)	0.767214	0.882042	0.886541	0.869718	0.886541	0.886541	0.882042
FIG00005529: Nitrate/nitrite transporter	0.739115	0.85206	0.857795	0.84691	0.857912	0.857795	0.85206
FIG00000323: Exodeoxyribonuclease VII large subunit (EC 3.1.11.6)	0.776863	0.890604	0.894033	0.887174	0.894033	0.894033	0.890604
FIG01224388: FIG01224389: hypothetical protein	0.790367	0.904886	0.90887	0.900554	0.908524	0.90887	0.899342
FIG00001204: Proposed peptidoglycan lipid II flippase MurJ	0.771557	0.883741	0.891141	0.877842	0.890819	0.891141	0.883419
FIG00000978: Malate:quinone oxidoreductase (EC 1.1.5.4)	0.730696	0.843776	0.849156	0.837553	0.849156	0.849156	0.843776
FIG00010600: Xaa-Pro aminopeptidase (EC 3.4.11.9)	0.760744	0.874253	0.88238	0.856409	0.88238	0.88238	0.874253
FIG01421022: FIG00688420: hypothetical protein	0.74269	0.854995	0.860783	0.850877	0.860783	0.860783	0.854995
FIG01562814: xylose isomerase domain protein TIM barrel	0.716761	0.825047	0.841996	0.811111	0.841996	0.841996	0.825047
FIG00453115: Putative transport protein	0.762023	0.873134	0.881189	0.86887	0.881189	0.881189	0.873134
FIG01405414: AP endonuclease, family protein 2	0.77432	0.888233	0.892346	0.879649	0.891452	0.892346	0.888233
FIG00688132: FIG00688134: hypothetical protein	0.738571	0.850405	0.85735	0.844473	0.857205	0.85735	0.850405
FIG00687364: FIG00687365: hypothetical protein	0.77261	0.870801	0.893196	0.885444	0.893196	0.893196	0.885444
FIG00000258: Imidazole glycerol phosphate synthase cyclase subunit (EC 4.1.3.-)	0.771435	0.88364	0.890639	0.874891	0.890639	0.890639	0.88364
FIG00001181: Superoxide dismutase [Cu-Zn] precursor (EC 1.15.1.1)	0.687592	0.765387	0.826933	0.741999	0.826933	0.826933	0.822255
FIG00000212: Chorismate synthase (EC 4.2.3.5)	0.773842	0.886618	0.891765	0.879049	0.891765	0.891765	0.886618
FIG00687482: FIG00687483: hypothetical protein	0.765376	0.877294	0.883848	0.870236	0.883343	0.883848	0.877294
FIG01311586: Dihydroorotase (EC 3.5.2.3)	0.756476	0.866813	0.873778	0.866691	0.873778	0.873778	0.866813
FIG00000474: Histidinol-phosphate aminotransferase (EC 2.6.1.9)	0.775437	0.888421	0.890762	0.88608	0.890137	0.890762	0.887797
FIG01306568: Mobile element protein	0.348627	0.550588	0.416471	0.374118	0.463529	0.456471	0.511373
FIG00137522: Glucosamine-6-phosphate deaminase [isomerizing], alternative (EC 3.5.99.6)	0.704538	0.819486	0.826994	0.78712	0.826827	0.826994	0.819486
FIG00000206: Translation initiation factor 3	0.836066	0.954577	0.95321	0.92179	0.95526	0.956626	0.954577
FIG00000422: ATP-dependent DNA helicase RecQ	0.769803	0.881272	0.886022	0.877599	0.886022	0.886022	0.881272
FIG00043723: Aerobic glycerol-3-phosphate dehydrogenase (EC 1.1.5.3)	0.711346	0.819812	0.830884	0.814913	0.830688	0.830884	0.820106
FIG00000540: Holo-[acyl-carrier protein] synthase (EC 2.7.8.7)	0.717762	0.830495	0.835361	0.818735	0.834955	0.835361	0.828873
FIG00000865: ATP phosphoribosyltransferase regulatory subunit (EC 2.4.2.17)	0.791012	0.902705	0.905905	0.898342	0.905905	0.905905	0.902705
FIG01337286: Putative ABC transport system permease protein	0.744527	0.837257	0.870508	0.857703	0.870508	0.870508	0.835605
FIG00000175: Thymidylate kinase (EC 2.7.4.9)	0.702327	0.809813	0.821194	0.805513	0.821194	0.821194	0.809813
FIG01306568: Mobile element protein	0.399076	0.382126	0.619414	0.36415	0.57473	0.615819	0.512583
FIG01955289: Oxidoreductase, short-chain dehydrogenase/reductase family (EC 1.1.1.-)	0.741886	0.851279	0.86617	0.824933	0.865407	0.86617	0.851279
FIG01290653: Phosphate regulon transcriptional regulatory protein PhoB (SphR)	0.579284	0.745951	0.597826	0.60763	0.747656	0.705456	0.745098
FIG00042768: Sodium - Bile acid symporter	0.797693	0.91064	0.912707	0.901687	0.911329	0.912707	0.91064
FIG00002161: MotA/TolQ/ExbB proton channel family protein	0.578829	0.613814	0.792192	0.394895	0.793093	0.793093	0.758859
FIG00002974: Nucleoside triphosphate pyrophosphohydrolase MazG (EC 3.6.1.8)	0.738641	0.850325	0.852616	0.845934	0.852806	0.852616	0.850325
FIG00688205: FIG00688206: hypothetical protein	0.785185	0.899259	0.899259	0.893333	0.893333	0.899259	0.899259
FIG01393346: Bifunctional protein: zinc-containing alcohol dehydrogenase, quinone oxidoreductase ( NADPH:quinone reductase) (EC 1.1.1.-), Si	0.663301	0.773077	0.778526	0.770192	0.778526	0.778526	0.773077
FIG01069253: Dienelactone hydrolase family	0.766474	0.87999	0.886003	0.872054	0.876142	0.877585	0.879028
FIG00621114: 3-oxoacyl-[acyl-carrier protein] reductase (EC 1.1.1.100)	0.399255	0.511546	0.560521	0.455866	0.467412	0.560521	0.511546
FIG00452872: Multidrug and toxin extrusion (MATE) family efflux pump YdhE/NorM, homolog	0.785364	0.897059	0.889356	0.893557	0.903361	0.903361	0.897059
FIG00015100: 3-oxoacyl-[acyl-carrier-protein] synthase, KASIII (EC 2.3.1.180)	0.772998	0.880902	0.89262	0.869885	0.89262	0.89262	0.880902
FIG00000445: Phosphoserine aminotransferase (EC 2.6.1.52)	0.762846	0.877858	0.868308	0.857412	0.883105	0.882567	0.879338
FIG00001021: Integration host factor beta subunit	0.760698	0.872185	0.873311	0.871059	0.873311	0.873311	0.872185
FIG00000309: Glycerol-3-phosphate dehydrogenase [NAD(P)+] (EC 1.1.1.94)	0.75138	0.862319	0.86715	0.854037	0.866632	0.86715	0.862146
FIG00001642: Alanine racemase (EC 5.1.1.1)	0.761438	0.872123	0.875817	0.86786	0.875817	0.875817	0.872123
FIG00045144: Methionine ABC transporter permease protein	0.789811	0.898874	0.906554	0.892217	0.906554	0.906554	0.898874
FIG00018182: Transcriptional activator MetR	0.649283	0.759677	0.763441	0.756989	0.763082	0.763441	0.759677
FIG00017013: 2,3-diketo-5-methylthiopentyl-1-phosphate enolase-phosphatase (EC 3.1.3.77)	0.771284	0.881433	0.887446	0.872535	0.887446	0.887446	0.881433
FIG01007502: Alcohol dehydrogenase (EC 1.1.1.1)	0.464847	0.635374	0.556796	0.503584	0.570306	0.556796	0.635374
FIG00148607: ATP-binding protein ManX	0.774338	0.883901	0.888545	0.882697	0.887169	0.888545	0.883901
FIG01248773: Lactoylglutathione lyase and related lyases	0.669271	0.778646	0.784722	0.775174	0.782118	0.784722	0.778646
FIG00143531: Penicillin-binding protein 2 (PBP-2)	0.809801	0.92004	0.92333	0.917088	0.92333	0.92333	0.919366
FIG00003788: Glycosyl transferase, group 2 family protein	0.765602	0.877711	0.875316	0.877445	0.87525	0.877246	0.877711
FIG00000771: Lipoprotein releasing system ATP-binding protein LolD	0.779444	0.896784	0.907214	0.828118	0.907214	0.907214	0.896784
FIG00031969: capsular polysaccharide biosynthesis protein	0.571586	0.681727	0.685743	0.675703	0.685542	0.685542	0.681727
FIG00000076: Triosephosphate isomerase (EC 5.3.1.1)	0.6132	0.709482	0.730159	0.719716	0.730159	0.730159	0.72452
FIG00041266: FIG041266: ATP-dependent nuclease subunit B	0.777759	0.887461	0.891911	0.879895	0.891911	0.891911	0.887461
FIG00029758: N-carbamoyl-L-amino acid hydrolase (EC 3.5.1.87)	0.776568	0.880378	0.89282	0.884007	0.89282	0.89282	0.880378
FIG00138250: Diaminopimelate decarboxylase (EC 4.1.1.20)	0.784504	0.895117	0.894993	0.895117	0.894993	0.894993	0.894743
FIG00341289: Prephenate dehydratase (EC 4.2.1.51)	0.772348	0.88081	0.887167	0.873659	0.887167	0.887167	0.88081
FIG00000220: Riboflavin kinase (EC 2.7.1.26) / FMN adenylyltransferase (EC 2.7.7.2)	0.762186	0.869892	0.876165	0.867204	0.876165	0.876165	0.869892
FIG00011301: Signal transduction histidine kinase	0.784967	0.892157	0.898802	0.889869	0.898802	0.898802	0.892157
FIG00010169: NAD(FAD)-utilizing dehydrogenase, sll0175 homolog	0.76833	0.87595	0.882727	0.870507	0.882419	0.882727	0.87595
FIG00000687: Adenosine deaminase (EC 3.5.4.4)	0.773148	0.883936	0.883721	0.881568	0.88286	0.88286	0.883936
FIG00628832: Transglycosylase-associated protein	0.800641	0.908974	0.917308	0.892949	0.917308	0.917308	0.908974
FIG00011663: Anthranilate synthase, aminase component (EC 4.1.3.27)	0.765793	0.874328	0.879368	0.866599	0.879368	0.879368	0.874328
FIG00000417: O-acetylhomoserine sulfhydrylase (EC 2.5.1.49) / O-succinylhomoserine sulfhydrylase (EC 2.5.1.48)	0.772752	0.882573	0.887137	0.86805	0.887137	0.887137	0.882573
FIG00000411: Biotin carboxyl carrier protein of acetyl-CoA carboxylase	0.836623	0.946272	0.949927	0.947003	0.949927	0.938231	0.946272
FIG00042495: 6-phosphofructokinase (EC 2.7.1.11), PF08013 family	0.754463	0.862377	0.867173	0.858114	0.866107	0.867173	0.862377
FIG01023736: Universal stress protein UspA and related nucleotide-binding proteins	0.792042	0.899587	0.904842	0.894332	0.904842	0.904842	0.899587
FIG00000382: Ribonucleotide reductase transcriptional regulator NrdR	0.805556	0.913155	0.918902	0.904853	0.918902	0.918902	0.913155
FIG00687875: FIG00687882: hypothetical protein	0.771421	0.879077	0.886125	0.867054	0.886125	0.886125	0.877971
FIG01533766: RfbJ protein	0.759933	0.863636	0.877609	0.852357	0.877609	0.877609	0.86431
FIG00046742: Potassium-transporting ATPase B chain (EC 3.6.3.12) (TC 3.A.3.7.1)	0.794884	0.901915	0.906937	0.898462	0.906623	0.906937	0.901915
FIG00000700: Glycine dehydrogenase [decarboxylating] (glycine cleavage system P protein) (EC 1.4.4.2)	0.842612	0.950035	0.954703	0.944444	0.954242	0.954703	0.950035
FIG00000811: ATP phosphoribosyltransferase (EC 2.4.2.17)	0.788181	0.895972	0.89907	0.891102	0.899956	0.89907	0.895972
FIG00005992: Gamma-glutamyltranspeptidase (EC 2.3.2.2)	0.489168	0.671528	0.564398	0.664875	0.542221	0.472279	0.671358
FIG00001095: Cytochrome O ubiquinol oxidase subunit II (EC 1.10.3.-)	0.582919	0.751907	0.612272	0.746434	0.673466	0.612272	0.751907
FIG01311174: DipZ protein	0.710126	0.807803	0.835055	0.790304	0.835055	0.835055	0.807803
FIG00002176: Methylthioribulose-1-phosphate dehydratase (EC 4.2.1.109)	0.778857	0.886192	0.889698	0.881607	0.889698	0.889698	0.886192
FIG00010392: Sucrose-6-phosphate hydrolase (EC 3.2.1.B3)	0.496658	0.506934	0.703008	0.467419	0.702757	0.703008	0.546449
FIG00000769: Periplasmic thiol:disulfide oxidoreductase DsbB, required for DsbA reoxidation	0.782768	0.889887	0.893214	0.88656	0.893214	0.893214	0.889887
FIG00455833: FIG00455834: hypothetical protein	0.756507	0.862112	0.86987	0.854354	0.868869	0.86987	0.863113
FIG00062957: Anthranilate phosphoribosyltransferase (EC 2.4.2.18)	0.776288	0.881293	0.889634	0.874739	0.889634	0.889634	0.881293
FIG00853556: Dolichol-phosphate mannosyltransferase	0.792011	0.894628	0.905418	0.895776	0.903581	0.905418	0.894628
FIG00000446: Phosphate:acyl-ACP acyltransferase PlsX	0.794531	0.906049	0.908799	0.887718	0.908799	0.908799	0.894134
FIG00000279: GTPase and tRNA-U34 5-formylation enzyme TrmE	0.78659	0.893487	0.896296	0.889655	0.896296	0.896296	0.893487
FIG00134348: TsaD/Kae1/Qri7 protein, required for threonylcarbamoyladenosine t(6)A37 formation in tRNA	0.740282	0.843893	0.853841	0.839302	0.852923	0.853841	0.84374
FIG00920183: Putative oligoketide cyclase/lipid transport protein, similarity with yeast ubiquinone-binding protein YOL008W	0.80303	0.90873	0.914502	0.902958	0.914502	0.914502	0.90873
FIG00000336: Cytosol aminopeptidase PepA (EC 3.4.11.1)	0.804889	0.910444	0.916111	0.905222	0.916111	0.916111	0.910444
FIG00016836: Transcription termination protein NusB	0.714552	0.817164	0.829913	0.815609	0.826803	0.826803	0.81592
FIG00687725: FIG00687727: hypothetical protein	0.789109	0.894397	0.90085	0.889204	0.899591	0.90085	0.894397
FIG00687399: FIG00687400: hypothetical protein	0.713458	0.819519	0.822638	0.818182	0.822638	0.822638	0.819519
FIG00000055: Tryptophanyl-tRNA synthetase (EC 6.1.1.2)	0.787834	0.886823	0.901011	0.893509	0.901011	0.901011	0.886823
FIG00002518: Cystine ABC transporter, permease protein	0.490695	0.59543	0.602874	0.588296	0.602357	0.602874	0.59543
FIG00613966: Permeases of the major facilitator superfamily	0.784512	0.889795	0.896918	0.879047	0.896918	0.896918	0.889795
FIG00044735: Aminopeptidase S (Leu, Val, Phe, Tyr preference) (EC 3.4.11.24)	0.7865	0.890902	0.897611	0.887413	0.897075	0.897611	0.890365
FIG00105533: Tryptophan synthase alpha chain (EC 4.2.1.20)	0.782067	0.887459	0.89134	0.885212	0.89134	0.89134	0.887459
FIG01955906: Vanillate O-demethylase oxygenase subunit (EC 1.14.13.82)	0.805315	0.911143	0.915786	0.905219	0.914505	0.915786	0.911143
FIG00004180: Magnesium and cobalt transport protein CorA	0.789598	0.895643	0.897332	0.89463	0.897332	0.897332	0.895643
FIG00007339: transcriptional regulator, Crp/Fnr family	0.755026	0.859788	0.866667	0.851323	0.866138	0.866667	0.859788
FIG00983958: putative oxidoreductase protein	0.791809	0.897611	0.901214	0.892302	0.900265	0.901214	0.897611
FIG00138402: FolM Alternative dihydrofolate reductase 1	0.737752	0.829396	0.857393	0.834646	0.857393	0.857393	0.829396
FIG00000861: Gluconokinase (EC 2.7.1.12)	0.754811	0.857232	0.865611	0.857852	0.86437	0.865611	0.856921
FIG00137542: Xylulose-5-phosphate phosphoketolase (EC 4.1.2.9) @ Fructose-6-phosphate phosphoketolase (EC 4.1.2.22)	0.805719	0.910709	0.916106	0.902789	0.916106	0.916106	0.910709
FIG00000872: Nitrite-sensitive transcriptional repressor NsrR	0.732289	0.837435	0.840045	0.838553	0.837808	0.840045	0.837435
FIG01320952: Glycerate kinase (EC 2.7.1.31)	0.748052	0.852525	0.858009	0.845887	0.858586	0.858009	0.852525
FIG00106663: DNA polymerase III delta subunit (EC 2.7.7.7)	0.764425	0.867623	0.875536	0.860369	0.875536	0.875536	0.867623
FIG00080110: TrkA-N:Sodium/hydrogen exchanger	0.731577	0.779305	0.854334	0.838011	0.854334	0.854334	0.844502
FIG00000460: Rod shape-determining protein MreC	0.780776	0.885538	0.891358	0.87478	0.891358	0.891358	0.885538
FIG00000228: TsaE protein, required for threonylcarbamoyladenosine t(6)A37 formation in tRNA	0.752107	0.85249	0.870881	0.827969	0.870881	0.870881	0.85249
FIG00000635: MG(2+) CHELATASE FAMILY PROTEIN / ComM-related protein	0.765535	0.868953	0.875388	0.862073	0.875388	0.875388	0.868953
FIG01306568: Mobile element protein	0.364198	0.424691	0.5107	0.430864	0.468313	0.484362	0.499177
FIG01326426: Acid phosphatase	0.751697	0.864165	0.864165	0.859317	0.826353	0.864165	0.864165
FIG00000468: Protein-export membrane protein SecF (TC 3.A.5.1.1)	0.797707	0.900882	0.907055	0.895414	0.907055	0.907055	0.900882
FIG00001017: Glycine oxidase ThiO (EC 1.4.3.19)	0.743313	0.846193	0.853738	0.837963	0.853738	0.853738	0.846193
FIG00051656: Preprotein translocase subunit YajC (TC 3.A.5.1.1)	0.834392	0.939153	0.942328	0.935979	0.940212	0.942328	0.937037
FIG00000760: Sulfite reductase [NADPH] hemoprotein beta-component (EC 1.8.1.2)	0.802513	0.903651	0.911929	0.902154	0.911929	0.911929	0.903651
FIG00000351: Glutamate 5-kinase (EC 2.7.2.11) / RNA-binding C-terminal domain PUA	0.773474	0.877934	0.880282	0.873826	0.880282	0.880282	0.877934
FIG00060517: Single-stranded-DNA-specific exonuclease RecJ (EC 3.1.-.-)	0.780265	0.88161	0.88935	0.879399	0.888981	0.88935	0.881242
FIG00000184: Putative deoxyribonuclease YcfH	0.762114	0.855054	0.87406	0.856099	0.87406	0.87406	0.867586
FIG00000076: Triosephosphate isomerase (EC 5.3.1.1)	0.620617	0.724546	0.729827	0.71335	0.729827	0.729827	0.724546
FIG00003033: FIG003033: Helicase domain protein	0.768823	0.873692	0.878535	0.871109	0.865556	0.878535	0.873692
FIG00452332: Translation elongation factor P Lys34:lysine transferase	0.753896	0.859587	0.84519	0.854675	0.864837	0.865854	0.859587
FIG00000491: Queuosine Biosynthesis QueC ATPase	0.792735	0.8934	0.90076	0.893637	0.90076	0.90076	0.8934
FIG00001745: 3'(2'),5'-bisphosphate nucleotidase (EC 3.1.3.7)	0.77881	0.881454	0.887443	0.873812	0.887443	0.887443	0.881454
FIG00133521: Sulfate adenylyltransferase subunit 1 (EC 2.7.7.4) / Adenylylsulfate kinase (EC 2.7.1.25)	0.797271	0.89961	0.906078	0.891724	0.906078	0.906078	0.89961
FIG00613743: Transporter, putative	0.645686	0.755704	0.810386	0.556255	0.810386	0.810386	0.755704
FIG01292786: Aldehyde dehydrogenase (EC 1.2.1.3)	0.659748	0.813103	0.839099	0.439099	0.839099	0.839099	0.813103
FIG00688514: FIG00688519: hypothetical protein	0.790634	0.895145	0.898416	0.883609	0.898416	0.898416	0.893767
FIG01956089: FIG002076: hypothetical protein	0.782513	0.883664	0.891379	0.876439	0.891379	0.891379	0.883664
FIG01306640: Sorbitol-6-phosphate 2-dehydrogenase (EC 1.1.1.140)	0.772222	0.873504	0.880769	0.866239	0.880769	0.880769	0.873504
FIG00000225: SSU rRNA (adenine(1518)-N(6)/adenine(1519)-N(6))-dimethyltransferase (EC 2.1.1.182)	0.785104	0.886854	0.890924	0.88604	0.890924	0.890924	0.886854
FIG01916923: FIG00687622: hypothetical protein	0.745909	0.858312	0.873385	0.852713	0.872093	0.873385	0.767011
FIG00017942: Various polyols ABC transporter, ATP-binding component	0.807417	0.907954	0.914805	0.905273	0.914805	0.914805	0.907954
FIG00000591: 4-Hydroxy-2-oxoglutarate aldolase (EC 4.1.3.16) @ 2-dehydro-3-deoxyphosphogluconate aldolase (EC 4.1.2.14)	0.757516	0.842157	0.869935	0.851961	0.869935	0.869935	0.860784
FIG00011260: 2-Keto-D-gluconate dehydrogenase (EC 1.1.99.4), membrane-bound, flavoprotein	0.801159	0.903786	0.905545	0.901614	0.905545	0.905545	0.903786
FIG01327470: COGs COG3558	0.729208	0.840537	0.843157	0.830386	0.843157	0.796333	0.840537
FIG00002113: HMP-PP hydrolase (pyridoxal phosphatase) Cof, detected in genetic screen for thiamin metabolic genes (PMID:15292217)	0.800533	0.899959	0.906519	0.900779	0.906519	0.906519	0.899959
FIG00013366: ADP-heptose--lipooligosaccharide heptosyltransferase II (EC 2.4.1.-)	0.528097	0.647989	0.640326	0.595785	0.612388	0.640326	0.647989
FIG00000841: Glutathione reductase (EC 1.8.1.7)	0.791637	0.891398	0.898088	0.889128	0.898088	0.898088	0.8908
FIG00088533: Cobalt-precorrin-2 C20-methyltransferase (EC 2.1.1.130)	0.760719	0.861457	0.866067	0.857769	0.866067	0.866067	0.861457
FIG00007957: Glutamate synthase [NADPH] small chain (EC 1.4.1.13)	0.827744	0.927219	0.937372	0.914784	0.936915	0.937372	0.926762
FIG00687685: Probable glycosyltransferase	0.761789	0.862873	0.86626	0.860027	0.86626	0.86626	0.862873
FIG00002488: Dihydroxyacetone kinase, ATP-dependent (EC 2.7.1.29)	0.565295	0.599023	0.734029	0.605318	0.734029	0.734029	0.599023
FIG00109688: Glycogen debranching enzyme (EC 3.2.1.-)	0.799599	0.901189	0.903813	0.897329	0.903813	0.903813	0.901189
FIG00002864: [Protein-PII] uridylyltransferase (EC 2.7.7.59)	0.785841	0.886102	0.890845	0.883671	0.890845	0.890845	0.885924
FIG00014339: ADP-heptose synthase (EC 2.7.-.-) / D-glycero-beta-D-manno-heptose 7-phosphate kinase	0.776876	0.879198	0.883705	0.877057	0.871197	0.883705	0.879198
FIG00008370: Creatinine amidohydrolase (EC 3.5.2.10)	0.734067	0.829664	0.842217	0.831402	0.841831	0.842217	0.829664
FIG00000517: Epoxyqueuosine (oQ) reductase QueG	0.82931	0.928505	0.935469	0.923398	0.935469	0.935469	0.928505
FIG00000110: Undecaprenyl diphosphate synthase (EC 2.5.1.31)	0.727156	0.817675	0.843844	0.807808	0.843415	0.843844	0.816388
FIG00621114: 3-oxoacyl-[acyl-carrier protein] reductase (EC 1.1.1.100)	0.488556	0.524339	0.535461	0.651193	0.535461	0.637008	0.657801
FIG00011140: Acetylornithine deacetylase/Succinyl-diaminopimelate desuccinylase and related deacylases	0.783764	0.884579	0.889009	0.876557	0.888769	0.889009	0.884579
FIG00000019: Octaprenyl diphosphate synthase (EC 2.5.1.90) / Dimethylallyltransferase (EC 2.5.1.1) / (2E,6E)-farnesyl diphosphate synthase (	0.823732	0.925181	0.927717	0.918297	0.927717	0.927717	0.925181
FIG00102132: Deoxycytidine triphosphate deaminase (EC 3.5.4.13)	0.847222	0.947162	0.951993	0.944746	0.949577	0.951993	0.947162
FIG01307387: MFS general substrate transporter	0.768395	0.867284	0.874198	0.863333	0.87321	0.874198	0.867284
FIG00009017: Isochorismatase (EC 3.3.2.1)	0.776846	0.876678	0.882271	0.869966	0.882271	0.882271	0.876678
FIG00000441: Chromosomal replication initiator protein DnaA	0.811887	0.913415	0.910564	0.913073	0.910564	0.918777	0.913415
FIG00000287: Cell division protein FtsK	0.812437	0.91285	0.916604	0.907345	0.916604	0.916604	0.91285
FIG00000544: Heat-inducible transcription repressor HrcA	0.798439	0.902969	0.906642	0.872972	0.906642	0.906642	0.902969
FIG00000595: DNA recombination protein RmuC	0.800757	0.90119	0.904704	0.896053	0.904704	0.904704	0.90119
FIG00745599: Alpha-glucosidase (EC 3.2.1.20)	0.787572	0.88644	0.893885	0.879293	0.893389	0.893885	0.88644
FIG00002272: Predicted transcriptional regulator of the myo-inositol catabolic operon	0.774598	0.87355	0.878975	0.871119	0.878975	0.878975	0.87355
FIG00024999: ABC-type nitrate/sulfonate/bicarbonate transport system, ATPase component	0.794345	0.89574	0.897733	0.893996	0.895117	0.895117	0.89574
FIG00001928: Cold shock protein CspC	0.830613	0.941889	0.943373	0.877102	0.943373	0.943373	0.941889
FIG00003555: Phosphoglycolate phosphatase (EC 3.1.3.18)	0.53112	0.646842	0.643384	0.595436	0.613647	0.643384	0.651222
FIG00000275: IMP cyclohydrolase (EC 3.5.4.10) / Phosphoribosylaminoimidazolecarboxamide formyltransferase (EC 2.1.2.3)	0.779647	0.87757	0.884943	0.874766	0.884943	0.884943	0.87757
FIG00000081: Lipoprotein signal peptidase (EC 3.4.23.36)	0.737528	0.84127	0.849773	0.799887	0.849773	0.849773	0.84127
FIG00000345: Ferrochelatase, protoheme ferro-lyase (EC 4.99.1.1)	0.758676	0.858007	0.862623	0.854505	0.862464	0.862623	0.858007
FIG00510640: Osmotically inducible protein C	0.824009	0.924242	0.92735	0.91958	0.92735	0.92735	0.924242
FIG00017059: Lipid A export ATP-binding/permease protein MsbA	0.790412	0.889516	0.894086	0.887097	0.894086	0.894086	0.889516
FIG01474645: FIG00690019: hypothetical protein	0.816781	0.915715	0.922184	0.908486	0.922184	0.922184	0.915715
FIG00027620: DNA polymerase-like protein PA0670	0.635204	0.7956	0.573047	0.788449	0.736524	0.726403	0.7956
FIG00000304: GTP-binding protein HflX	0.809306	0.908721	0.912662	0.90478	0.912662	0.912662	0.908721
FIG00229516: FIG003847: Oxidoreductase (flavoprotein)	0.797669	0.898433	0.90657	0.873418	0.90657	0.90657	0.898433
FIG01005404: Biotin synthase related domain containing protein	0.792393	0.89065	0.896857	0.886292	0.896593	0.896857	0.89065
FIG00005216: Sulfate permease	0.795533	0.894845	0.898396	0.891753	0.898396	0.898396	0.894845
FIG00004305: Outer membrane component of tripartite multidrug resistance system	0.525634	0.66273	0.625768	0.66177	0.637193	0.625768	0.543875
FIG00000116: Phenylalanyl-tRNA synthetase beta chain (EC 6.1.1.20)	0.797672	0.895723	0.902423	0.890648	0.902423	0.902423	0.895182
FIG00000459: Acyl-phosphate:glycerol-3-phosphate O-acyltransferase PlsY	0.802611	0.900154	0.90809	0.893241	0.90809	0.90809	0.900154
FIG00853778: Sun protein	0.803558	0.901779	0.906419	0.900232	0.906419	0.906419	0.901779
FIG00000075: NAD kinase (EC 2.7.1.23)	0.776534	0.876036	0.879353	0.870232	0.879353	0.879353	0.876036
FIG00000362: Lipoate synthase	0.82963	0.927441	0.932997	0.924579	0.932997	0.932997	0.927441
FIG00687309: Probable DNA-methyltransferase (DNA-modification methylase) protein	0.720436	0.819263	0.823116	0.816583	0.821776	0.823116	0.81943
FIG01556164: FIG00687705: hypothetical protein	0.788173	0.885539	0.893509	0.878956	0.893047	0.893509	0.885077
FIG00001971: 2-C-methyl-D-erythritol 4-phosphate cytidylyltransferase (EC 2.7.7.60) / 2-C-methyl-D-erythritol 2,4-cyclodiphosphate synthase	0.808276	0.905928	0.911512	0.90378	0.911512	0.911512	0.905928
FIG00000365: Gamma-glutamyl phosphate reductase (EC 1.2.1.41)	0.798413	0.895503	0.900926	0.892989	0.902249	0.901984	0.896032
FIG00000086: Cysteinyl-tRNA synthetase (EC 6.1.1.16)	0.765364	0.85472	0.877827	0.864184	0.877089	0.877827	0.837635
FIG00004276: Putative sulfate permease	0.80704	0.905004	0.909033	0.900975	0.909033	0.909033	0.905004
FIG00688194: FIG00688197: hypothetical protein	0.785623	0.881838	0.890506	0.874602	0.890267	0.890506	0.8816
FIG00019618: Aerobic cobaltochelatase CobT subunit (EC 6.6.1.2)	0.799767	0.898317	0.900555	0.895721	0.900555	0.900555	0.898317
FIG00013561: FIG146518: Zn-dependent hydrolases, including glyoxylases	0.772436	0.870548	0.874822	0.863426	0.874822	0.874822	0.870548
FIG00432233: cellobiose phosphotransferase system celC	0.798174	0.89627	0.897436	0.897436	0.897436	0.897436	0.89627
FIG00755081: Cystathionine beta-lyase (EC 4.4.1.8)	0.807441	0.905015	0.907741	0.90447	0.907741	0.907741	0.905015
FIG00000196: tRNA dimethylallyltransferase (EC 2.5.1.75)	0.810477	0.907574	0.912746	0.901735	0.912746	0.912746	0.907574
FIG01312420: Transcriptional regulator	0.4118	0.475872	0.544404	0.511963	0.510341	0.544404	0.475872
FIG00000621: Iron-sulfur cluster regulator IscR	0.81134	0.910309	0.91134	0.905155	0.91134	0.91134	0.910309
FIG01970010: RNA polymerase sigma factor	0.824986	0.923143	0.924583	0.920553	0.924583	0.924583	0.923143
FIG00955502: putative unknown enzyme	0.802069	0.898336	0.906658	0.886415	0.906658	0.906658	0.898336
FIG00134135: Glycogen synthase, ADP-glucose transglucosylase (EC 2.4.1.21)	0.782626	0.88375	0.886465	0.881714	0.888695	0.888501	0.8567
FIG00000378: 3,4-dihydroxy-2-butanone 4-phosphate synthase (EC 4.1.99.12) / GTP cyclohydrolase II (EC 3.5.4.25)	0.79834	0.893742	0.901022	0.889911	0.900383	0.901022	0.893742
FIG01228652: Putative drug efflux protein	0.756689	0.857999	0.870819	0.851589	0.855769	0.870819	0.822046
FIG00000023: Transaldolase (EC 2.2.1.2)	0.734332	0.81812	0.842416	0.831971	0.841508	0.842416	0.81812
FIG00002352: Phytochrome, two-component sensor histidine kinase (EC 2.7.3.-)	0.792041	0.887847	0.893774	0.884265	0.893253	0.893774	0.887847
FIG00132685: Anthranilate synthase, amidotransferase component (EC 4.1.3.27) @ Para-aminobenzoate synthase, amidotransferase component (EC 2	0.801508	0.896985	0.904523	0.889447	0.904523	0.904523	0.896985
FIG00133325: Pyrroline-5-carboxylate reductase (EC 1.5.1.2)	0.77673	0.87065	0.879245	0.867925	0.880084	0.879245	0.87065
FIG01345058: Amino acid permease	0.629267	0.724179	0.732007	0.718091	0.732007	0.732007	0.724179
FIG00687619: Fatty acid hydroxylase-like protein	0.812402	0.912559	0.914515	0.91295	0.895736	0.914515	0.910994
FIG00001056: Cytochrome O ubiquinol oxidase subunit III (EC 1.10.3.-)	0.649269	0.799294	0.670701	0.791982	0.749622	0.670701	0.799294
FIG00001348: Thymidylate synthase thyX (EC 2.1.1.-)	0.835717	0.931793	0.93491	0.930143	0.93491	0.93491	0.931793
FIG00001052: ADP-L-glycero-D-manno-heptose-6-epimerase (EC 5.1.3.20)	0.816344	0.913694	0.915392	0.908257	0.915732	0.915392	0.913694
FIG00946436: Gluconate transporter family protein	0.806961	0.893799	0.912806	0.890948	0.912806	0.912806	0.902352
FIG00442232: Osmolarity sensor protein EnvZ (EC 2.7.3.-)	0.783804	0.879396	0.887568	0.864289	0.887568	0.887568	0.879396
FIG01057314: Candidate 1: dienelactone hydrolase	0.774004	0.87086	0.872956	0.866247	0.872956	0.872956	0.87086
FIG00057566: Ferrichrome-iron receptor	0.409851	0.618313	0.335005	0.618441	0.593686	0.433835	0.44213
FIG01334986: Putative transmembrane transport protein	0.768479	0.863347	0.868409	0.860169	0.868409	0.868409	0.863347
FIG00001077: Cytochrome O ubiquinol oxidase subunit I (EC 1.10.3.-)	0.677199	0.82063	0.704695	0.815967	0.776411	0.704695	0.82063
FIG00000580: tRNA dihydrouridine synthase B (EC 1.-.-.-)	0.788977	0.891099	0.894341	0.884321	0.894341	0.858385	0.891099
FIG00010099: Putative Holliday junction resolvase YqgF	0.807237	0.901879	0.907098	0.89666	0.907098	0.907098	0.901879
FIG01959805: Thiazole biosynthesis protein ThiG	0.786977	0.879905	0.887451	0.877533	0.887451	0.887451	0.879905
FIG00000208: Ribonuclease III (EC 3.1.26.3)	0.781915	0.87633	0.884087	0.865913	0.8832	0.884087	0.875443
FIG00113730: Alkanesulfonate monooxygenase (EC 1.14.14.5)	0.803624	0.898881	0.903011	0.892086	0.903011	0.903011	0.898881
FIG00000407: Thiamin-phosphate pyrophosphorylase (EC 2.5.1.3)	0.75354	0.834967	0.861111	0.833333	0.861111	0.861111	0.846405
FIG01956356: Mannose-1-phosphate guanylyltransferase (GDP) (EC 2.7.7.22)	0.760568	0.846154	0.864287	0.854816	0.864287	0.864287	0.846154
FIG00000089: Adenylate kinase (EC 2.7.4.3)	0.785998	0.880102	0.887188	0.870748	0.887188	0.887188	0.880102
FIG00000368: dTDP-4-dehydrorhamnose reductase (EC 1.1.1.133)	0.81004	0.905742	0.90827	0.900325	0.90827	0.90827	0.905742
FIG00132629: Cytochrome c oxidase polypeptide I (EC 1.9.3.1)	0.781424	0.875	0.880903	0.872569	0.880208	0.880903	0.874306
FIG00000425: Topoisomerase IV subunit A (EC 5.99.1.-)	0.800198	0.893727	0.900241	0.888346	0.900241	0.900241	0.893727
FIG00046929: Cell division protein FtsI [Peptidoglycan synthetase] (EC 2.4.1.129)	0.779545	0.873168	0.881119	0.862566	0.880964	0.881119	0.873168
FIG00664260: Hopanoid-associated RND transporter, HpnN	0.81201	0.906037	0.911175	0.901349	0.910854	0.911175	0.906037
FIG00003195: L-idonate 5-dehydrogenase (EC 1.1.1.264)	0.752525	0.844738	0.853698	0.839361	0.853372	0.853698	0.844738
FIG01420704: Porin B precursur	0.824884	0.920152	0.923321	0.913181	0.923321	0.923321	0.920152
FIG00688300: FIG00688301: hypothetical protein	0.787897	0.880754	0.88869	0.872817	0.88869	0.88869	0.880754
FIG00002156: NG,NG-dimethylarginine dimethylaminohydrolase 1 (EC 3.5.3.18)	0.773797	0.845102	0.883178	0.875562	0.883178	0.883178	0.845102
FIG00001232: AMP nucleosidase (EC 3.2.2.4)	0.805613	0.899356	0.904647	0.894065	0.904072	0.904647	0.898781
FIG00002818: Inner membrane protein translocase component YidC, long form	0.822167	0.91639	0.918789	0.916021	0.918789	0.918789	0.915836
FIG00002674: TldD protein, part of TldE/TldD proteolytic complex	0.806038	0.900401	0.904635	0.893048	0.904635	0.904635	0.900401
FIG00229485: Hypothetical protein of L-Asparaginase type 2-like superfamily	0.806217	0.899802	0.904101	0.898148	0.902778	0.904101	0.899802
FIG00137774: D-ribulokinase (EC 2.7.1.47)	0.790598	0.882886	0.890313	0.877493	0.890313	0.890313	0.882886
FIG00000129: Valyl-tRNA synthetase (EC 6.1.1.9)	0.790444	0.883351	0.889596	0.876635	0.889596	0.889596	0.883351
FIG00000372: ATP-dependent DNA helicase UvrD/PcrA	0.797619	0.891534	0.896899	0.881173	0.896899	0.896899	0.891534
FIG00026146: Di/tripeptide permease DtpA	0.803979	0.897152	0.901935	0.891716	0.901718	0.901935	0.897152
FIG00000185: Excinuclease ABC subunit C	0.78461	0.875803	0.884575	0.869116	0.884575	0.884575	0.875803
FIG00000415: Ribose 5-phosphate isomerase A (EC 5.3.1.6)	0.807176	0.899537	0.905324	0.896528	0.904398	0.905324	0.898611
FIG00001880: CobW GTPase involved in cobalt insertion for B12 biosynthesis	0.80835	0.901381	0.906805	0.893984	0.906147	0.906805	0.901381
FIG00024930: 1,4-alpha-glucan (glycogen) branching enzyme, GH-13-type (EC 2.4.1.18)	0.787784	0.880152	0.886051	0.874552	0.886051	0.886051	0.880152
FIG00000350: D-alanine--D-alanine ligase (EC 6.3.2.4)	0.804757	0.896876	0.903976	0.890486	0.902556	0.903976	0.896876
FIG01213213: Metallopeptidase	0.782728	0.875845	0.879224	0.873723	0.879224	0.879224	0.875216
FIG00003386: Gluconate 2-dehydrogenase (EC 1.1.99.3), membrane-bound, flavoprotein	0.809069	0.900131	0.907345	0.897789	0.907345	0.907345	0.900131
FIG00000518: Large-conductance mechanosensitive channel	0.805737	0.89833	0.90305	0.893609	0.90305	0.90305	0.89833
FIG00047509: Methionine ABC transporter substrate-binding protein	0.78637	0.895127	0.80738	0.889654	0.897775	0.897775	0.895127
FIG00002146: YrbA protein	0.829726	0.925685	0.925685	0.914141	0.925685	0.925685	0.925685
FIG00014199: Ferrous iron transport protein B	0.802916	0.895151	0.900608	0.889336	0.900608	0.900608	0.895151
FIG00136675: Dihydrolipoamide acetyltransferase component of pyruvate dehydrogenase complex (EC 2.3.1.12)	0.801474	0.893628	0.899421	0.886783	0.899421	0.899421	0.893628
FIG01955808: Metal-dependent hydrolases of the beta-lactamase superfamily I, PhnP protein	0.777778	0.859415	0.881679	0.86514	0.881679	0.881679	0.859415
FIG00031825: Hydrogen peroxide-inducible genes activator	0.797117	0.889768	0.894691	0.881329	0.894691	0.894691	0.889768
FIG00018330: Paraquat-inducible protein A	0.826784	0.918812	0.922877	0.916554	0.922877	0.922877	0.918812
FIG00002803: Membrane-associated zinc metalloprotease	0.800645	0.893186	0.896255	0.891958	0.895641	0.896255	0.892572
FIG00000145: Cell division protein FtsZ (EC 3.4.24.-)	0.79421	0.886541	0.891013	0.881623	0.890118	0.891013	0.886541
FIG00041008: Cytidylate kinase (EC 2.7.4.25)	0.76952	0.849099	0.871622	0.865616	0.871622	0.871622	0.849099
FIG01961761: Octaprenyl-diphosphate synthase (EC 2.5.1.-) / Dimethylallyltransferase (EC 2.5.1.1) / Geranyltranstransferase (farnesyldiphosp	0.797809	0.887011	0.897496	0.881534	0.897496	0.897496	0.887011
FIG00000803: Rod shape-determining protein RodA	0.829149	0.920346	0.926118	0.916883	0.926118	0.926118	0.920346
FIG00000188: Peptide chain release factor 1	0.823778	0.91557	0.921209	0.908678	0.921209	0.921209	0.91557
FIG00001063: Cytochrome O ubiquinol oxidase subunit IV (EC 1.10.3.-)	0.615079	0.768353	0.625992	0.763393	0.698909	0.625992	0.768353
FIG00000325: FIG000325: clustered with transcription termination protein NusA	0.841042	0.933546	0.937799	0.926103	0.937799	0.937799	0.933546
FIG00149576: FIG110192: hypothetical protein	0.768747	0.861385	0.860564	0.860427	0.866858	0.866858	0.856322
FIG00634574: N-ethylmaleimide reductase (EC 1.-.-.-)	0.824691	0.917747	0.921296	0.908642	0.921296	0.921296	0.917747
FIG00944994: COG0628: Predicted permease	0.786436	0.877001	0.883881	0.870682	0.883881	0.883881	0.877001
FIG01442984: Carbohydrate-selective porin OprB	0.830605	0.920432	0.927527	0.915521	0.926872	0.927527	0.92327
FIG00003337: FIG004684: SpoVR-like protein	0.807913	0.89832	0.90473	0.89412	0.90473	0.90473	0.89832
FIG00000317: DNA repair protein RecN	0.799341	0.895386	0.877589	0.889831	0.897175	0.897928	0.895386
FIG01124049: surface antigen gene	0.771817	0.862542	0.868979	0.856581	0.868026	0.868979	0.862542
FIG00000804: Ribonuclease D (EC 3.1.26.3)	0.74918	0.840164	0.844399	0.838115	0.844399	0.844399	0.840164
FIG00000508: Acyl-[acyl-carrier-protein]--UDP-N-acetylglucosamine O-acyltransferase (EC 2.3.1.129)	0.7723	0.864437	0.867567	0.859155	0.86698	0.867567	0.864437
FIG00001125: RNA binding methyltransferase FtsJ like	0.814111	0.903664	0.911805	0.898236	0.911805	0.911805	0.903664
FIG00004717: 2-octaprenyl-6-methoxyphenol hydroxylase (EC 1.14.13.-), 2-octaprenyl-3-methyl-6-methoxy-1,4-benzoquinol hydroxylase (EC 1.14.1	0.644453	0.748869	0.799947	0.524874	0.799947	0.799947	0.748869
FIG00003800: Leucine-responsive regulatory protein, regulator for leucine (or lrp) regulon and high-affinity branched-chain amino acid trans	0.819324	0.830812	0.828897	0.822359	0.218735	0.828897	0.830812
FIG01288745: Na+/H+ antiporter NhaP	0.818412	0.909406	0.914069	0.904743	0.914069	0.914069	0.909406
FIG01262685: Fructose-bisphosphate aldolase class I (EC 4.1.2.13)	0.813994	0.897152	0.91315	0.905063	0.91315	0.91315	0.897152
FIG00000434: Homoserine dehydrogenase (EC 1.1.1.3)	0.836504	0.927955	0.93138	0.924531	0.930873	0.93138	0.927448
FIG00000846: Osmosensitive K+ channel histidine kinase KdpD (EC 2.7.3.-)	0.727152	0.829726	0.763047	0.825036	0.834776	0.834716	0.829726
FIG00051882: Cobalt-precorrin-8x methylmutase (EC 5.4.1.2)	0.761554	0.853491	0.862094	0.831121	0.861111	0.862094	0.853491
FIG00017823: FIG017823: ATPase, MoxR family	0.782778	0.888889	0.801667	0.887778	0.891667	0.891667	0.888889
FIG00000333: Argininosuccinate lyase (EC 4.3.2.1)	0.804656	0.894962	0.89991	0.892713	0.89901	0.89991	0.894962
FIG00485995: Nucleoside ABC transporter, periplasmic nucleoside-binding protein	0.785974	0.875379	0.881755	0.873254	0.881755	0.881755	0.875379
FIG00001888: 5-aminolevulinate synthase (EC 2.3.1.37)	0.81436	0.904723	0.9095	0.901583	0.9095	0.9095	0.904723
FIG01474478: FIG00688112: hypothetical protein	0.83285	0.92351	0.928986	0.916103	0.928986	0.928986	0.92351
FIG01319925: Pirin	0.724477	0.827798	0.834358	0.822058	0.794178	0.793358	0.827798
FIG00019251: DNA primase (EC 2.7.7.-)	0.784261	0.874108	0.880086	0.869201	0.880086	0.880086	0.874108
FIG00000547: Cell division protein MraZ	0.825195	0.915074	0.920736	0.913659	0.917905	0.920736	0.915074
FIG00000388: Deoxyuridine 5'-triphosphate nucleotidohydrolase (EC 3.6.1.23)	0.810245	0.901515	0.904401	0.897186	0.904401	0.904401	0.901515
FIG00688227: FIG00688228: hypothetical protein	0.784232	0.839212	0.886584	0.877593	0.886584	0.886584	0.880705
FIG00050603: Branched-chain amino acid aminotransferase (EC 2.6.1.42)	0.82042	0.912012	0.917718	0.896096	0.917718	0.917718	0.912012
FIG00019600: 4-hydroxy-tetrahydrodipicolinate synthase (EC 4.3.3.7)	0.812314	0.901786	0.908482	0.895089	0.908482	0.908482	0.901786
FIG00000314: Holliday junction DNA helicase RuvA	0.7976	0.890344	0.890889	0.888707	0.890889	0.890889	0.883797
FIG00089707: Outer membrane protein H precursor	0.825319	0.915665	0.919672	0.912386	0.918944	0.919672	0.914936
FIG00000778: Coproporphyrinogen III oxidase, aerobic (EC 1.3.3.3)	0.79123	0.881551	0.885919	0.876136	0.885919	0.885919	0.880503
FIG00741276: ATP-DEPENDENT PROTEASE SUBUNIT	0.799803	0.889744	0.894675	0.883235	0.893886	0.894675	0.888955
FIG00000235: Phosphoribosylamine--glycine ligase (EC 6.3.4.13)	0.804561	0.89353	0.898435	0.891276	0.898435	0.898435	0.89353
FIG01315297: FIG00689465: hypothetical protein	0.795771	0.885343	0.888495	0.883767	0.888495	0.888495	0.885343
FIG00000352: Holliday junction DNA helicase RuvB	0.801542	0.892037	0.893453	0.892037	0.893453	0.89062	0.892194
FIG00000793: Xylulose kinase (EC 2.7.1.17)	0.790074	0.878605	0.883747	0.875252	0.883747	0.883747	0.878605
FIG00000392: Transcription termination factor Rho	0.831733	0.925926	0.936557	0.86454	0.936557	0.936557	0.932785
FIG00537369: Protein containing domains DUF403	0.783862	0.871598	0.877522	0.869997	0.877362	0.877522	0.871598
FIG01481756: FIG00688799: hypothetical protein	0.766221	0.851251	0.864398	0.844042	0.864398	0.864398	0.851251
FIG01422344: Hypothetical transmembrane protein	0.801215	0.887731	0.89728	0.882234	0.89728	0.89728	0.887731
FIG00138258: Dihydroxy-acid dehydratase (EC 4.2.1.9)	0.850621	0.939852	0.943814	0.93481	0.943814	0.943814	0.939852
FIG00688560: Ribonuclease D related protein	0.830504	0.918981	0.923611	0.918467	0.922582	0.923611	0.917953
FIG00924678: RidA/YER057c/UK114 superfamily, group 2, YoaB-like protein	0.773186	0.860422	0.871442	0.849403	0.869605	0.871442	0.858586
FIG00000401: 1-deoxy-D-xylulose 5-phosphate reductoisomerase (EC 1.1.1.267)	0.807287	0.897617	0.899418	0.893045	0.898864	0.899418	0.897063
FIG00001576: Lysyl-tRNA synthetase (class I) (EC 6.1.1.6)	0.808035	0.901538	0.907205	0.865412	0.907104	0.907205	0.901133
FIG00000069: Prolyl-tRNA synthetase (EC 6.1.1.15), bacterial type	0.855224	0.942786	0.948756	0.940796	0.948756	0.948756	0.942786
FIG00000190: Recombination protein RecR	0.795556	0.881389	0.8925	0.873611	0.8925	0.8925	0.881389
FIG00073301: Phosphate regulon sensor protein PhoR (SphS) (EC 2.7.13.3)	0.777002	0.863594	0.871508	0.860025	0.871508	0.871508	0.863594
FIG00001757: Serine--pyruvate aminotransferase (EC 2.6.1.51) / L-alanine:glyoxylate aminotransferase (EC 2.6.1.44)	0.83447	0.921995	0.928673	0.916454	0.928673	0.928673	0.921995
FIG00579772: PecM-related protein	0.807763	0.896983	0.899742	0.892752	0.899742	0.899742	0.896983
FIG00001617: Protein-export membrane protein SecD (TC 3.A.5.1.1)	0.790888	0.874167	0.887277	0.869547	0.887277	0.887277	0.879003
FIG00026587: Sensor histidine kinase ChvG (EC 2.7.3.-)	0.822222	0.910463	0.913796	0.910093	0.913796	0.913796	0.910463
FIG00000626: tRNA-specific 2-thiouridylase MnmA	0.797183	0.876526	0.895775	0.88169	0.895775	0.895775	0.876526
FIG00002107: 1,2-dihydroxy-3-keto-5-methylthiopentene dioxygenase (EC 1.13.11.54)	0.804659	0.89098	0.898447	0.889486	0.898447	0.898447	0.89098
FIG00229199: Cysteine desulfurase (EC 2.8.1.7), SufS subfamily	0.811793	0.899165	0.904685	0.894453	0.904685	0.904685	0.899973
FIG00000396: Uracil phosphoribosyltransferase (EC 2.4.2.9)	0.825805	0.913292	0.917965	0.910696	0.917965	0.917965	0.913292
FIG00000683: 5-methyltetrahydropteroyltriglutamate--homocysteine methyltransferase (EC 2.1.1.14)	0.759459	0.848048	0.850901	0.844294	0.850601	0.850901	0.848048
FIG00028476: Ribokinase (EC 2.7.1.15)	0.707742	0.795182	0.799777	0.792537	0.799499	0.799777	0.795182
FIG01955935: Hypothetical, distant similarity with heme-degrading oxygenase IsdG	0.826455	0.91164	0.920635	0.908995	0.920635	0.920635	0.91164
FIG00009485: Coenzyme PQQ synthesis protein B	0.807749	0.896382	0.899854	0.889254	0.899854	0.899854	0.896382
FIG00984653: FIG006231: RNA-binding protein	0.742236	0.824362	0.84127	0.826777	0.831263	0.831263	0.833333
FIG01958823: Hydroxymethylpyrimidine phosphate synthase ThiC (EC 4.1.99.17)	0.81615	0.9026	0.910167	0.895744	0.910167	0.910167	0.9026
FIG01075464: Putative ABC transporter, periplasmic sugar binding protein precursor	0.861273	0.95042	0.951066	0.947836	0.951066	0.951066	0.95042
FIG00000776: 6-phosphogluconolactonase (EC 3.1.1.31), eukaryotic type	0.809398	0.888669	0.90426	0.894159	0.903382	0.90426	0.895696
FIG00000274: tRNA-guanine transglycosylase (EC 2.4.2.29)	0.864804	0.941152	0.960627	0.947361	0.960627	0.960627	0.952441
FIG00055556: Outer membrane protein YfgL, lipoprotein component of the protein assembly complex (forms a complex with YaeT, YfiO, and NlpB)	0.813697	0.902538	0.904215	0.898467	0.904215	0.904215	0.902538
FIG00004579: Ribulose-5-phosphate 4-epimerase and related epimerases and aldolases	0.865533	0.950113	0.958277	0.951927	0.958277	0.958277	0.950113
FIG00000290: Endonuclease III (EC 4.2.99.18)	0.787436	0.860686	0.896616	0.84701	0.896152	0.896152	0.861613
FIG00000584: Nucleoside 5-triphosphatase RdgB (dHAPTP, dITP, XTP-specific) (EC 3.6.1.15)	0.766718	0.853909	0.859311	0.847479	0.859311	0.859311	0.853909
FIG00439635: DNA-binding response regulator PetR	0.742996	0.8311	0.834957	0.822371	0.834957	0.834957	0.8311
FIG00001099: S-(hydroxymethyl)glutathione dehydrogenase (EC 1.1.1.284)	0.820707	0.906417	0.91429	0.899733	0.91429	0.91429	0.906417
FIG00137372: Methylmalonate-semialdehyde dehydrogenase (EC 1.2.1.27)	0.846693	0.935204	0.935204	0.935204	0.935204	0.935204	0.935204
FIG00000630: Glutamate N-acetyltransferase (EC 2.3.1.35) / N-acetylglutamate synthase (EC 2.3.1.1)	0.807039	0.870011	0.903991	0.893878	0.903991	0.903991	0.896845
FIG00001174: Glutaminase (EC 3.5.1.2)	0.819097	0.905035	0.910937	0.901215	0.910937	0.910937	0.905035
FIG00003757: L-arabinose transport ATP-binding protein AraG (TC 3.A.1.2.2)	0.853454	0.940469	0.944928	0.93435	0.944928	0.944928	0.940469
FIG00000146: Excinuclease ABC subunit B	0.82673	0.909684	0.920613	0.908015	0.920765	0.920613	0.909077
FIG00014169: Mitochondrial processing peptidase-like protein (EC 3.4.24.64)	0.835703	0.923644	0.925882	0.91772	0.925355	0.925882	0.923117
FIG00000603: 3-deoxy-manno-octulosonate cytidylyltransferase (EC 2.7.7.38)	0.75301	0.819427	0.854919	0.84122	0.854919	0.854919	0.819427
FIG00028132: Type I secretion outer membrane protein, TolC precursor	0.7839	0.865986	0.880045	0.857823	0.880045	0.880045	0.865986
FIG00000641: Cob(I)alamin adenosyltransferase (EC 2.5.1.17)	0.747366	0.831178	0.840278	0.826868	0.840278	0.840278	0.831178
FIG00036406: Survival protein SurA precursor (Peptidyl-prolyl cis-trans isomerase SurA) (EC 5.2.1.8)	0.794662	0.85817	0.89085	0.878867	0.89085	0.89085	0.882789
FIG00137400: UPF0301 protein YqgE	0.773302	0.846235	0.869142	0.845972	0.868615	0.869142	0.864139
FIG00002515: 4-hydroxybenzoyl-CoA thioesterase family active site	0.838969	0.926731	0.926731	0.926731	0.926731	0.926731	0.92351
FIG00066425: DNA polymerase III beta subunit (EC 2.7.7.7)	0.829037	0.91437	0.921185	0.905185	0.921185	0.921185	0.91437
FIG00000788: tRNA:Cm32/Um32 methyltransferase	0.820076	0.90362	0.911195	0.904461	0.910774	0.910774	0.902778
FIG00001409: 5-deoxy-glucuronate isomerase (EC 5.3.1.-)	0.820433	0.905743	0.909696	0.905119	0.909696	0.909696	0.905743
FIG00000542: Ribonuclease HI (EC 3.1.26.4)	0.727591	0.783263	0.842787	0.795518	0.840336	0.842787	0.783263
FIG00001168: Acetylornithine aminotransferase (EC 2.6.1.11)	0.764329	0.82177	0.867396	0.862619	0.867396	0.867396	0.82177
FIG00458455: Major facilitator family transporter	0.519462	0.631398	0.616667	0.557957	0.616667	0.584839	0.630968
FIG00537781: Protein containing domains DUF404, DUF407	0.80584	0.889798	0.897182	0.885594	0.897182	0.897182	0.889798
FIG00008708: NADH dehydrogenase (EC 1.6.99.3)	0.827265	0.912217	0.916532	0.910599	0.916532	0.916532	0.912217
FIG00000576: tRNA uridine 5-carboxymethylaminomethyl modification enzyme GidA	0.792778	0.877268	0.884027	0.870864	0.884027	0.884027	0.877268
FIG01279159: Nicotinate-nucleotide adenylyltransferase (EC 2.7.7.18)	0.803296	0.888091	0.893408	0.88437	0.893408	0.893408	0.88756
FIG00008361: Uncharacterized protein sll1880 (YjbQ family)	0.788569	0.871703	0.879297	0.870504	0.879297	0.879297	0.871703
FIG01959105: Glycerol uptake facilitator protein	0.80418	0.889989	0.894939	0.880638	0.894573	0.894939	0.889622
FIG00009637: PaaD-like protein (DUF59) involved in Fe-S cluster assembly	0.837719	0.925	0.925877	0.917105	0.925877	0.925877	0.925
FIG00229363: Rhodanese domain protein UPF0176, cyanobacterial/alphaproteobacterial subgroup	0.784087	0.867504	0.874037	0.865662	0.874037	0.874037	0.867504
FIG00000194: tmRNA-binding protein SmpB	0.832659	0.917341	0.92274	0.910594	0.92274	0.92274	0.917341
FIG00553659: FMN-dependent NADH-azoreductase	0.764938	0.847901	0.858519	0.835309	0.857531	0.858519	0.847901
FIG00005935: FIG005935: membrane protein	0.810132	0.894849	0.898255	0.893997	0.897403	0.898255	0.893997
FIG01398154: Putative ferredoxin subunit of ring-hydroxylating dioxygenases	0.733357	0.807646	0.828268	0.815605	0.827665	0.828268	0.80837
FIG00001469: Beta-glucosidase (EC 3.2.1.21)	0.663037	0.749146	0.808426	0.742599	0.808426	0.808426	0.576715
FIG00000605: FIG000605: protein co-occurring with transport systems (COG1739)	0.760971	0.857843	0.863212	0.854342	0.863212	0.784781	0.857843
FIG00000168: Transcription termination protein NusA	0.859081	0.942308	0.947756	0.941987	0.947756	0.947756	0.942308
FIG00001976: Glutamyl-tRNA(Gln) synthetase (EC 6.1.1.24)	0.821099	0.905493	0.911236	0.897503	0.911236	0.911236	0.904994
FIG00687860: FIG00687862: hypothetical protein	0.764239	0.848739	0.854342	0.84127	0.854342	0.854342	0.846872
FIG01004154: Putative hemolysin	0.810926	0.895556	0.89963	0.890926	0.89963	0.89963	0.89463
FIG00000985: Prolipoprotein diacylglyceryl transferase (EC 2.4.99.-)	0.820544	0.904876	0.909472	0.898681	0.910272	0.909472	0.904876
FIG00025527: Pyruvate dehydrogenase E1 component beta subunit (EC 1.2.4.1)	0.845693	0.929026	0.935144	0.924865	0.935144	0.935144	0.929026
FIG00000383: Acetylglutamate kinase (EC 2.7.2.8)	0.813312	0.896825	0.902597	0.893218	0.902237	0.902597	0.896465
FIG01314534: Peptidase	0.74124	0.837364	0.854806	0.722403	0.854651	0.854806	0.837364
FIG00002960: Potassium-transporting ATPase A chain (EC 3.6.3.12) (TC 3.A.3.7.1)	0.827963	0.911736	0.916715	0.907538	0.916325	0.916715	0.911736
FIG00017282: PTS system permease (IIAMan), nitrogen regulatory IIA protein	0.816367	0.899534	0.905522	0.897538	0.902861	0.905522	0.899534
FIG00000320: Ubiquinone biosynthesis monooxygenase UbiB	0.82846	0.910819	0.91691	0.910575	0.916423	0.91691	0.910331
FIG00004189: Outer membrane receptor for ferric coprogen and ferric-rhodotorulic acid	0.796834	0.876576	0.89292	0.860232	0.89292	0.89292	0.876576
FIG00009828: Glucose 1-dehydrogenase (EC 1.1.1.47)	0.82397	0.907407	0.912609	0.902206	0.912609	0.912609	0.907407
FIG00139706: N-acetyl glucosamine transporter, NagP	0.80497	0.887848	0.893573	0.884205	0.893573	0.893573	0.887848
FIG00000117: Adenylosuccinate lyase (EC 4.3.2.2)	0.835586	0.91967	0.924925	0.90991	0.924925	0.924925	0.91967
FIG00000319: Malonyl CoA-acyl carrier protein transacylase (EC 2.3.1.39)	0.42392	0.465948	0.500656	0.530248	0.526602	0.500656	0.529461
FIG01280345: LSU m3Psi1915 methyltransferase RlmH	0.778867	0.807916	0.878722	0.86565	0.879448	0.878722	0.872549
FIG01120704: Cell division protein FtsH (EC 3.4.24.-)	0.808887	0.892005	0.898182	0.883771	0.89801	0.898182	0.891834
FIG00000346: Ribosomal protein L11 methyltransferase (EC 2.1.1.-)	0.82683	0.910814	0.915273	0.901895	0.915273	0.915273	0.910814
FIG00000227: Phosphoribosylaminoimidazole carboxylase catalytic subunit (EC 4.1.1.21)	0.815341	0.898674	0.903093	0.892992	0.903093	0.903093	0.898674
FIG00846773: Permease of the drug/metabolite transporter (DMT) superfamily	0.615508	0.707308	0.770766	0.47344	0.770766	0.770766	0.707308
FIG00025216: ClpB protein	0.83839	0.920315	0.926523	0.917435	0.926523	0.926523	0.920315
FIG00689274: FIG00689276: hypothetical protein	0.741196	0.826781	0.81163	0.815725	0.8362	0.8362	0.826781
FIG00001498: Chorismate mutase I (EC 5.4.99.5)	0.826183	0.908691	0.911991	0.909791	0.911991	0.911991	0.908691
FIG00085723: Integration host factor alpha subunit	0.843653	0.926729	0.929309	0.926213	0.929309	0.929309	0.926729
FIG00021843: Chromosome (plasmid) partitioning protein ParB	0.818405	0.901927	0.904195	0.89966	0.904195	0.904195	0.901927
FIG01265301: Methionyl-tRNA synthetase (EC 6.1.1.10)	0.842196	0.925205	0.928772	0.922071	0.928772	0.928772	0.925205
FIG00002904: DnaJ-like protein DjlA	0.821256	0.902375	0.908816	0.901167	0.908414	0.908816	0.902375
FIG01324503: Glutaryl-7-ACA acylase	0.851767	0.934972	0.939239	0.927291	0.939239	0.939239	0.934972
FIG00036983: Metallo-beta-lactamase family protein, RNA-specific	0.85804	0.939247	0.946132	0.935601	0.946132	0.946132	0.939247
FIG00010273: Transcriptional regulator of various polyols utilization, AraC family	0.747789	0.844312	0.879079	0.653248	0.879384	0.879079	0.855749
FIG01303877: Phosphoadenylyl-sulfate reductase [thioredoxin] (EC 1.8.4.8) / Adenylyl-sulfate reductase [thioredoxin] (EC 1.8.4.10)	0.817739	0.900097	0.903021	0.901072	0.903021	0.903021	0.900097
FIG00006396: Transport ATP-binding protein CydCD	0.826538	0.909183	0.912764	0.905969	0.912764	0.912764	0.909183
FIG00000328: Methylated-DNA--protein-cysteine methyltransferase (EC 2.1.1.63)	0.824425	0.907944	0.910171	0.902747	0.910171	0.910171	0.907944
FIG01317613: Mll1902 protein	0.828908	0.911134	0.91591	0.905427	0.91591	0.91591	0.911134
FIG01258918: GTP pyrophosphokinase (EC 2.7.6.5), (p)ppGpp synthetase II / Guanosine-3',5'-bis(diphosphate) 3'-pyrophosphohydrolase (EC 3.1.7	0.82073	0.901637	0.90946	0.894756	0.909242	0.90946	0.901637
FIG01764823: FIG00688349: hypothetical protein	0.854839	0.93862	0.939964	0.933692	0.939964	0.939964	0.93862
FIG00000121: Seryl-tRNA synthetase (EC 6.1.1.11)	0.829111	0.910267	0.916337	0.906836	0.916337	0.916337	0.910267
FIG01321983: FIG00687683: hypothetical protein	0.812182	0.895579	0.901105	0.888529	0.891959	0.901105	0.895579
FIG00869624: Ribosomal large subunit pseudouridine synthase B (EC 4.2.1.70)	0.846981	0.930314	0.931348	0.927626	0.931348	0.931348	0.930314
FIG00008546: 5-keto-2-deoxygluconokinase (EC 2.7.1.92) / uncharacterized domain	0.829559	0.912078	0.910962	0.908732	0.916795	0.916795	0.912078
FIG00002239: Glycerophosphoryl diester phosphodiesterase (EC 3.1.4.46)	0.837526	0.918988	0.924678	0.913297	0.92348	0.924678	0.918988
FIG01228742: Probable transcriptional regulator	0.81215	0.901279	0.901679	0.863309	0.902478	0.901679	0.901279
FIG00073306: Sulfur acceptor protein SufE for iron-sulfur cluster assembly	0.79037	0.875185	0.879259	0.87037	0.871481	0.871481	0.872222
FIG01055943: Major facilitator superfamily	0.832572	0.912354	0.919457	0.908803	0.919457	0.919457	0.912354
FIG00029879: Coenzyme PQQ synthesis protein D	0.781926	0.862554	0.868506	0.856602	0.868506	0.868506	0.862554
FIG00007881: Cytochrome c551 peroxidase (EC 1.11.1.5)	0.785394	0.867608	0.870968	0.863463	0.870632	0.867159	0.867384
FIG00075970: 5-Enolpyruvylshikimate-3-phosphate synthase (EC 2.5.1.19)	0.804967	0.891008	0.896304	0.853696	0.896304	0.896304	0.891008
FIG00000332: Glucose-6-phosphate 1-dehydrogenase (EC 1.1.1.49)	0.596301	0.735225	0.639137	0.730974	0.592793	0.639137	0.735225
FIG00000505: ATP-dependent hsl protease ATP-binding subunit HslU	0.832194	0.913819	0.919134	0.903442	0.919134	0.919134	0.912807
FIG00000439: Topoisomerase IV subunit B (EC 5.99.1.-)	0.835892	0.917203	0.921413	0.910682	0.921413	0.921413	0.917203
FIG00000555: Undecaprenyl-diphosphatase (EC 3.6.1.27)	0.805753	0.885343	0.892238	0.880024	0.892238	0.892238	0.885343
FIG00108342: tRNA-i(6)A37 methylthiotransferase	0.822175	0.898755	0.910735	0.896171	0.910735	0.910735	0.898755
FIG00483847: Modification methylase	0.841598	0.922712	0.925314	0.920722	0.925314	0.925314	0.922712
FIG00688175: FIG00688177: hypothetical protein	0.78469	0.862263	0.875576	0.84895	0.875576	0.875576	0.862263
FIG00013811: Periplasmic thiol:disulfide interchange protein DsbA	0.841072	0.923162	0.924544	0.918463	0.924544	0.924544	0.923162
FIG01349038: Lysine decarboxylase family	0.78595	0.869972	0.850138	0.866116	0.875482	0.874931	0.869972
FIG00688710: FIG00688714: hypothetical protein	0.830794	0.907619	0.91746	0.907619	0.91746	0.91746	0.907937
FIG00121995: L-lactate dehydrogenase (EC 1.1.2.3)	0.529015	0.631738	0.645902	0.562569	0.546892	0.645902	0.631738
FIG00554902: L-asparagine permease	0.830846	0.911751	0.914357	0.909145	0.914357	0.914357	0.911751
FIG00000413: Quinolinate phosphoribosyltransferase [decarboxylating] (EC 2.4.2.19)	0.785134	0.862369	0.872242	0.859466	0.872242	0.872242	0.862369
FIG00001026: Phosphogluconate dehydratase (EC 4.2.1.12)	0.816574	0.893917	0.904391	0.888135	0.904391	0.904391	0.893917
FIG00133713: Phosphoenolpyruvate carboxylase (EC 4.1.1.31), divergent?	0.801147	0.880904	0.886297	0.875057	0.886297	0.886297	0.880904
FIG00000230: tRNA (Guanine37-N1) -methyltransferase (EC 2.1.1.31)	0.895299	0.975783	0.980057	0.97056	0.978158	0.980057	0.975783
FIG00001065: Glucokinase (EC 2.7.1.2)	0.840513	0.921026	0.925299	0.913333	0.925299	0.925299	0.921026
FIG00000521: rRNA small subunit 7-methylguanosine (m7G) methyltransferase GidB	0.824742	0.900344	0.913517	0.895189	0.913517	0.913517	0.900344
FIG00000557: FIG000557: hypothetical protein co-occurring with RecR	0.842078	0.921296	0.925412	0.921296	0.925412	0.925412	0.921296
FIG00449880: Outer membrane lipoprotein OmlA	0.842657	0.92162	0.925117	0.922786	0.925117	0.925117	0.92162
FIG00689747: FIG00689748: hypothetical protein	0.865741	0.946429	0.948909	0.940642	0.948247	0.948909	0.945767
FIG01333665: ABC transporter substrate binding protein	0.799069	0.879574	0.884897	0.872921	0.884897	0.884897	0.87159
FIG00000157: 2-isopropylmalate synthase (EC 2.3.3.13)	0.83821	0.916349	0.922286	0.913804	0.922286	0.922286	0.916349
FIG00002908: Squalene--hopene cyclase (EC 5.4.99.17)	0.840982	0.919903	0.924609	0.915868	0.923937	0.924609	0.919903
FIG00787283: Type I secretion system, outer membrane component LapE	0.831731	0.912019	0.913782	0.907692	0.913782	0.913782	0.912019
FIG00022899: Threonine dehydratase (EC 4.3.1.19)	0.839246	0.918179	0.92368	0.909378	0.92368	0.92368	0.918179
FIG00000695: Pantothenate kinase type III, CoaX-like (EC 2.7.1.33)	0.845343	0.924357	0.929204	0.916983	0.929204	0.929204	0.924357
FIG00002924: Nucleoside-diphosphate-sugar epimerases	0.473988	0.632087	0.457321	0.519938	0.567913	0.514642	0.632087
FIG00130344: Citrate synthase (si) (EC 2.3.3.1)	0.819919	0.863326	0.910276	0.901291	0.910276	0.910276	0.903948
FIG00688567: Bll4106 protein	0.832755	0.910301	0.916088	0.907407	0.916088	0.916088	0.910301
FIG01304793: Heat shock protein FtsJ/RrmJ @ Ribosomal RNA large subunit methyltransferase E (EC 2.1.1.-)	0.810345	0.888342	0.894499	0.881363	0.894499	0.894499	0.888342
FIG00687365: FIG00687366: hypothetical protein	0.824487	0.900948	0.908373	0.898578	0.908373	0.908373	0.900948
FIG00001259: Phage portal protein	0.443624	0.569106	0.565255	0.380081	0.491228	0.565255	0.568999
FIG00000504: Polyphosphate kinase (EC 2.7.4.1)	0.822744	0.906223	0.887293	0.899623	0.907021	0.907021	0.906513
FIG00007641: Enoyl-[acyl-carrier-protein] reductase [FMN] (EC 1.3.1.9)	0.822821	0.899299	0.907221	0.893205	0.907221	0.907221	0.899299
FIG00010508: Phosphate ABC transporter, periplasmic phosphate-binding protein PstS (TC 3.A.1.7.1)	0.705999	0.78344	0.789868	0.775788	0.789868	0.789868	0.78344
FIG01966235: Dioxygenases related to 2-nitropropane dioxygenase	0.84335	0.91987	0.925577	0.919753	0.925577	0.925577	0.91987
FIG01073884: ATP-binding protein of ABC transporter	0.837646	0.914972	0.919901	0.912918	0.919491	0.919901	0.914562
FIG00067681: Transcription-repair coupling factor	0.837096	0.914665	0.919392	0.910516	0.919392	0.919392	0.914665
FIG00000043: Pyruvate kinase (EC 2.7.1.40)	0.862026	0.940036	0.943174	0.937794	0.942278	0.943174	0.940036
FIG00083946: Phosphate transport system permease protein PstA (TC 3.A.1.7.1)	0.827395	0.907854	0.910345	0.891571	0.910345	0.910345	0.907854
FIG00000908: 2,3,4,5-tetrahydropyridine-2,6-dicarboxylate N-succinyltransferase (EC 2.3.1.117)	0.852587	0.929402	0.934416	0.927597	0.933614	0.934416	0.9286
FIG00005739: Multiple polyol-specific dehydrogenase (EC 1.1.1.-)	0.829349	0.906648	0.911202	0.900729	0.911202	0.911202	0.906648
FIG00127296: Gluconolactonase (EC 3.1.1.17)	0.620974	0.687266	0.732709	0.708115	0.73221	0.649438	0.686517
FIG00000107: Adenylosuccinate synthetase (EC 6.3.4.4)	0.862661	0.938243	0.944574	0.935013	0.944574	0.944574	0.938243
FIG00000015: Signal peptidase I (EC 3.4.21.89)	0.827883	0.904822	0.910063	0.897904	0.909224	0.910063	0.903983
FIG00025475: Phosphoribosylformylglycinamidine synthase, glutamine amidotransferase subunit (EC 6.3.5.3)	0.860636	0.934473	0.94302	0.934473	0.94302	0.94302	0.934473
FIG01964097: Oxidoreductase	0.624137	0.717357	0.773697	0.456372	0.773697	0.773697	0.717357
FIG00000512: NADH-ubiquinone oxidoreductase chain N (EC 1.6.5.3)	0.835285	0.91219	0.914945	0.909894	0.914486	0.914945	0.91219
FIG01550157: FIG00687303: hypothetical protein	0.841778	0.917333	0.922222	0.919556	0.922222	0.922222	0.913778
FIG00030029: 3-demethylubiquinone-9 3-methyltransferase (EC 2.1.1.64)	0.82065	0.898976	0.905652	0.875389	0.905652	0.905652	0.898976
FIG00004743: Lactoylglutathione lyase (EC 4.4.1.5)	0.829966	0.906145	0.911616	0.902357	0.909933	0.911616	0.904461
FIG00000728: Sulfate adenylyltransferase subunit 2 (EC 2.7.7.4)	0.85566	0.931453	0.935958	0.929299	0.935958	0.935958	0.931453
FIG00008299: Cobalt-zinc-cadmium resistance protein CzcA, Cation efflux system protein CusA	0.479777	0.602225	0.525835	0.5612	0.496226	0.556846	0.602225
FIG00000296: Glycine cleavage system H protein	0.892077	0.968124	0.97541	0.959016	0.971767	0.97541	0.968124
FIG00000594: Chaperone protein HtpG	0.884341	0.959693	0.964687	0.957553	0.963974	0.964687	0.959693
FIG00054459: Phosphoglycerate kinase (EC 2.7.2.3)	0.85988	0.933908	0.940203	0.934729	0.940203	0.940203	0.933908
FIG01720475: FIG00688289: hypothetical protein	0.82963	0.905926	0.907407	0.907407	0.907407	0.907407	0.905926
FIG00049258: 5'-methylthioadenosine phosphorylase (EC 2.4.2.28)	0.81339	0.887999	0.894587	0.884615	0.893519	0.894587	0.887999
FIG01304134: Transcriptional regulator, LysR family	0.459312	0.579558	0.528523	0.579838	0.504334	0.446588	0.579558
FIG01258694: Alkyl hydroperoxide reductase subunit C-like protein	0.522238	0.602294	0.620552	0.589419	0.560393	0.620552	0.602294
FIG00018561: Phosphate transport system permease protein PstC (TC 3.A.1.7.1)	0.802709	0.878732	0.881964	0.874577	0.882271	0.881964	0.878732
FIG00687689: FIG00687691: hypothetical protein	0.847578	0.923077	0.92792	0.917094	0.92792	0.92792	0.923077
FIG01685228: Sugar-proton symporter	0.838133	0.913967	0.918647	0.906407	0.918647	0.918647	0.913967
FIG00000231: 6,7-dimethyl-8-ribityllumazine synthase (EC 2.5.1.78)	0.847046	0.922293	0.927215	0.920183	0.924402	0.927215	0.922293
FIG00000298: GTP-binding protein EngB	0.832596	0.907571	0.912734	0.905359	0.91175	0.912734	0.906588
FIG00000404: DNA polymerase I (EC 2.7.7.7)	0.806468	0.875485	0.889117	0.881702	0.889117	0.889117	0.874116
FIG00012589: Glucoamylase (EC 3.2.1.3)	0.628842	0.706771	0.711922	0.689885	0.711753	0.712175	0.698328
FIG00019980: Dihydropyrimidine dehydrogenase [NADP+] (EC 1.3.1.2)	0.880352	0.955871	0.959154	0.951011	0.958103	0.959154	0.955871
FIG00000560: Peptide chain release factor 3	0.839305	0.914267	0.919173	0.907656	0.918746	0.919173	0.913841
FIG00087231: Glyceraldehyde-3-phosphate ketol-isomerase (EC 5.3.1.1)	0.727373	0.802428	0.806475	0.796909	0.806475	0.806475	0.802428
FIG01970698: HlyD family secretion protein	0.773998	0.835968	0.87079	0.816266	0.87079	0.87079	0.835968
FIG00000273: Riboflavin synthase eubacterial/eukaryotic (EC 2.5.1.9)	0.831427	0.904139	0.911492	0.904412	0.909314	0.911492	0.904139
FIG00000038: Glucosamine--fructose-6-phosphate aminotransferase [isomerizing] (EC 2.6.1.16)	0.822186	0.895376	0.902321	0.891356	0.902321	0.902321	0.895376
FIG00000539: Glutamate synthase [NADPH] large chain (EC 1.4.1.13)	0.873811	0.946878	0.954435	0.94168	0.954287	0.954435	0.94673
FIG00000179: Amidophosphoribosyltransferase (EC 2.4.2.14)	0.838691	0.912416	0.918239	0.90799	0.918239	0.918239	0.912416
FIG00000147: Excinuclease ABC subunit A	0.839217	0.913272	0.919665	0.904843	0.919439	0.919665	0.913272
FIG00002199: Peptide methionine sulfoxide reductase MsrA (EC 1.8.4.11)	0.834554	0.909035	0.913614	0.903236	0.913614	0.913614	0.909035
FIG00000098: Phenylalanyl-tRNA synthetase alpha chain (EC 6.1.1.20)	0.853215	0.927307	0.930568	0.92653	0.93119	0.93119	0.927307
FIG00000187: Glucose-1-phosphate thymidylyltransferase (EC 2.7.7.24)	0.851608	0.925073	0.931652	0.919225	0.931652	0.931652	0.925073
FIG00090522: Siroheme synthase / Precorrin-2 oxidase (EC 1.3.1.76) / Sirohydrochlorin ferrochelatase (EC 4.99.1.4) / Uroporphyrinogen-III me	0.778181	0.838397	0.865478	0.850506	0.865478	0.865478	0.838397
FIG00731724: Oxygen-insensitive NAD(P)H nitroreductase (EC 1.-.-.-) / Dihydropteridine reductase (EC 1.5.1.34)	0.812261	0.885331	0.891352	0.8815	0.891352	0.891352	0.885331
FIG00000399: Aspartyl-tRNA(Asn) amidotransferase subunit B (EC 6.3.5.6) @ Glutamyl-tRNA(Gln) amidotransferase subunit B (EC 6.3.5.7)	0.852437	0.926218	0.930794	0.9221	0.930794	0.930794	0.926218
FIG00000277: Adenine phosphoribosyltransferase (EC 2.4.2.7)	0.848128	0.923611	0.926027	0.917572	0.923611	0.926027	0.923611
FIG00001819: Uridine monophosphate kinase (EC 2.7.4.22)	0.831595	0.908953	0.913516	0.895263	0.912212	0.913516	0.897653
FIG00137508: Psp operon transcriptional activator	0.825609	0.898693	0.904486	0.894088	0.904486	0.904486	0.898693
FIG00020897: Acetylornithine deacetylase (EC 3.5.1.16)	0.63945	0.770763	0.648008	0.765152	0.685185	0.648008	0.770763
FIG00000128: Serine acetyltransferase (EC 2.3.1.30)	0.819596	0.892727	0.899394	0.885051	0.898384	0.899394	0.892727
FIG00000712: RNA polymerase sigma factor RpoH	0.845719	0.918579	0.923497	0.915847	0.923497	0.923497	0.918579
FIG00064110: Cysteine synthase (EC 2.5.1.47)	0.636537	0.710317	0.713992	0.705467	0.713992	0.713992	0.710317
FIG00034392: UDP-N-acetylglucosamine 1-carboxyvinyltransferase (EC 2.5.1.7)	0.834751	0.902166	0.917247	0.902037	0.916216	0.917247	0.902166
FIG01361985: FIG00688741: hypothetical protein	0.810406	0.883745	0.889477	0.876249	0.889477	0.889477	0.882569
FIG00001930: Cell division protein DivIC (FtsB), stabilizes FtsL against RasP cleavage	0.844949	0.919697	0.921717	0.913636	0.921717	0.921717	0.919697
FIG00000222: Phosphoribosylformylglycinamidine cyclo-ligase (EC 6.3.3.1)	0.83409	0.91205	0.890251	0.9066	0.915683	0.915683	0.912655
FIG00029868: Epi-inositol hydrolase (EC 3.7.1.-)	0.830282	0.90298	0.908454	0.898582	0.908454	0.908454	0.90298
FIG00001492: Scaffold protein for [4Fe-4S] cluster assembly ApbC, MRP-like	0.849767	0.924229	0.926847	0.916958	0.926847	0.926847	0.924229
FIG00025607: Multidrug resistance transporter, Bcr/CflA family	0.823341	0.897282	0.901279	0.888489	0.901279	0.901279	0.897282
FIG00000105: Methylenetetrahydrofolate dehydrogenase (NADP+) (EC 1.5.1.5) / Methenyltetrahydrofolate cyclohydrolase (EC 3.5.4.9)	0.810065	0.882215	0.887807	0.878608	0.887626	0.887807	0.882215
FIG00003050: Cys-tRNA(Pro) deacylase YbaK	0.848765	0.918724	0.926955	0.921468	0.924211	0.926955	0.918724
FIG01304818: GTP-binding protein Era	0.83988	0.910961	0.918818	0.906846	0.91807	0.918818	0.910213
FIG00688081: FIG00688082: hypothetical protein	0.738194	0.836458	0.726852	0.828819	0.816667	0.828125	0.836458
FIG00000394: DNA-directed RNA polymerase omega subunit (EC 2.7.7.6)	0.842523	0.915622	0.920217	0.909357	0.918546	0.920217	0.913952
FIG00000040: Serine hydroxymethyltransferase (EC 2.1.2.1)	0.83499	0.908767	0.912717	0.896662	0.912717	0.912717	0.908767
FIG00022915: Transaldolase (EC 2.2.1.2) / Glucose-6-phosphate isomerase (EC 5.3.1.9)	0.892666	0.964377	0.969491	0.96089	0.969258	0.969491	0.964145
FIG00229550: Phosphate starvation-inducible protein PhoH, predicted ATPase	0.826988	0.913847	0.914411	0.910886	0.914411	0.835307	0.913847
FIG00000186: ATP synthase F0 sector subunit b	0.825126	0.896149	0.901515	0.897096	0.89899	0.901515	0.896149
FIG01318054: Putative sugar transport protein	0.817234	0.888625	0.89298	0.887041	0.893112	0.89298	0.888625
FIG00002765: Aerobic cobaltochelatase CobS subunit (EC 6.6.1.2)	0.848558	0.921955	0.921955	0.921314	0.921955	0.921955	0.921955
FIG00001192: Paraquat-inducible protein B	0.556005	0.628398	0.630422	0.626374	0.630422	0.630422	0.628398
FIG00019478: Pyruvate oxidase (EC 1.2.3.3)	0.848755	0.918711	0.926886	0.912393	0.926886	0.926886	0.918711
FIG00000946: Carboxyl-terminal protease (EC 3.4.21.102)	0.840318	0.912744	0.915861	0.906619	0.915646	0.915646	0.913174
FIG01238125: SAM-dependent methyltransferase YafE (UbiE paralog)	0.542782	0.556164	0.635239	0.632198	0.599757	0.635239	0.635645
FIG01959002: Succinate-semialdehyde dehydrogenase [NAD] (EC 1.2.1.24), Succinate-semialdehyde dehydrogenase [NAD(P)+] (EC 1.2.1.16)	0.693757	0.581625	0.825442	0.766078	0.825324	0.825442	0.775854
FIG00380575: Peptide methionine sulfoxide reductase MsrB (EC 1.8.4.12)	0.805764	0.876775	0.88137	0.873851	0.88137	0.88137	0.876775
FIG01315946: Inosine-5'-monophosphate dehydrogenase (EC 1.1.1.205)	0.845254	0.916775	0.920459	0.912224	0.920459	0.920459	0.916775
FIG00000437: Acetyl-coenzyme A carboxyl transferase beta chain (EC 6.4.1.2)	0.865216	0.936235	0.938908	0.937763	0.938526	0.938908	0.936235
FIG00121383: Various polyols ABC transporter, permease component 1	0.841536	0.908277	0.921141	0.904362	0.921141	0.921141	0.908277
FIG00000249: ATP synthase epsilon chain (EC 3.6.3.14)	0.861508	0.931349	0.936111	0.932937	0.936111	0.936111	0.931349
FIG00000429: Inorganic pyrophosphatase (EC 3.6.1.1)	0.852171	0.923372	0.925926	0.923372	0.925926	0.925926	0.923372
FIG00000088: Arginyl-tRNA synthetase (EC 6.1.1.19)	0.852529	0.923496	0.928387	0.917866	0.928387	0.928387	0.923496
FIG00001494: Methylthioribose-1-phosphate isomerase (EC 5.3.1.23)	0.831371	0.901419	0.907005	0.898853	0.907005	0.907005	0.901419
FIG00000283: DNA repair protein RadA	0.846469	0.916245	0.923355	0.910581	0.923355	0.923355	0.916245
FIG00000656: Aspartyl-tRNA synthetase (EC 6.1.1.12) @ Aspartyl-tRNA(Asn) synthetase (EC 6.1.1.23)	0.862468	0.932591	0.937115	0.931687	0.937115	0.937115	0.932591
FIG00000385: Cell division protein FtsA	0.817154	0.888651	0.893172	0.879134	0.892458	0.893172	0.888651
FIG00009294: tRNA proofreading protein STM4549	0.846154	0.91453	0.925214	0.906695	0.922365	0.925214	0.91453
FIG00648631: CarD-like transcriptional regulator	0.869148	0.939932	0.94388	0.934856	0.94388	0.94388	0.939932
FIG00031250: D-3-phosphoglycerate dehydrogenase (EC 1.1.1.95)	0.520338	0.671817	0.443872	0.562599	0.559562	0.643687	0.671817
FIG00000204: DNA topoisomerase I (EC 5.99.1.2)	0.855373	0.921919	0.931087	0.922951	0.931087	0.931087	0.925076
FIG00135554: UDP-N-acetylmuramate--alanine ligase (EC 6.3.2.8)	0.853066	0.92342	0.927531	0.920719	0.926591	0.927531	0.92342
FIG00000420: Biotin carboxylase of acetyl-CoA carboxylase (EC 6.3.4.14)	0.86971	0.939	0.944939	0.935536	0.944939	0.944939	0.939
FIG00132617: ATP-dependent protease La (EC 3.4.21.53) Type I	0.842191	0.909669	0.91474	0.909331	0.91812	0.91812	0.913049
FIG01303876: Phosphoribosylformylglycinamidine synthase, synthetase subunit (EC 6.3.5.3)	0.863802	0.934061	0.938381	0.928831	0.938381	0.938381	0.934061
FIG00013366: ADP-heptose--lipooligosaccharide heptosyltransferase II (EC 2.4.1.-)	0.559854	0.639881	0.650628	0.610119	0.596561	0.650628	0.639881
FIG01445836: FIG00688280: hypothetical protein	0.711211	0.780904	0.784314	0.780477	0.783887	0.784314	0.780904
FIG00064110: Cysteine synthase (EC 2.5.1.47)	0.640919	0.710453	0.71585	0.70444	0.71585	0.71585	0.710453
FIG00002086: TPR domain protein, putative component of TonB system	0.844471	0.913551	0.918854	0.910899	0.918854	0.918854	0.91249
FIG00000679: Low-specificity L-threonine aldolase (EC 4.1.2.48)	0.632102	0.705177	0.724116	0.695549	0.662721	0.724116	0.705177
FIG01961768: Shikimate 5-dehydrogenase I alpha (EC 1.1.1.25)	0.61239	0.751462	0.714547	0.649671	0.713816	0.517361	0.751462
FIG01356017: FIG00688056: hypothetical protein	0.835681	0.90669	0.908255	0.901213	0.908255	0.908255	0.905125
FIG00000442: Acetyl-coenzyme A carboxyl transferase alpha chain (EC 6.4.1.2)	0.841254	0.911358	0.915908	0.907482	0.914897	0.915908	0.905629
FIG00635863: Nitrogen regulation protein NtrX	0.84115	0.910534	0.914141	0.906926	0.914141	0.914141	0.910534
FIG00004588: Glutathione S-transferase family protein	0.869457	0.938714	0.941704	0.935725	0.941704	0.941704	0.938714
FIG00095112: Crossover junction endodeoxyribonuclease RuvC (EC 3.1.22.4)	0.848784	0.919461	0.919461	0.919461	0.919461	0.919461	0.916831
FIG00012589: Glucoamylase (EC 3.2.1.3)	0.641154	0.709363	0.714449	0.705857	0.714624	0.714449	0.709363
FIG00000341: 3-isopropylmalate dehydrogenase (EC 1.1.1.85)	0.867718	0.937688	0.938288	0.938288	0.937087	0.938288	0.937688
FIG00133139: Superoxide dismutase [Fe] (EC 1.15.1.1)	0.864806	0.933771	0.937603	0.931034	0.936508	0.937603	0.932677
FIG01225742: Non-heme chloroperoxidase (EC 1.11.1.10)	0.826113	0.894103	0.901725	0.884878	0.901725	0.901725	0.892499
FIG00687858: FIG00687859: hypothetical protein	0.800184	0.872314	0.875384	0.849601	0.875384	0.875384	0.872314
FIG00023019: Carbonic anhydrase (EC 4.2.1.1)	0.863457	0.933333	0.935802	0.925926	0.935802	0.935802	0.933333
FIG00000556: 2-Keto-3-deoxy-D-manno-octulosonate-8-phosphate synthase (EC 2.5.1.55)	0.827295	0.894324	0.902375	0.887077	0.902375	0.902375	0.894324
FIG00000332: Glucose-6-phosphate 1-dehydrogenase (EC 1.1.1.49)	0.696872	0.762425	0.776457	0.746144	0.77635	0.776457	0.762425
FIG01303758: ATP synthase B' chain (EC 3.6.3.14)	0.874516	0.943892	0.946379	0.941404	0.944168	0.946379	0.943892
FIG00003889: 2-Oxobutyrate oxidase, putative	0.653492	0.719524	0.729683	0.711587	0.72873	0.729683	0.719524
FIG00000907: Catalase (EC 1.11.1.6) / Peroxidase (EC 1.11.1.7)	0.8569	0.924941	0.92893	0.922429	0.928635	0.92893	0.924645
FIG00104848: Phosphate transport system regulatory protein PhoU	0.862622	0.931195	0.935611	0.923059	0.935611	0.935611	0.931195
FIG00133580: Coenzyme PQQ synthesis protein E	0.843336	0.911357	0.916128	0.905355	0.916128	0.916128	0.911357
FIG00000430: 3-dehydroquinate dehydratase II (EC 4.2.1.10)	0.896021	0.964339	0.967342	0.961336	0.967342	0.967342	0.964339
FIG00000095: Signal recognition particle receptor protein FtsY (=alpha subunit) (TC 3.A.5.1.1)	0.846791	0.914251	0.917357	0.914596	0.916667	0.917357	0.914251
FIG00000672: 5-methyltetrahydrofolate--homocysteine methyltransferase (EC 2.1.1.13)	0.8837	0.950824	0.956298	0.945349	0.956298	0.956298	0.950824
FIG01322513: Zinc-regulated outer membrane receptor	0.786752	0.867735	0.866595	0.847009	0.818519	0.866595	0.867735
FIG00883786: Integral membrane protein TerC family	0.831963	0.894463	0.907072	0.895011	0.907072	0.907072	0.894463
FIG00000293: Ribosomal RNA large subunit methyltransferase N (EC 2.1.1.-)	0.850377	0.917714	0.922325	0.912545	0.922325	0.922325	0.917714
FIG00124748: Glucose dehydrogenase, PQQ-dependent (EC 1.1.5.2)	0.622603	0.684889	0.660127	0.68419	0.71219	0.71219	0.694476
FIG00000176: CTP synthase (EC 6.3.4.2)	0.862847	0.930351	0.934334	0.924734	0.934334	0.934334	0.930351
FIG00506451: GMP synthase [glutamine-hydrolyzing] (EC 6.3.5.2)	0.862469	0.929616	0.934942	0.922619	0.934524	0.934942	0.929198
FIG00002720: Lipopolysaccharide ABC transporter, ATP-binding protein LptB	0.842172	0.90867	0.9133	0.907828	0.912037	0.9133	0.90867
FIG00000108: UTP--glucose-1-phosphate uridylyltransferase (EC 2.7.7.9)	0.815619	0.861524	0.897905	0.887619	0.897905	0.897905	0.861524
FIG00054875: D-amino acid dehydrogenase small subunit (EC 1.4.99.1)	0.880159	0.948148	0.950529	0.943122	0.950529	0.950529	0.948148
FIG00009971: Lipoprotein releasing system transmembrane protein LolC	0.868618	0.934643	0.940123	0.931836	0.940123	0.940123	0.934643
FIG00000221: Phospho-N-acetylmuramoyl-pentapeptide-transferase (EC 2.7.8.13)	0.85119	0.916667	0.923077	0.91514	0.921856	0.923077	0.916667
FIG00004661: DNA-binding response regulator ChvI	0.866947	0.932773	0.936975	0.934174	0.936975	0.936975	0.932773
FIG00000131: Guanylate kinase (EC 2.7.4.8)	0.821564	0.909206	0.911517	0.905212	0.911517	0.791299	0.909206
FIG00006853: Phage shock protein A	0.880883	0.947841	0.951722	0.942989	0.951722	0.951722	0.947841
FIG00687700: Small heat shock protein	0.842035	0.910977	0.913989	0.898594	0.912651	0.913989	0.909639
FIG00008252: Various polyols ABC transporter, permease component 2	0.852053	0.919686	0.923108	0.910628	0.923108	0.923108	0.919686
FIG00032582: putative Cytochrome bd2, subunit II	0.876018	0.942652	0.947214	0.937439	0.947214	0.947214	0.941349
FIG00000835: NAD-dependent malic enzyme (EC 1.1.1.38)	0.835259	0.898228	0.907953	0.89351	0.907953	0.907953	0.90285
FIG00000114: Leucyl-tRNA synthetase (EC 6.1.1.4)	0.854632	0.920003	0.927123	0.913138	0.927123	0.927123	0.920003
FIG00000139: Alanyl-tRNA synthetase (EC 6.1.1.7)	0.849276	0.908756	0.915624	0.91403	0.923473	0.923473	0.916973
FIG00000313: Catalase (EC 1.11.1.6)	0.444265	0.532431	0.524055	0.481744	0.477448	0.524055	0.532431
FIG01436187: FIG00687570: hypothetical protein	0.858894	0.925143	0.929056	0.922274	0.929056	0.929056	0.925143
FIG00138202: Tetraacyldisaccharide 4'-kinase (EC 2.7.1.130)	0.62286	0.763511	0.733132	0.760994	0.388721	0.733132	0.763511
FIG00000282: 3-isopropylmalate dehydratase small subunit (EC 4.2.1.33)	0.890199	0.957023	0.957023	0.958595	0.956499	0.958595	0.958595
FIG00002611: Glucans biosynthesis protein G precursor	0.869094	0.936899	0.938539	0.929571	0.938539	0.938539	0.936899
FIG00719736: Aspartate aminotransferase (EC 2.6.1.1)	0.467873	0.578154	0.581825	0.584317	0.355232	0.533176	0.578154
FIG00030797: C4-type zinc finger protein, DksA/TraR family	0.828502	0.832126	0.911031	0.903382	0.911031	0.911031	0.905797
FIG00028203: DNA gyrase subunit B (EC 5.99.1.3)	0.846102	0.910758	0.917889	0.904442	0.917889	0.917889	0.910758
FIG00000387: Nicotinate phosphoribosyltransferase (EC 2.4.2.11)	0.843007	0.910171	0.910171	0.910171	0.910171	0.910171	0.909066
FIG01397144: Levansucrase (EC 2.4.1.10)	0.826582	0.897244	0.899371	0.867555	0.899186	0.900481	0.897244
FIG00001264: Phosphatidylserine decarboxylase (EC 4.1.1.65)	0.855211	0.919617	0.925516	0.918633	0.925516	0.925516	0.91765
FIG00000463: Quinolinate synthetase (EC 2.5.1.72)	0.837386	0.902398	0.907801	0.896994	0.907801	0.907801	0.902398
FIG00000428: Uroporphyrinogen III decarboxylase (EC 4.1.1.37)	0.855587	0.92077	0.924558	0.918245	0.924558	0.924558	0.92077
FIG00000087: Histidyl-tRNA synthetase (EC 6.1.1.21)	0.857047	0.921758	0.927519	0.915461	0.927519	0.927519	0.921758
FIG00004764: Ammonium transporter	0.859682	0.924186	0.929282	0.922073	0.928287	0.929282	0.924186
FIG01962185: Endoribonuclease L-PSP	0.859924	0.924976	0.9283	0.921652	0.930199	0.9283	0.924976
FIG00001019: Protoporphyrinogen IX oxidase, novel form, HemJ (EC 1.3.-.-)	0.821928	0.88337	0.892568	0.885946	0.892568	0.892568	0.88337
FIG00002070: Arabinose-proton symporter	0.634837	0.419192	0.688748	0.583275	0.688748	0.688748	0.341907
FIG01071847: Phage tail sheath protein	0.65874	0.746797	0.750163	0.678502	0.680239	0.750163	0.744843
FIG00060285: FIG139438: lipoprotein B	0.805172	0.874296	0.848694	0.872248	0.879416	0.879416	0.874296
FIG00034293: Protein export cytoplasm protein SecA ATPase RNA helicase (TC 3.A.5.1.1)	0.85638	0.921094	0.924976	0.918911	0.924976	0.924976	0.920609
FIG00136922: Succinate dehydrogenase flavoprotein subunit (EC 1.3.99.1)	0.877796	0.940192	0.948142	0.93668	0.948142	0.948142	0.940192
FIG00000532: UDP-glucose dehydrogenase (EC 1.1.1.22)	0.8454	0.910005	0.913524	0.905983	0.913524	0.913524	0.910005
FIG00000859: FIG000859: hypothetical protein YebC	0.865111	0.930889	0.930889	0.930889	0.930889	0.930889	0.929111
FIG00034851: RND efflux system, inner membrane transporter CmeB	0.861639	0.926067	0.930027	0.920416	0.930027	0.930027	0.926067
FIG00854243: Probable secretion ATP-binding protein	0.826025	0.88352	0.904251	0.869053	0.904251	0.904251	0.88352
FIG00065314: Rod shape-determining protein MreB	0.866444	0.92964	0.935689	0.924228	0.935689	0.935689	0.92964
FIG00516009: Zinc transport protein ZntB	0.863692	0.923042	0.934426	0.918033	0.934426	0.934426	0.929417
FIG00000036: Methionine aminopeptidase (EC 3.4.11.18)	0.8531	0.916355	0.921764	0.910112	0.921764	0.921764	0.916355
FIG00000286: Cell division trigger factor (EC 5.2.1.8)	0.892562	0.955422	0.959805	0.954045	0.959805	0.959805	0.955422
FIG00025759: Orotate phosphoribosyltransferase (EC 2.4.2.10)	0.863656	0.926516	0.931828	0.922089	0.931828	0.931828	0.926516
FIG00571871: Ferredoxin--NADP(+) reductase (EC 1.18.1.2)	0.873258	0.938041	0.938983	0.936347	0.938983	0.938983	0.936535
FIG00138313: Twin-arginine translocation protein TatA	0.739107	0.719499	0.822985	0.816449	0.822985	0.822985	0.817538
FIG00135600: Ribonuclease PH (EC 2.7.7.56)	0.837708	0.901137	0.905074	0.895451	0.905074	0.905074	0.901137
FIG00001100: Alpha,alpha-trehalose-phosphate synthase [UDP-forming] (EC 2.4.1.15)	0.855779	0.916915	0.923983	0.915303	0.923983	0.923983	0.916915
FIG00010392: Sucrose-6-phosphate hydrolase (EC 3.2.1.B3)	0.688553	0.7362	0.801763	0.684098	0.806605	0.806314	0.682743
FIG01304134: Transcriptional regulator, LysR family	0.46118	0.566529	0.552949	0.570508	0.481756	0.496571	0.484225
FIG00002246: 3-oxoacyl-[acyl-carrier-protein] synthase, KASII (EC 2.3.1.179)	0.865914	0.9277	0.933411	0.926142	0.933411	0.933411	0.926661
FIG00026673: D-galactonate transporter	0.692356	0.803341	0.709947	0.788408	0.723108	0.709947	0.803341
FIG00081580: Arsenic efflux pump protein	0.6582	0.796123	0.756239	0.788993	0.441288	0.753454	0.796123
FIG00688148: FIG00688149: hypothetical protein	0.859714	0.922098	0.926133	0.916822	0.926133	0.926133	0.922098
FIG00021745: Glutathione peroxidase family protein	0.80103	0.832797	0.824211	0.832689	0.279566	0.824211	0.832153
FIG00130805: Ribitol/Xylitol/Arabitol transporter, MFS superfamily	0.878844	0.940228	0.947793	0.929191	0.947793	0.947793	0.940228
FIG00000359: Aspartyl-tRNA(Asn) amidotransferase subunit A (EC 6.3.5.6) @ Glutamyl-tRNA(Gln) amidotransferase subunit A (EC 6.3.5.7)	0.850214	0.908958	0.917511	0.909408	0.917511	0.917511	0.910308
FIG00049915: GTP-binding and nucleic acid-binding protein YchF	0.884475	0.946575	0.950837	0.939878	0.951446	0.950837	0.946575
FIG01311100: Purine nucleoside permease	0.707019	0.828787	0.797244	0.82424	0.544615	0.797244	0.828787
FIG00000241: ATP-dependent Clp protease ATP-binding subunit ClpX	0.869874	0.931651	0.934805	0.929548	0.934805	0.934805	0.931651
FIG01031438: DNA-binding response regulator	0.8625	0.925	0.927778	0.919444	0.927778	0.927778	0.925
FIG00000132: Aspartokinase (EC 2.7.2.4)	0.881365	0.942885	0.947977	0.936141	0.947977	0.947977	0.942885
FIG00000710: Alkyl hydroperoxide reductase protein C (EC 1.6.4.-)	0.816812	0.878766	0.879252	0.878766	0.881195	0.881681	0.878766
FIG00000343: 1-deoxy-D-xylulose 5-phosphate synthase (EC 2.2.1.7)	0.865346	0.925276	0.932882	0.92001	0.932882	0.932882	0.925276
FIG01303880: Dihydrolipoamide dehydrogenase of pyruvate dehydrogenase complex (EC 1.8.1.4)	0.87037	0.931505	0.936135	0.927825	0.936135	0.936135	0.931505
FIG00001192: Paraquat-inducible protein B	0.559357	0.619786	0.625439	0.616862	0.625828	0.625439	0.619786
FIG00018727: Iron-sulfur cluster assembly ATPase protein SufC	0.872511	0.933983	0.938528	0.927706	0.938528	0.938528	0.933983
FIG00132586: NAD-dependent glyceraldehyde-3-phosphate dehydrogenase (EC 1.2.1.12)	0.893627	0.955556	0.957843	0.953268	0.957843	0.957843	0.955556
FIG00007717: Major facilitator superfamily (MFS) transporter	0.816196	0.877128	0.883513	0.868952	0.883065	0.883513	0.877128
FIG00000085: Isoleucyl-tRNA synthetase (EC 6.1.1.5)	0.865121	0.926734	0.929733	0.923734	0.929733	0.929733	0.926734
FIG01718113: Peptidyl-prolyl cis-trans isomerase( EC:5.2.1.8 )	0.878757	0.938525	0.943989	0.938525	0.943989	0.943989	0.938525
FIG00687699: FIG00687700: hypothetical protein	0.848975	0.909655	0.916667	0.899407	0.916667	0.916667	0.909655
FIG00079822: Aspartate ammonia-lyase (EC 4.3.1.1)	0.842772	0.907459	0.912293	0.889733	0.912178	0.912293	0.896524
FIG00001584: 5-keto-D-gluconate 5-reductase (EC 1.1.1.69)	0.744389	0.804188	0.809883	0.801843	0.809883	0.809883	0.804188
FIG00945536: carboxypeptidase-related protein	0.840339	0.862443	0.912374	0.908328	0.912374	0.912374	0.907539
FIG00000070: Chaperone protein DnaJ	0.858863	0.919205	0.923847	0.916304	0.923847	0.923847	0.919205
FIG01318274: Thioredoxin	0.872781	0.93787	0.938856	0.91716	0.938856	0.938856	0.93787
FIG00023994: ATP synthase gamma chain (EC 3.6.3.14)	0.879756	0.94083	0.943493	0.938166	0.943493	0.943493	0.94083
FIG00000393: 3-hydroxyacyl-[acyl-carrier-protein] dehydratase, FabZ form (EC 4.2.1.59)	0.798364	0.855894	0.8652	0.84969	0.8652	0.8652	0.860688
FIG00121995: L-lactate dehydrogenase (EC 1.1.2.3)	0.578536	0.688459	0.650768	0.53125	0.63295	0.650768	0.688459
FIG00003464: MotA/TolQ/ExbB proton channel family protein, probably associated with flagella	0.859193	0.919437	0.924268	0.914606	0.923132	0.924268	0.919437
FIG00000370: Fructose-bisphosphate aldolase class II (EC 4.1.2.13)	0.832076	0.87748	0.902906	0.897877	0.902906	0.902906	0.87748
FIG01304545: Organic solvent tolerance protein precursor	0.854446	0.914397	0.919441	0.907047	0.919441	0.919441	0.914397
FIG01304006: Uncharacterized monothiol glutaredoxin ycf64-like	0.853671	0.916171	0.917163	0.905258	0.917163	0.917163	0.916171
FIG00000507: Formyltetrahydrofolate deformylase (EC 3.5.1.10)	0.797653	0.775796	0.877692	0.869656	0.878014	0.877692	0.873513
FIG00004220: Dipeptidyl carboxypeptidase Dcp (EC 3.4.15.5)	0.881632	0.940543	0.945771	0.9375	0.945771	0.945771	0.940543
FIG00000234: RecA protein	0.874042	0.934387	0.937739	0.927522	0.938059	0.937739	0.934387
FIG00000025: Cell division protein FtsW	0.850921	0.912339	0.916387	0.898241	0.915271	0.916387	0.912339
FIG00031250: D-3-phosphoglycerate dehydrogenase (EC 1.1.1.95)	0.589354	0.693441	0.69661	0.557826	0.56353	0.69661	0.693441
FIG00000280: 3-isopropylmalate dehydratase large subunit (EC 4.2.1.33)	0.876993	0.947419	0.94956	0.884368	0.948608	0.94956	0.947419
FIG00011114: Phosphate transport ATP-binding protein PstB (TC 3.A.1.7.1)	0.86253	0.920114	0.927413	0.916869	0.927413	0.927413	0.920114
FIG00003704: Xanthine-guanine phosphoribosyltransferase (EC 2.4.2.22)	0.854938	0.912209	0.919753	0.91118	0.918038	0.919753	0.912209
FIG00002289: Soluble lytic murein transglycosylase precursor (EC 3.2.1.-)	0.595161	0.72777	0.566959	0.716674	0.62683	0.566959	0.72777
FIG01964411: Deoxyguanosinetriphosphate triphosphohydrolase (EC 3.1.5.1)	0.854701	0.913105	0.918234	0.909117	0.918234	0.918234	0.913105
FIG00061267: Pyrroloquinoline-quinone synthase (EC 1.3.3.11)	0.874386	0.931727	0.93842	0.927711	0.93842	0.93842	0.931727
FIG00026137: Aspartate-semialdehyde dehydrogenase (EC 1.2.1.11)	0.872645	0.932261	0.933886	0.929337	0.933886	0.933886	0.932261
FIG00007189: Various polyols ABC transporter, periplasmic substrate-binding protein	0.864916	0.923896	0.927321	0.920472	0.926306	0.927321	0.923389
FIG00018229: FIG018229: hypothetical protein	0.743973	0.806318	0.811305	0.777224	0.810474	0.811305	0.806318
FIG00000642: Spermidine synthase (EC 2.5.1.16)	0.89328	0.952463	0.954563	0.949599	0.954563	0.954563	0.952463
FIG00080642: putative Cytochrome bd2, subunit I	0.889243	0.946454	0.951655	0.944563	0.951655	0.951655	0.945508
FIG01030910: Alpha/beta hydrolase	0.878128	0.937187	0.938438	0.932933	0.938438	0.938438	0.937187
FIG00001093: Electron transfer flavoprotein-ubiquinone oxidoreductase (EC 1.5.5.1)	0.91839	0.97577	0.980738	0.970397	0.980738	0.980738	0.97577
FIG00005801: OpgC protein	0.826353	0.841048	0.899584	0.892236	0.899584	0.899584	0.877786
FIG00554610: Transcriptional regulator, MarR family	0.858848	0.915226	0.921399	0.912346	0.919753	0.921399	0.91358
FIG01959520: ATP synthase F0 sector subunit a	0.880288	0.943951	0.945854	0.907783	0.944585	0.945854	0.943951
FIG00000827: Cell division topological specificity factor MinE	0.893162	0.949939	0.952991	0.949328	0.952991	0.952991	0.949939
FIG00000541: 2-oxoglutarate dehydrogenase E1 component (EC 1.2.4.2)	0.859582	0.916407	0.920445	0.911907	0.920445	0.920445	0.916407
FIG00010922: NADH-ubiquinone oxidoreductase chain G (EC 1.6.5.3)	0.905728	0.961529	0.967121	0.957166	0.967121	0.967121	0.961529
FIG00000269: Transcription antitermination protein NusG	0.886064	0.946955	0.94978	0.946642	0.923415	0.94978	0.946955
FIG01571781: probable aminopeptidase	0.748459	0.81334	0.854512	0.81334	0.854512	0.854512	0.646989
FIG00086831: TonB-dependent siderophore receptor	0.59114	0.654417	0.65886	0.636202	0.630109	0.65886	0.654417
FIG00000408: dTDP-4-dehydrorhamnose 3,5-epimerase (EC 5.1.3.13)	0.887403	0.94385	0.946821	0.942068	0.946821	0.946821	0.94385
FIG00000503: Cobalt-zinc-cadmium resistance protein CzcD	0.612568	0.570492	0.742259	0.651366	0.742805	0.742259	0.570492
FIG00000381: 4-hydroxy-3-methylbut-2-enyl diphosphate reductase (EC 1.17.1.2)	0.83465	0.892399	0.894538	0.884008	0.894209	0.894538	0.892399
FIG00000102: Translation initiation factor 2	0.884392	0.939652	0.944326	0.938055	0.944326	0.944326	0.939652
FIG00458455: Major facilitator family transporter	0.503446	0.590121	0.569862	0.515977	0.569444	0.528091	0.589077
FIG01016270: tRNA pseudouridine synthase B (EC 4.2.1.70)	0.87666	0.930468	0.937282	0.92645	0.937282	0.937282	0.930468
FIG00000013: Hydroxyacylglutathione hydrolase (EC 3.1.2.6)	0.644532	0.690993	0.694718	0.68924	0.366535	0.694718	0.392395
FIG00138413: Fructose-1,6-bisphosphatase, GlpX type (EC 3.1.3.11)	0.889057	0.944109	0.947801	0.941759	0.94713	0.947801	0.943437
FIG00688118: FIG00688120: hypothetical protein	0.84334	0.863039	0.913071	0.886804	0.913071	0.913071	0.908068
FIG00139408: L-fuco-beta-pyranose dehydrogenase (EC 1.1.1.122)	0.59431	0.719079	0.561843	0.698052	0.642703	0.561843	0.719079
FIG00068727: NADH-ubiquinone oxidoreductase chain L (EC 1.6.5.3)	0.89487	0.949792	0.953507	0.945351	0.953145	0.953507	0.950154
FIG00007100: Periplasmic aromatic amino acid aminotransferase beta precursor (EC 2.6.1.57)	0.894529	0.950226	0.952905	0.944726	0.951777	0.952905	0.950226
FIG00017582: HNH endonuclease family protein	0.865839	0.919326	0.926418	0.914598	0.924054	0.926418	0.919326
FIG00138227: NADH-ubiquinone oxidoreductase chain M (EC 1.6.5.3)	0.878027	0.932629	0.936262	0.930317	0.936262	0.934941	0.932629
FIG00000519: Septum site-determining protein MinD	0.879493	0.928309	0.937296	0.935662	0.937296	0.937296	0.935662
FIG00000335: Twin-arginine translocation protein TatC	0.849476	0.903354	0.907966	0.900419	0.907966	0.907966	0.903354
FIG00000773: Glutamyl-tRNA synthetase (EC 6.1.1.17)	0.880479	0.933902	0.939469	0.930704	0.939469	0.939469	0.933902
FIG00003465: Outer membrane protein A precursor	0.68031	0.789192	0.655431	0.786651	0.655832	0.738898	0.789192
FIG00000585: Ribonucleotide reductase of class Ia (aerobic), beta subunit (EC 1.17.4.1)	0.87167	0.923164	0.932749	0.917479	0.932749	0.932749	0.923164
FIG01396117: Putative esterase/lipase	0.792605	0.811361	0.86781	0.862094	0.866381	0.86781	0.811361
FIG00105129: biphenyl-2,3-diol 1,2-dioxygenase III-related protein	0.848601	0.901612	0.907125	0.896098	0.907125	0.907125	0.901612
FIG00001810: General secretion pathway protein D	0.595209	0.551461	0.71881	0.640459	0.718537	0.71881	0.551461
FIG00051001: 8-amino-7-oxononanoate synthase (EC 2.3.1.47)	0.610845	0.67466	0.629363	0.67506	0.682387	0.67546	0.656408
FIG00000487: ATP-dependent protease HslV (EC 3.4.25.-)	0.798336	0.858003	0.873494	0.818703	0.873494	0.873494	0.818703
FIG00000709: Cytochrome c-type biogenesis protein DsbD, protein-disulfide reductase (EC 1.8.1.8)	0.713215	0.784155	0.827811	0.784615	0.827613	0.827745	0.552794
FIG00000122: Aspartate carbamoyltransferase (EC 2.1.3.2)	0.885173	0.937013	0.941791	0.935067	0.941791	0.941791	0.937013
FIG00000164: Ribosome-binding factor A	0.841549	0.908842	0.92097	0.913928	0.92097	0.798905	0.908842
FIG00000202: Ribosome recycling factor	0.862728	0.915932	0.920341	0.907995	0.919165	0.920341	0.914756
FIG00000101: Threonyl-tRNA synthetase (EC 6.1.1.3)	0.899139	0.951852	0.955556	0.94677	0.954866	0.955556	0.951852
FIG00001893: Inosose isomerase (EC 5.3.99.-)	0.607016	0.553831	0.734239	0.653734	0.733592	0.734239	0.553831
FIG00022996: Aconitate hydratase (EC 4.2.1.3)	0.893343	0.944939	0.950631	0.938258	0.950631	0.950631	0.945434
FIG00000118: Enolase (EC 4.2.1.11)	0.892532	0.944314	0.948478	0.940151	0.948478	0.948478	0.944314
FIG00000606: Ribonucleotide reductase of class Ia (aerobic), alpha subunit (EC 1.17.4.1)	0.86779	0.918156	0.925302	0.913391	0.925302	0.925302	0.918156
FIG00937056: Preprotein translocase secY subunit (TC 3.A.5.1.1)	0.868237	0.91872	0.926449	0.91099	0.926449	0.926449	0.91872
FIG00000080: DNA gyrase subunit A (EC 5.99.1.3)	0.904114	0.962227	0.965365	0.922362	0.965365	0.965365	0.962227
FIG01074451: Ornithine decarboxylase (EC 4.1.1.17) / Arginine decarboxylase (EC 4.1.1.19)	0.87522	0.92475	0.931952	0.922252	0.931952	0.931952	0.92475
FIG00133002: Pyridoxamine 5'-phosphate oxidase (EC 1.4.3.5)	0.581549	0.629969	0.655708	0.628695	0.655708	0.61315	0.62156
FIG00450796: ABC transporter ATP-binding protein	0.551843	0.690402	0.483968	0.68603	0.590568	0.485113	0.690402
FIG00000141: LSU ribosomal protein L7/L12 (P1/P2)	0.937333	0.988	0.990667	0.990667	0.990667	0.990667	0.988
FIG00462201: D-tagatose 3-epimerase (EC 5.3.1.-)	0.893991	0.946145	0.94709	0.944444	0.94709	0.94709	0.946145
FIG00002924: Nucleoside-diphosphate-sugar epimerases	0.553008	0.629431	0.614309	0.56065	0.58374	0.614309	0.629431
FIG00134889: Glutamine synthetase type I (EC 6.3.1.2)	0.811929	0.845708	0.837681	0.845373	0.345931	0.837681	0.845708
FIG00948612: OsmC/Ohr family protein	0.840014	0.89135	0.894163	0.887131	0.894163	0.894163	0.89135
FIG00133297: 2-keto-3-deoxy-D-arabino-heptulosonate-7-phosphate synthase II (EC 2.5.1.54)	0.887097	0.939307	0.939427	0.93871	0.939427	0.939427	0.938351
FIG00000226: GTP cyclohydrolase I (EC 3.5.4.16) type 1	0.879503	0.929985	0.935312	0.921613	0.935312	0.935312	0.929985
FIG00000435: Exodeoxyribonuclease VII small subunit (EC 3.1.11.6)	0.869231	0.919872	0.921795	0.920513	0.921795	0.921795	0.919872
FIG00038814: RNA polymerase sigma factor RpoD	0.89906	0.948889	0.952991	0.947521	0.952991	0.952991	0.948889
FIG01313991: ROK family Glucokinase with ambiguous substrate specificity	0.824861	0.890635	0.836568	0.886168	0.893869	0.860598	0.890635
FIG00000502: probable iron binding protein from the HesB_IscA_SufA family	0.852966	0.908104	0.915622	0.863826	0.915622	0.915622	0.908104
FIG00133041: NADH-ubiquinone oxidoreductase chain H (EC 1.6.5.3)	0.918657	0.968328	0.97179	0.966251	0.97179	0.97179	0.968328
FIG00000169: GTP-binding protein Obg	0.882892	0.93245	0.935885	0.92967	0.935885	0.935885	0.93245
FIG00000901: Phosphoglucomutase (EC 5.4.2.2)	0.860352	0.909027	0.915402	0.903461	0.914997	0.915402	0.908622
FIG00000334: S-adenosylmethionine:tRNA ribosyltransferase-isomerase (EC 5.-.-.-)	0.880058	0.928548	0.934489	0.924534	0.934489	0.934489	0.928548
FIG00000111: Carbamoyl-phosphate synthase large chain (EC 6.3.5.5)	0.902867	0.95023	0.956733	0.950691	0.956733	0.956733	0.95023
FIG00031250: D-3-phosphoglycerate dehydrogenase (EC 1.1.1.95)	0.492782	0.562598	0.522572	0.513911	0.549344	0.549344	0.562598
FIG00000301: Argininosuccinate synthase (EC 6.3.4.5)	0.904665	0.954028	0.956876	0.95118	0.956876	0.956876	0.954028
FIG00005243: 1-acyl-sn-glycerol-3-phosphate acyltransferase (EC 2.3.1.51)	0.681971	0.63315	0.727273	0.714417	0.31053	0.727273	0.67738
FIG00001032: NADPH dependent preQ0 reductase (EC 1.7.1.13)	0.880396	0.926752	0.93489	0.92569	0.93489	0.93489	0.926752
FIG00000667: Outer membrane protein assembly factor YaeT precursor	0.418912	0.493948	0.460627	0.468437	0.448653	0.489392	0.453078
FIG00000449: 1-hydroxy-2-methyl-2-(E)-butenyl 4-diphosphate synthase (EC 1.17.7.1)	0.89067	0.939053	0.943241	0.936597	0.943241	0.943241	0.939053
FIG00005992: Gamma-glutamyltranspeptidase (EC 2.3.2.2)	0.505669	0.568376	0.57012	0.567504	0.569771	0.533926	0.523461
FIG00145159: Broad-specificity glycerol dehydrogenase (EC 1.1.99.22), subunit SldA	0.888283	0.936346	0.940282	0.934832	0.939676	0.940282	0.936346
FIG00008299: Cobalt-zinc-cadmium resistance protein CzcA, Cation efflux system protein CusA	0.53002	0.531089	0.623773	0.579423	0.541387	0.623773	0.578354
FIG00001887: Bacterioferritin	0.897696	0.945461	0.949526	0.942751	0.949526	0.949526	0.945461
FIG00689402: FIG00689406: hypothetical protein	0.798345	0.851392	0.852521	0.82468	0.852521	0.852521	0.851392
FIG00000130: Carbamoyl-phosphate synthase small chain (EC 6.3.5.5)	0.893693	0.940503	0.947278	0.93422	0.947278	0.947278	0.940503
FIG01331738: Putative phage protein	0.735195	0.812908	0.809282	0.727097	0.734349	0.809282	0.812908
FIG00012764: Transamidase GatB domain protein	0.889625	0.936718	0.940765	0.934143	0.940765	0.940765	0.936718
FIG00000262: ATP synthase delta chain (EC 3.6.3.14)	0.860426	0.924286	0.926705	0.916304	0.835994	0.926705	0.924286
FIG01954455: Metal-dependent hydrolase YbeY, involved in rRNA and/or ribosome maturation and assembly	0.826389	0.877841	0.896465	0.804924	0.896465	0.896465	0.877841
FIG00012945: Ribose ABC transport system, permease protein RbsC (TC 3.A.1.2.1)	0.733627	0.838873	0.81362	0.835125	0.551971	0.81362	0.838873
FIG00000391: Polyribonucleotide nucleotidyltransferase (EC 2.7.7.8)	0.899721	0.946534	0.950712	0.942974	0.950712	0.950712	0.946534
FIG00031250: D-3-phosphoglycerate dehydrogenase (EC 1.1.1.95)	0.50026	0.547786	0.564714	0.531641	0.532682	0.563932	0.547786
FIG00000288: Transcription elongation factor GreA	0.882911	0.922996	0.925105	0.932138	0.936357	0.936357	0.931435
FIG00000363: Porphobilinogen deaminase (EC 2.5.1.61)	0.668432	0.732863	0.720506	0.680641	0.720653	0.704178	0.736246
FIG00000451: Iron-sulfur cluster assembly protein SufB	0.88915	0.935123	0.938926	0.93132	0.938926	0.938926	0.935123
FIG01959388: Putative dihydroxyacetone kinase (EC 2.7.1.29), dihydroxyacetone binding subunit	0.911348	0.957992	0.96072	0.953082	0.96072	0.96072	0.957992
FIG00096830: Ribose-phosphate pyrophosphokinase (EC 2.7.6.1)	0.89264	0.938549	0.941944	0.935155	0.942658	0.941944	0.938549
FIG00000195: Phosphoribosylaminoimidazole-succinocarboxamide synthase (EC 6.3.2.6)	0.904793	0.951198	0.954684	0.944227	0.954684	0.954684	0.951198
FIG00026006: Succinate dehydrogenase iron-sulfur protein (EC 1.3.99.1)	0.919017	0.963889	0.968376	0.961111	0.968376	0.968376	0.963889
FIG00000251: Nucleoside diphosphate kinase (EC 2.7.4.6)	0.894799	0.939322	0.943262	0.938534	0.943262	0.943262	0.940898
FIG00000409: LSU ribosomal protein L30p (L7e)	0.939068	0.983871	0.987455	0.983871	0.987455	0.987455	0.983871
FIG00000213: SSU ribosomal protein S20p	0.922222	0.968519	0.969753	0.964815	0.969753	0.969753	0.968519
FIG00004305: Outer membrane component of tripartite multidrug resistance system	0.5846	0.682986	0.610392	0.676046	0.521853	0.610392	0.682986
FIG00080381: Major myo-inositol transporter IolT	0.80627	0.864118	0.892986	0.865922	0.892986	0.892986	0.70512
FIG00000165: Translation elongation factor LepA	0.907327	0.951306	0.955749	0.950852	0.955386	0.955568	0.951487
FIG00023369: Chaperone protein DnaK	0.66253	0.706739	0.710789	0.705102	0.710789	0.710789	0.706739
FIG00719736: Aspartate aminotransferase (EC 2.6.1.1)	0.535742	0.573056	0.573449	0.577507	0.59492	0.577114	0.593087
FIG00000654: tolB protein precursor, periplasmic protein involved in the tonb-independent uptake of group A colicins	0.66817	0.789195	0.753283	0.783816	0.414729	0.751859	0.789195
FIG00000716: Homoserine O-acetyltransferase (EC 2.3.1.31)	0.550679	0.595623	0.597261	0.593984	0.597261	0.597261	0.595623
FIG00021845: Septum formation protein Maf	0.600203	0.659056	0.654997	0.617453	0.654997	0.626585	0.659056
FIG00086831: TonB-dependent siderophore receptor	0.608253	0.654674	0.660799	0.634816	0.648162	0.660799	0.660413
FIG00023268: DNA-binding protein HU-beta	0.874413	0.91608	0.922535	0.916667	0.922535	0.922535	0.91608
FIG00688071: FIG00688074: hypothetical protein	0.87037	0.913437	0.919466	0.90913	0.919466	0.919466	0.909991
FIG00003474: Nucleoside permease NupC	0.70538	0.824156	0.793882	0.819726	0.445148	0.793882	0.823629
FIG00687305: FIG00687307: hypothetical protein	0.890646	0.935441	0.935771	0.932806	0.9361	0.935771	0.935441
FIG00001552: S-adenosylmethionine decarboxylase proenzyme (EC 4.1.1.50), prokaryotic class 1B	0.940204	0.983885	0.984733	0.983036	0.984733	0.984733	0.983885
FIG00688989: FIG00688991: hypothetical protein	0.733035	0.825054	0.713898	0.81949	0.713898	0.763844	0.825054
FIG00004345: ATP-dependent RNA helicase RhlE	0.760312	0.808513	0.851799	0.651559	0.851799	0.851799	0.808513
FIG00621114: 3-oxoacyl-[acyl-carrier protein] reductase (EC 1.1.1.100)	0.503057	0.572072	0.566924	0.569015	0.585264	0.42455	0.562098
FIG00624891: Peptide chain release factor 2, programmed frameshift-containing	0.849329	0.890265	0.907809	0.891297	0.888201	0.887513	0.889577
: Probable Co/Zn/Cd efflux system membrane fusion protein	0.638542	0.669401	0.688802	0.672396	0.688281	0.688802	0.678776
FIG00000843: Kup system potassium uptake protein	0.699616	0.744745	0.800551	0.654404	0.800551	0.800551	0.651818
FIG01959002: Succinate-semialdehyde dehydrogenase [NAD] (EC 1.2.1.24), Succinate-semialdehyde dehydrogenase [NAD(P)+] (EC 1.2.1.16)	0.73504	0.570035	0.840204	0.788785	0.839871	0.840204	0.784242
FIG00017247: Non-specific DNA-binding protein Dps / Iron-binding ferritin-like antioxidant protein / Ferroxidase (EC 1.16.3.1)	0.825	0.875556	0.883611	0.870833	0.849167	0.848056	0.875556
FIG00042188: Dihydroflavonol-4-reductase (EC 1.1.1.219)	0.798203	0.858796	0.802696	0.855256	0.802696	0.863426	0.858796
FIG00000082: ATP synthase alpha chain (EC 3.6.3.14)	0.917209	0.957248	0.960938	0.957465	0.960938	0.960938	0.957248
FIG00000156: DNA-directed RNA polymerase beta subunit (EC 2.7.7.6)	0.930795	0.971304	0.974577	0.968511	0.974737	0.974737	0.971304
FIG01312420: Transcriptional regulator	0.544794	0.582526	0.620662	0.491929	0.620662	0.620662	0.582526
FIG00138538: Aminomethyltransferase (glycine cleavage system T protein) (EC 2.1.2.10)	0.855992	0.898307	0.910729	0.857494	0.909637	0.910729	0.898307
FIG00003299: L-arabinose-binding periplasmic protein precursor AraF (TC 3.A.1.2.2)	0.828538	0.833074	0.890358	0.882582	0.890358	0.890358	0.833074
FIG00688614: FIG00688616: hypothetical protein	0.768573	0.837936	0.775477	0.832018	0.785339	0.787968	0.837936
FIG01360009: Plasmid pIB6 ORFA DNA	0.57288	0.635833	0.668652	0.578954	0.602196	0.664331	0.531651
FIG01491029: Carboxypeptidase-related protein	0.930333	0.967111	0.976111	0.961222	0.976111	0.976111	0.967111
FIG00846773: Permease of the drug/metabolite transporter (DMT) superfamily	0.51306	0.442416	0.55699	0.603295	0.556545	0.558474	0.601959
FIG00000363: Porphobilinogen deaminase (EC 2.5.1.61)	0.671076	0.715755	0.729571	0.701058	0.730012	0.672693	0.718401
FIG00015368: response regulator in two-component regulatory system with PhoQ	0.771429	0.857596	0.830385	0.856236	0.635828	0.830385	0.857596
FIG00002924: Nucleoside-diphosphate-sugar epimerases	0.690868	0.805023	0.766819	0.796956	0.440487	0.766819	0.805023
FIG00021845: Septum formation protein Maf	0.605303	0.651263	0.656313	0.628283	0.657576	0.622475	0.651263
FIG01045177: NAD(FAD)-utilizing dehydrogenases	0.649901	0.584566	0.758259	0.689472	0.758259	0.758259	0.584566
FIG00013010: Dihydrolipoamide dehydrogenase of 2-oxoglutarate dehydrogenase (EC 1.8.1.4)	0.872042	0.911326	0.903285	0.906961	0.916609	0.916609	0.911326
FIG00019497: Beta-ureidopropionase (EC 3.5.1.6)	0.775641	0.858451	0.831109	0.85505	0.830324	0.650445	0.858451
FIG00000191: Translation elongation factor Ts	0.937753	0.974586	0.978269	0.972376	0.978269	0.978269	0.974586
FIG00000207: Cobalt-zinc-cadmium resistance protein	0.763032	0.621914	0.855453	0.8107	0.85511	0.855453	0.808299
FIG00000315: DNA recombination and repair protein RecO	0.837248	0.87227	0.880923	0.864442	0.880923	0.880923	0.87227
FIG01292924: LSU ribosomal protein L17p	0.931534	0.967527	0.97144	0.966745	0.97144	0.97144	0.967527
FIG00117890: NADH-ubiquinone oxidoreductase chain F (EC 1.6.5.3)	0.933055	0.968362	0.973171	0.967097	0.973171	0.973171	0.968362
FIG00000405: 6-phosphogluconate dehydrogenase, decarboxylating (EC 1.1.1.44)	0.928046	0.964023	0.967871	0.962851	0.967202	0.967871	0.963353
FIG00000144: SSU ribosomal protein S15p (S13e)	0.939506	0.976543	0.979012	0.971605	0.979012	0.979012	0.976543
FIG00000433: Acetolactate synthase small subunit (EC 2.2.1.6)	0.919508	0.954861	0.958965	0.953283	0.958965	0.958965	0.954861
FIG00051001: 8-amino-7-oxononanoate synthase (EC 2.3.1.47)	0.624967	0.675859	0.64948	0.665867	0.671063	0.671063	0.639222
FIG01340528: PDZ domain family protein	0.792173	0.838962	0.823336	0.8359	0.36981	0.823336	0.838962
FIG00000143: Translation initiation factor 1	0.910198	0.954338	0.91172	0.95586	0.95586	0.951294	0.954338
FIG00000214: LSU ribosomal protein L19p	0.953193	0.990376	0.991251	0.989501	0.987752	0.991251	0.990376
FIG00002161: MotA/TolQ/ExbB proton channel family protein	0.62596	0.651306	0.74808	0.667435	0.747926	0.74808	0.413518
FIG00000216: LSU ribosomal protein L20p	0.938846	0.977606	0.979328	0.963824	0.979328	0.979328	0.97416
FIG01304134: Transcriptional regulator, LysR family	0.551032	0.476251	0.538168	0.536047	0.565451	0.535482	0.434549
FIG01258694: Alkyl hydroperoxide reductase subunit C-like protein	0.55789	0.618114	0.60014	0.544118	0.586601	0.60014	0.618114
FIG00005510: RND efflux system, outer membrane lipoprotein, NodT family	0.546901	0.585489	0.601498	0.56486	0.561063	0.601498	0.585591
FIG01304024: Ribitol 2-dehydrogenase (EC 1.1.1.56)	0.745478	0.814815	0.842808	0.53273	0.842808	0.842808	0.814815
FIG00436510: Mg(2+) transport ATPase protein C	0.728172	0.828387	0.799785	0.824731	0.505161	0.799785	0.828387
FIG00000001: Cysteine desulfurase (EC 2.8.1.7)	0.693552	0.758943	0.804625	0.761449	0.804625	0.804625	0.442812
FIG01281286: Flavodoxin reductases (ferredoxin-NADPH reductases) family 1	0.770414	0.807572	0.828337	0.808353	0.828337	0.828337	0.308275
FIG01311100: Purine nucleoside permease	0.74563	0.83763	0.812148	0.834815	0.552148	0.812148	0.83763
FIG00000276: LSU ribosomal protein L21p	0.942144	0.977176	0.977176	0.975053	0.977176	0.977176	0.977176
FIG00453259: Sorbitol dehydrogenase (EC 1.1.1.14)	0.937943	0.971927	0.974143	0.969119	0.974143	0.974143	0.971927
FIG00000153: SSU ribosomal protein S8p (S15Ae)	0.952799	0.985798	0.988304	0.986633	0.988304	0.988304	0.985798
FIG00039983: Tol biopolymer transport system, TolR protein	0.85977	0.910728	0.911494	0.907663	0.862835	0.862835	0.909195
FIG00000264: LSU ribosomal protein L1p (L10Ae)	0.936748	0.968735	0.972342	0.969937	0.972342	0.972342	0.968735
FIG00005111: Nitrogen regulatory protein P-II	0.913471	0.948378	0.949361	0.943461	0.945428	0.949361	0.948378
FIG00075702: Glycerol kinase (EC 2.7.1.30)	0.673151	0.769026	0.61639	0.762543	0.61639	0.705357	0.768814
FIG00436510: Mg(2+) transport ATPase protein C	0.714777	0.812285	0.777062	0.807131	0.50043	0.777062	0.812285
FIG00000747: Beta-lactamase (EC 3.5.2.6)	0.669447	0.785794	0.73742	0.778426	0.696553	0.428691	0.785794
FIG00853411: Radical SAM protein required for addition of adenosine to hopane skeleton, HpnH	0.924102	0.953423	0.959175	0.952722	0.959175	0.959175	0.953423
FIG00000053: LSU ribosomal protein L33p @ LSU ribosomal protein L33p, zinc-independent	0.948413	0.981151	0.981151	0.977183	0.981151	0.981151	0.981151
FIG00000244: Ketol-acid reductoisomerase (EC 1.1.1.86)	0.937745	0.968627	0.973039	0.962255	0.973039	0.973039	0.968627
FIG00000113: Signal recognition particle, subunit Ffh SRP54 (TC 3.A.5.1.1)	0.932642	0.963042	0.967215	0.9603	0.966261	0.967215	0.963042
FIG00687982: Fe-S oxidoreductase	0.929178	0.96258	0.956841	0.963039	0.956841	0.963039	0.96258
FIG00006235: RND efflux system, outer membrane lipoprotein CmeC	0.673081	0.770686	0.603164	0.766838	0.718195	0.597071	0.770686
FIG00008299: Cobalt-zinc-cadmium resistance protein CzcA, Cation efflux system protein CusA	0.657587	0.737304	0.70078	0.550067	0.705961	0.70078	0.737458
FIG00000303: Histidinol dehydrogenase (EC 1.1.1.23)	0.693168	0.780209	0.642475	0.774739	0.725383	0.642475	0.780209
FIG00000747: Beta-lactamase (EC 3.5.2.6)	0.738298	0.778865	0.72539	0.773333	0.72539	0.46156	0.778865
FIG01316199: Nitroreductase family protein	0.8	0.87094	0.875726	0.617265	0.875726	0.875726	0.87094
FIG00000200: LSU ribosomal protein L18p (L5e)	0.948577	0.977043	0.980716	0.97888	0.980716	0.980716	0.977043
FIG00000263: LSU ribosomal protein L4p (L1e)	0.952575	0.982385	0.985095	0.978591	0.985095	0.985095	0.982385
FIG00037273: SSU ribosomal protein S2p (SAe)	0.934466	0.936286	0.972087	0.966019	0.972087	0.972087	0.970267
FIG01304927: NADH-ubiquinone oxidoreductase chain C (EC 1.6.5.3) / NADH-ubiquinone oxidoreductase chain D (EC 1.6.5.3)	0.940416	0.967866	0.973768	0.96721	0.973768	0.973768	0.967866
FIG00052605: Cardiolipin synthetase (EC 2.7.8.-)	0.654099	0.735734	0.73947	0.574275	0.580842	0.73947	0.735734
FIG00018457: Ribose ABC transport system, ATP-binding protein RbsA (TC 3.A.1.2.1)	0.805006	0.857281	0.849374	0.856655	0.849488	0.379067	0.857281
FIG00688360: FIG00688361: hypothetical protein	0.616342	0.645022	0.650433	0.637446	0.650433	0.650433	0.645022
FIG00000189: LSU ribosomal protein L27p	0.951754	0.981203	0.983083	0.979323	0.983083	0.983083	0.981203
FIG00000979: Alpha-ribazole-5'-phosphate phosphatase (EC 3.1.3.73)	0.720198	0.781601	0.821188	0.780027	0.821188	0.821188	0.475484
FIG01969619: Translation elongation factor G	0.956611	0.985352	0.987569	0.984086	0.987886	0.987886	0.985352
FIG00000558: NADH ubiquinone oxidoreductase chain A (EC 1.6.5.3)	0.884259	0.915598	0.917735	0.916311	0.9099	0.908476	0.915598
FIG00004065: Glutathione S-transferase (EC 2.5.1.18)	0.648972	0.745576	0.58154	0.739359	0.678144	0.58154	0.745576
FIG00001629: Glucose-methanol-choline (GMC) oxidoreductase:NAD binding site	0.769091	0.853333	0.834848	0.847374	0.568384	0.834848	0.853333
FIG00000524: Enoyl-[acyl-carrier-protein] reductase [NADH] (EC 1.3.1.9)	0.624809	0.663991	0.662271	0.663035	0.662271	0.648127	0.626529
FIG00001132: LSU ribosomal protein L16p (L10e)	0.866587	0.896234	0.897837	0.889824	0.897837	0.897837	0.896234
FIG01304886: Electron transfer flavoprotein, beta subunit	0.931333	0.960667	0.962	0.954889	0.962889	0.962889	0.960667
FIG00000209: SSU ribosomal protein S7p (S5e)	0.956674	0.983927	0.987421	0.984626	0.987421	0.987421	0.983927
FIG00000679: Low-specificity L-threonine aldolase (EC 4.1.2.48)	0.670786	0.718948	0.701204	0.660488	0.698511	0.701204	0.718948
FIG00003437: FIG003437: hypothetical with DnaJ-like domain	0.816798	0.883315	0.667982	0.883315	0.883315	0.883315	0.870913
FIG00000340: Fumarate hydratase class II (EC 4.2.1.2)	0.939221	0.963794	0.972697	0.959639	0.972697	0.972697	0.963794
FIG00000039: Translation elongation factor Tu	0.965214	0.992456	0.994412	0.991618	0.994412	0.994412	0.992456
FIG00688989: FIG00688991: hypothetical protein	0.739831	0.813677	0.70475	0.808763	0.703658	0.762899	0.813677
FIG00000458: Glycyl-tRNA synthetase alpha chain (EC 6.1.1.14)	0.825702	0.866459	0.855532	0.864031	0.479362	0.855532	0.866459
FIG00744535: ABC transporter, ATP-binding protein	0.521382	0.43561	0.537317	0.512358	0.511301	0.537317	0.427724
FIG00041819: N-acylglucosamine 2-epimerase (EC 5.1.3.8)	0.608194	0.511801	0.712145	0.655662	0.712145	0.712145	0.511801
FIG00017607: ATP synthase F0 sector subunit c	0.951111	0.98	0.98	0.977037	0.974074	0.98	0.98
FIG00000329: S-adenosylmethionine synthetase (EC 2.5.1.6)	0.95174	0.978114	0.981341	0.974327	0.981341	0.981341	0.978114
FIG00040241: ATP synthase beta chain (EC 3.6.3.14)	0.930928	0.955899	0.961283	0.952348	0.961283	0.961283	0.955899
FIG00000056: Heat shock protein 60 family chaperone GroEL	0.952453	0.978204	0.981549	0.976886	0.981144	0.981549	0.977798
FIG01304134: Transcriptional regulator, LysR family	0.499547	0.531883	0.530372	0.589755	0.44515	0.593986	0.466002
FIG00000092: LSU ribosomal protein L31p @ LSU ribosomal protein L31p, zinc-independent	0.90812	0.935185	0.935185	0.932336	0.935185	0.935185	0.935185
FIG00000223: LSU ribosomal protein L2p (L8e)	0.95367	0.979342	0.982551	0.973726	0.982551	0.982551	0.979342
FIG00000869: Phosphoribosylformylglycinamidine synthase, PurS subunit (EC 6.3.5.3)	0.904664	0.929355	0.932785	0.928669	0.932785	0.932785	0.929355
FIG00000151: Peptidyl-tRNA hydrolase (EC 3.1.1.29)	0.90213	0.93034	0.929764	0.919977	0.93034	0.929764	0.93034
FIG00057566: Ferrichrome-iron receptor	0.535998	0.464932	0.452354	0.420136	0.579368	0.579368	0.562577
FIG00000205: LSU ribosomal protein L9p	0.943581	0.968336	0.97179	0.966033	0.97179	0.97179	0.968336
FIG00017761: Biopolymer transport protein ExbD/TolR	0.657218	0.724868	0.774376	0.52192	0.775132	0.774376	0.528345
FIG00124748: Glucose dehydrogenase, PQQ-dependent (EC 1.1.5.2)	0.666285	0.708858	0.694858	0.709304	0.693013	0.692822	0.654385
FIG00000858: Adenosylhomocysteinase (EC 3.3.1.1)	0.909979	0.936148	0.939056	0.925331	0.939056	0.939056	0.936148
FIG00053889: Pyruvate dehydrogenase E1 component alpha subunit (EC 1.2.4.1)	0.809781	0.858928	0.848474	0.857246	0.432588	0.848474	0.858928
FIG00000013: Hydroxyacylglutathione hydrolase (EC 3.1.2.6)	0.547744	0.549715	0.598774	0.451489	0.466053	0.598774	0.467696
FIG00001577: LSU ribosomal protein L6p (L9e)	0.957169	0.981688	0.985102	0.978274	0.985102	0.985102	0.981688
FIG00135025: Aldose 1-epimerase (EC 5.1.3.3)	0.67921	0.694956	0.669069	0.694422	0.730851	0.730851	0.705364
FIG00001080: Membrane fusion component of tripartite multidrug resistance system	0.691792	0.779313	0.628141	0.772892	0.71287	0.628141	0.779313
FIG01955909: benzoate MFS transporter BenK	0.644346	0.717519	0.6773	0.678774	0.681091	0.542746	0.717519
FIG00000268: GTP-binding protein TypA/BipA	0.924525	0.955227	0.936404	0.954313	0.936404	0.958333	0.955227
FIG00000178: SSU ribosomal protein S21p	0.965517	0.990148	0.990148	0.990148	0.990148	0.990148	0.990148
FIG01306568: Mobile element protein	0.624155	0.749718	0.744651	0.29223	0.610923	0.744651	0.749718
FIG00000198: LSU ribosomal protein L24p (L26e)	0.949117	0.969886	0.975597	0.972482	0.975597	0.975597	0.969886
FIG00002070: Arabinose-proton symporter	0.666902	0.706249	0.762509	0.579046	0.762509	0.762509	0.284825
FIG00042627: Magnesium and cobalt efflux protein CorC	0.788105	0.842949	0.825855	0.841762	0.825855	0.407289	0.842949
FIG00052605: Cardiolipin synthetase (EC 2.7.8.-)	0.658553	0.73259	0.735181	0.575163	0.580347	0.735181	0.73259
FIG00000843: Kup system potassium uptake protein	0.724385	0.752329	0.80514	0.657186	0.80514	0.80514	0.657768
FIG00000181: SSU ribosomal protein S17p (S11e)	0.973404	0.994681	0.997045	0.994681	0.997045	0.997045	0.994681
FIG00002161: MotA/TolQ/ExbB proton channel family protein	0.701102	0.717784	0.754209	0.545761	0.754209	0.754209	0.545761
FIG00000155: SSU ribosomal protein S5p (S2e)	0.960481	0.982818	0.985109	0.975945	0.985109	0.985109	0.982818
FIG00000654: tolB protein precursor, periplasmic protein involved in the tonb-independent uptake of group A colicins	0.782396	0.835107	0.818044	0.831053	0.42448	0.818044	0.834685
FIG00000242: DNA-directed RNA polymerase beta' subunit (EC 2.7.7.6)	0.951114	0.972372	0.975498	0.968855	0.975498	0.975498	0.970574
FIG00009229: Heat shock protein 60 family co-chaperone GroES	0.958763	0.981672	0.981672	0.979381	0.979381	0.981672	0.979381
FIG00060246: Multicopper oxidase	0.627997	0.714086	0.713911	0.7028	0.424847	0.730884	0.610236
FIG00000182: LSU ribosomal protein L11p (L12e)	0.958621	0.977778	0.981609	0.978544	0.981609	0.981609	0.977778
FIG00001629: Glucose-methanol-choline (GMC) oxidoreductase:NAD binding site	0.758338	0.834647	0.804427	0.83212	0.573883	0.804427	0.826865
FIG00005243: 1-acyl-sn-glycerol-3-phosphate acyltransferase (EC 2.3.1.51)	0.566737	0.483403	0.595563	0.623515	0.602551	0.595563	0.625262
FIG00000177: Translation elongation factor P	0.942681	0.963257	0.964727	0.960611	0.962375	0.964727	0.963257
FIG00002733: tRNA (guanine46-N7-)-methyltransferase (EC 2.1.1.33)	0.879934	0.792763	0.89364	0.891447	0.89364	0.89364	0.792763
FIG00001110: SSU ribosomal protein S9p (S16e)	0.963649	0.981824	0.984911	0.984225	0.984911	0.984911	0.981824
FIG00090781: LSU ribosomal protein L14p (L23e)	0.97019	0.988708	0.991418	0.989612	0.991418	0.991418	0.988708
FIG00017949: Phage terminase, large subunit	0.570841	0.596022	0.602391	0.587889	0.557907	0.602391	0.596218
FIG00017190: Putative metal chaperone, involved in Zn homeostasis, GTPase of COG0523 family	0.736345	0.786371	0.57172	0.786243	0.758806	0.611409	0.786371
FIG00695108: FIG00695110: hypothetical protein	0.851617	0.698312	0.909283	0.895921	0.909283	0.909283	0.90436
FIG00000166: LSU ribosomal protein L15p (L27Ae)	0.961248	0.975995	0.98251	0.981824	0.98251	0.98251	0.975995
FIG00055673: SSU ribosomal protein S11p (S14e)	0.963528	0.980068	0.983885	0.983036	0.983885	0.983885	0.980068
FIG00133539: NADH-ubiquinone oxidoreductase chain B (EC 1.6.5.3)	0.910696	0.939772	0.867342	0.939512	0.945223	0.945223	0.939772
FIG00450796: ABC transporter ATP-binding protein	0.583951	0.64555	0.575917	0.340338	0.609806	0.575917	0.64555
FIG00008411: DNA polymerase III alpha subunit (EC 2.7.7.7)	0.773993	0.835044	0.857564	0.51012	0.857326	0.857564	0.835044
FIG00000810: 18K peptidoglycan-associated outer membrane lipoprotein, Peptidoglycan-associated lipoprotein precursor, Outer membrane protein	0.950734	0.969252	0.971349	0.962963	0.969951	0.971349	0.967855
FIG00016372: Phage major capsid protein	0.749322	0.771545	0.772358	0.757995	0.757453	0.772358	0.771545
FIG00000601: Imidazoleglycerol-phosphate dehydratase (EC 4.2.1.19)	0.758347	0.815818	0.833881	0.524083	0.833881	0.833881	0.815818
FIG00000722: Glutathione synthetase (EC 6.3.2.3)	0.730744	0.806949	0.792527	0.810554	0.473615	0.792527	0.81547
FIG00006235: RND efflux system, outer membrane lipoprotein CmeC	0.682374	0.762808	0.605208	0.755534	0.710837	0.605208	0.761754
FIG00001903: Protein export cytoplasm chaperone protein (SecB, maintains protein to be exported in unfolded state)	0.821069	0.883648	0.879874	0.868239	0.639308	0.879874	0.88239
FIG00000432: Aspartyl-tRNA(Asn) amidotransferase subunit C (EC 6.3.5.6) @ Glutamyl-tRNA(Gln) amidotransferase subunit C (EC 6.3.5.7)	0.860627	0.727062	0.910569	0.9036	0.910569	0.910569	0.908246
FIG00001896: LSU ribosomal protein L25p	0.95879	0.977047	0.978091	0.970266	0.978612	0.978091	0.977047
FIG00077620: Single-stranded DNA-binding protein	0.744505	0.672466	0.818376	0.773199	0.815934	0.818376	0.672466
FIG00687404: Hypothetical membrane-spanning protein	0.72441	0.793703	0.336494	0.783127	0.77486	0.77486	0.784464
FIG01956045: Na(+)/H(+) antiporter	0.637184	0.727523	0.536617	0.724944	0.664776	0.536617	0.731477
FIG00136692: Acetolactate synthase large subunit (EC 2.2.1.6)	0.816195	0.865071	0.859811	0.863076	0.485491	0.859811	0.865071
FIG00133778: Putative TolA protein	0.835174	0.884203	0.850402	0.882363	0.730254	0.878681	0.883534
FIG00057566: Ferrichrome-iron receptor	0.74794	0.806897	0.832256	0.467859	0.834031	0.834031	0.806897
FIG00001818: LSU ribosomal protein L3p (L3e)	0.964181	0.983431	0.985624	0.985136	0.954435	0.985624	0.983431
FIG00000148: SSU ribosomal protein S4p (S9e)	0.972492	0.987594	0.989213	0.985976	0.988134	0.989213	0.986516
FIG00031250: D-3-phosphoglycerate dehydrogenase (EC 1.1.1.95)	0.638323	0.713036	0.711207	0.424765	0.465517	0.711207	0.713036
FIG00000193: SSU ribosomal protein S16p	0.960813	0.975694	0.977183	0.97619	0.973214	0.977183	0.975694
FIG01632459: dTDP-glucose 4,6-dehydratase (EC 4.2.1.46)	0.688879	0.590993	0.773131	0.721967	0.773131	0.773131	0.590993
FIG00005073: Uricase (urate oxidase) (EC 1.7.3.3)	0.6703	0.753555	0.581201	0.747867	0.581201	0.694155	0.752607
FIG00561498: D-alanyl-D-alanine carboxypeptidase (EC 3.4.16.4)	0.699232	0.776013	0.61292	0.774557	0.731665	0.61292	0.776013
FIG00000140: DNA-directed RNA polymerase alpha subunit (EC 2.7.7.6)	0.958987	0.972549	0.975327	0.971078	0.975327	0.975327	0.972549
FIG01961768: Shikimate 5-dehydrogenase I alpha (EC 1.1.1.25)	0.743003	0.81952	0.784987	0.808979	0.784987	0.525445	0.81952
FIG00690049: Putative peroxidase	0.69042	0.786023	0.751669	0.768159	0.393993	0.751669	0.775029
FIG00134342: Ribose 5-phosphate isomerase B (EC 5.3.1.6)	0.781195	0.844459	0.834424	0.84315	0.40336	0.834424	0.844459
FIG00744535: ABC transporter, ATP-binding protein	0.522852	0.538194	0.520349	0.526647	0.536499	0.520349	0.413356
FIG00000174: LSU ribosomal protein L5p (L11e)	0.971781	0.983539	0.987066	0.981188	0.987066	0.987066	0.983539
FIG00005204: Inner membrane component of tripartite multidrug resistance system	0.685106	0.763855	0.599328	0.756826	0.705685	0.599328	0.763855
FIG00003465: Outer membrane protein A precursor	0.777065	0.8193	0.664127	0.8193	0.664127	0.801123	0.818498
FIG00000569: NADH-ubiquinone oxidoreductase chain J (EC 1.6.5.3)	0.951389	0.964286	0.965278	0.959325	0.965278	0.965278	0.964286
FIG00000160: SSU ribosomal protein S13p (S18e)	0.882963	0.878889	0.89963	0.896667	0.89963	0.89963	0.896667
FIG00001350: Omega-amino acid--pyruvate aminotransferase (EC 2.6.1.18)	0.706597	0.778009	0.621644	0.776157	0.621644	0.734259	0.777546
FIG00000976: Transcription elongation factor GreB	0.749446	0.820584	0.800998	0.816704	0.368441	0.800998	0.819475
FIG00000065: Exodeoxyribonuclease III (EC 3.1.11.2)	0.756504	0.799187	0.83313	0.509959	0.83313	0.83313	0.799187
FIG00001107: SSU ribosomal protein S10p (S20e)	0.981122	0.990291	0.993528	0.993528	0.993528	0.993528	0.990291
FIG00000271: LSU ribosomal protein L23p (L23Ae)	0.981969	0.991715	0.994639	0.990741	0.994639	0.994639	0.991715
FIG00000448: Glycyl-tRNA synthetase beta chain (EC 6.1.1.14)	0.714388	0.790392	0.760835	0.787444	0.330943	0.760835	0.790392
FIG01353609: Carbohydrate-selective porin	0.630923	0.710207	0.700385	0.522175	0.518327	0.689449	0.710207
FIG00000319: Malonyl CoA-acyl carrier protein transacylase (EC 2.3.1.39)	0.517418	0.52601	0.529729	0.495757	0.463775	0.529729	0.495809
FIG00000705: NADH-ubiquinone oxidoreductase chain E (EC 1.6.5.3)	0.95719	0.96732	0.968627	0.966013	0.968627	0.968627	0.96732
FIG00002289: Soluble lytic murein transglycosylase precursor (EC 3.2.1.-)	0.665213	0.744796	0.5691	0.741506	0.683655	0.5691	0.744796
FIG00986301: DNA-binding heavy metal response regulator	0.706897	0.764778	0.578202	0.764163	0.73009	0.578202	0.764778
FIG00000011: Multimodular transpeptidase-transglycosylase (EC 2.4.1.129) (EC 3.4.-.-)	0.736989	0.818209	0.797964	0.807967	0.797844	0.442599	0.81809
FIG00696679: Ribosomal large subunit pseudouridine synthase C (EC 4.2.1.70)	0.663487	0.548862	0.748996	0.548862	0.748996	0.748996	0.696787
FIG01304024: Ribitol 2-dehydrogenase (EC 1.1.1.56)	0.820828	0.856188	0.872359	0.536438	0.872359	0.872359	0.856188
FIG01007502: Alcohol dehydrogenase (EC 1.1.1.1)	0.677193	0.75668	0.572605	0.752497	0.710931	0.572605	0.75668
FIG00000211: LSU ribosomal protein L13p (L13Ae)	0.961915	0.978337	0.934312	0.978337	0.979385	0.979385	0.978337
FIG00000218: SSU ribosomal protein S3p (S3e)	0.978368	0.987217	0.988938	0.985497	0.988938	0.988938	0.987217
FIG00621114: 3-oxoacyl-[acyl-carrier protein] reductase (EC 1.1.1.100)	0.59596	0.553939	0.618788	0.614747	0.618788	0.618788	0.50303
FIG00127296: Gluconolactonase (EC 3.1.1.17)	0.701774	0.742129	0.714893	0.627561	0.714768	0.716517	0.741504
FIG00639501: Aldo-keto reductase	0.659763	0.705457	0.736851	0.504109	0.736851	0.660092	0.6619
FIG00005243: 1-acyl-sn-glycerol-3-phosphate acyltransferase (EC 2.3.1.51)	0.578256	0.634707	0.572133	0.627389	0.503734	0.580645	0.596924
FIG00000559: NADH-ubiquinone oxidoreductase chain K (EC 1.6.5.3)	0.961004	0.96688	0.969017	0.969017	0.969017	0.969017	0.96688
FIG01964337: SSU ribosomal protein S14p (S29e) @ SSU ribosomal protein S14p (S29e), zinc-independent	0.982571	0.988017	0.991285	0.989107	0.991285	0.991285	0.988017
FIG00000203: SSU ribosomal protein S12p (S23e)	0.989247	0.994624	0.997312	0.997312	0.997312	0.997312	0.994624
FIG00687404: Hypothetical membrane-spanning protein	0.723704	0.801605	0.351481	0.796173	0.774321	0.775309	0.801605
FIG00000219: LSU ribosomal protein L22p (L17e)	0.979938	0.983796	0.988426	0.988426	0.988426	0.988426	0.983796
FIG00005510: RND efflux system, outer membrane lipoprotein, NodT family	0.674012	0.73474	0.73474	0.572626	0.57304	0.73474	0.73474
FIG00000210: SSU ribosomal protein S1p	0.94488	0.938817	0.95803	0.956538	0.95803	0.95803	0.938817
FIG01956045: Na(+)/H(+) antiporter	0.571501	0.611841	0.488294	0.595166	0.594913	0.488883	0.611841
FIG00000159: LSU ribosomal protein L10p (P0)	0.987476	0.991972	0.994541	0.994541	0.994541	0.994541	0.991972
FIG00138210: NADH-ubiquinone oxidoreductase chain I (EC 1.6.5.3)	0.967836	0.97271	0.974659	0.974659	0.974659	0.974659	0.97271
FIG01304134: Transcriptional regulator, LysR family	0.544908	0.599146	0.513283	0.531309	0.493833	0.497944	0.599146
FIG00008411: DNA polymerase III alpha subunit (EC 2.7.7.7)	0.812856	0.857089	0.873147	0.509217	0.873147	0.873147	0.857089
FIG01962537: Ribose ABC transport system, periplasmic ribose-binding protein RbsB (TC 3.A.1.2.1)	0.734478	0.801769	0.799168	0.797954	0.432015	0.799168	0.808706
FIG00015368: response regulator in two-component regulatory system with PhoQ	0.833106	0.886013	0.87148	0.881926	0.633061	0.87148	0.886013
FIG00052904: Serine protein kinase (prkA protein), P-loop containing	0.683445	0.570878	0.755949	0.721366	0.755949	0.755949	0.570878
FIG00000170: SSU ribosomal protein S6p	0.975269	0.970968	0.983154	0.98172	0.983154	0.983154	0.97957
FIG00719736: Aspartate aminotransferase (EC 2.6.1.1)	0.60719	0.659397	0.515332	0.520883	0.658604	0.658604	0.659397
FIG00008299: Cobalt-zinc-cadmium resistance protein CzcA, Cation efflux system protein CusA	0.56583	0.482351	0.643378	0.582166	0.499562	0.643378	0.516336
FIG00687813: two component system histidine kinase( EC:2.7.3.- )	0.690427	0.569691	0.746021	0.739654	0.57367	0.746021	0.739995
FIG00012945: Ribose ABC transport system, permease protein RbsC (TC 3.A.1.2.1)	0.66474	0.729287	0.644188	0.728003	0.53982	0.644188	0.729287
FIG01315177: COG3740: Phage head maturation protease	0.664055	0.631529	0.71415	0.683523	0.63509	0.71415	0.631529
FIG01969951: DNA polymerase III epsilon subunit (EC 2.7.7.7)	0.766522	0.836584	0.813832	0.835681	0.436981	0.813832	0.836584
FIG00696679: Ribosomal large subunit pseudouridine synthase C (EC 4.2.1.70)	0.652959	0.539452	0.733701	0.535607	0.733701	0.733701	0.667001
FIG00001632: Glucans biosynthesis glucosyltransferase H (EC 2.4.1.-)	0.77335	0.80642	0.846548	0.495987	0.846548	0.846548	0.821987
FIG00042627: Magnesium and cobalt efflux protein CorC	0.758765	0.831852	0.812963	0.828889	0.79963	0.425185	0.831852
FIG00000253: Phosphoribosylglycinamide formyltransferase (EC 2.1.2.2)	0.740741	0.81835	0.794781	0.811953	0.388215	0.794781	0.818182
FIG01955909: benzoate MFS transporter BenK	0.684983	0.740467	0.662489	0.609147	0.662489	0.708976	0.740467
FIG00719736: Aspartate aminotransferase (EC 2.6.1.1)	0.600658	0.647825	0.627213	0.491654	0.575367	0.627213	0.647825
FIG00440067: Short-chain dehydrogenase/reductase SDR	0.708758	0.596074	0.778973	0.736316	0.778973	0.778973	0.596074
FIG01306568: Mobile element protein	0.481778	0.533771	0.513848	0.338678	0.471331	0.526239	0.494655
FIG00000259: LSU ribosomal protein L35p	0.995098	0.995098	0.995098	0.99183	0.995098	0.995098	0.988562
FIG00000199: SSU ribosomal protein S19p (S15e)	0.955635	0.968825	0.971223	0.971223	0.872902	0.971223	0.968825
FIG00005204: Inner membrane component of tripartite multidrug resistance system	0.628268	0.687296	0.606516	0.68127	0.509906	0.606516	0.687296
FIG00000332: Glucose-6-phosphate 1-dehydrogenase (EC 1.1.1.49)	0.741592	0.802788	0.634206	0.800766	0.767561	0.649532	0.802788
FIG00002775: Membrane-bound lytic murein transglycosylase C precursor (EC 3.2.1.-)	0.596029	0.663779	0.666065	0.665945	0.447894	0.666065	0.458484
FIG00621114: 3-oxoacyl-[acyl-carrier protein] reductase (EC 1.1.1.100)	0.61294	0.659084	0.671184	0.435302	0.574379	0.671184	0.659084
FIG00005992: Gamma-glutamyltranspeptidase (EC 2.3.2.2)	0.584428	0.562971	0.647924	0.563409	0.647924	0.46707	0.623927
FIG00687813: two component system histidine kinase( EC:2.7.3.- )	0.688744	0.579272	0.743423	0.740105	0.581675	0.743423	0.739762
FIG00006461: Chromosome (plasmid) partitioning protein ParA	0.770758	0.81067	0.839751	0.813077	0.839751	0.839751	0.479543
FIG00001080: Membrane fusion component of tripartite multidrug resistance system	0.655481	0.705817	0.635347	0.701622	0.550056	0.635347	0.705817
